# Supplementary material for: Snake Venom Extracellular vesicles (SVEVs) reveal wide molecular and functional proteome diversity
Source: Sci Rep. 2018 Aug 13;8:12067. doi: 10.1038/s41598-018-30578-4 (PMC6089973; doi:10.1038/s41598-018-30578-4)
Supplement: Supplementary file 2 — Supplementary Tables 1-4 [file 41598_2018_30578_MOESM2_ESM.xlsx]

## Sheet: Supp_Table1_Sequest_all_venoms
	27-28 - C.O
Accession	Description	Sum(Coverage)	Sum(# Proteins)	Sum(# Unique Peptides)	Sum(# Peptides)	Sum(# PSMs)	Area	# Peptides A2	# Peptides A4	# PSM A2	# PSM A4	Coverage A2	Coverage A4	Score A2	Score A4	# AAs	MW [kDa]	calc. pI
A4PBQ9	Zinc metalloproteinase-disintegrin-like VAP2A OS=Crotalus atrox PE=1 SV=1 - [VM3VA_CROAT]	0.1993	35	4	12	66	538000000	8	12	18	48	0.14	0.1993	71.21	1058.18	607	68	5.24
C9E1R8	Zinc metalloproteinase-disintegrin-like VMP-III OS=Crotalus viridis viridis PE=2 SV=1 - [VM3V3_CROVV]	0.1724	36	3	11	41	538000000	7	11	14	27	0.1133	0.1724	49.62	641.89	609	68.3	5.14
D6MKR0	Acidic phospholipase A2 CH-E6' OS=Crotalus horridus PE=1 SV=1 - [PA2A6_CROHD]	0.0507	2	1	1	4	89300000		1		4	0	0.0507		0	138	15.5	4.84
E9KJZ0	Group III snake venom metalloproteinase (Fragment) OS=Echis ocellatus GN=Eoc00024 PE=2 SV=1 - [E9KJZ0_ECHOC]	0.0287	29	1	2	5	227000000	1	2	1	4	0.0125	0.0287	2.49	28.8	558	63.2	5.5
F2Q6G0	Cysteine-rich seceretory protein Da-CRPa (Fragment) OS=Deinagkistrodon acutus PE=2 SV=1 - [F2Q6G0_DEIAC]	0.1591	13	1	4	11	112000000	3	4	5	6	0.1545	0.1591	12.83	121.31	220	24.7	6.39
F8S0Z5	L-amino-acid oxidase OS=Crotalus adamanteus PE=1 SV=1 - [OXLA2_CROAD]	0.1221	32	7	7	13	95400000	4	7	4	9	0.0891	0.1221	10.27	111.13	516	58.7	7.93
F8S108	Zinc metalloproteinase-disintegrin-like 4a OS=Crotalus adamanteus PE=1 SV=1 - [VM34_CROAD]	0.0885	20	3	4	26	388000000	3	4	10	16	0.0738	0.0885	28.24	296.26	610	67.9	6.23
F8S116	Snake venom serine proteinase 5 OS=Crotalus adamanteus PE=1 SV=1 - [VSP5_CROAD]	0.0504	5	2	2	5	71000000	1	2	1	4	0.0504	0.0504	2.13	110.3	258	28	5.81
J3RY93	Snake venom serine proteinase 12 OS=Crotalus adamanteus PE=1 SV=1 - [VSPC_CROAD]	0.05	2	1	1	1	4975000		1		1	0	0.05		31.13	260	28.7	5.43
J3S835	Snake venom serine proteinase 8 OS=Crotalus adamanteus PE=1 SV=1 - [VSP8_CROAD]	0.0388	1	1	1	2	134000000	1		2		0.0388	0	4.89		258	28	6.74
P0CJ34	Bradykinin inhibitor peptide OS=Crotalus atrox PE=1 SV=1 - [BKIP_CROAT]	1	1	1	1	13	3910000000	1	1	6	7	1	1	15.95	215.49	11	1.1	6.24
P0CV92	Glutaminyl-peptide cyclotransferase (Fragments) OS=Crotalus atrox GN=QPCT PE=1 SV=1 - [QPCT_CROAT]	2.64	0.1972	18	1	1	1	71	7.9	6.95
P0DJQ2	Basic phospholipase A2 homolog CTs-K49c (Fragment) OS=Trimeresurus stejnegeri PE=1 SV=1 - [PA2HK_TRIST]	0.3478	29	1	1	3	539000000	1	1	1	2	0.3478	0.3478	2.01	38.4	23	2.5	7.24
P0DM53	C-type lectin galatrox (Fragments) OS=Bothrops atrox PE=1 SV=1 - [LECG_BOTAT]	0.1169	13	1	1	1	13400000		1		1	0	0.1169		34.78	77	9.2	5.41
P20897	Snake venom metalloproteinase HT-2 OS=Crotalus ruber ruber PE=1 SV=2 - [VM1H2_CRORU]	0.401	3	6	7	28	515000000	4	7	11	17	0.198	0.401	31.98	389.3	202	23.3	7.56
P22796	Snake venom metalloproteinase hemorrhagic factor 2 OS=Lachesis muta muta PE=1 SV=1 - [VM1H2_LACMU]	0.22	1	1	2	14	467000000	2	2	6	8	0.22	0.22	20.68	175.76	200	22.6	6.79
P28891	Snake venom metalloproteinase fibrolase OS=Agkistrodon contortrix contortrix PE=1 SV=2 - [VM1F_AGKCO]	2.75	0.0542	1	1	1	1	203	22.9	6.84
P34182	Zinc metalloproteinase/disintegrin OS=Crotalus atrox PE=1 SV=1 - [VM2AE_CROAT]	0.0314	1	2	2	5	80700000	2	2	2	3	0.0314	0.0314	6.68	67.5	478	53.6	5.6
P84907	Snake venom metalloproteinase leucurolysin-A OS=Bothrops leucurus PE=1 SV=2 - [VM1LA_BOTLC]	0.0792	1	1	1	4	51700000	1	1	2	2	0.0792	0.0792	8.06	108.8	202	23	7.25
Q27J48	Ohanin-like protein OS=Lachesis muta muta PE=2 SV=1 - [VESP_LACMU]	0.0642	1	1	1	1	5010000		1		1	0	0.0642		31.95	218	24.2	9.42
Q2QA03	Metalloproteinase P-II OS=Crotalus durissus durissus PE=2 SV=1 - [Q2QA03_CRODD]	0.0335	1	1	1	6	266000000	1	1	3	3	0.0335	0.0335	10.18	159.05	478	53.4	5.45
Q2UXQ1	Group III snake venom metalloproteinase (Fragment) OS=Echis ocellatus GN=Svmp3-Eoc186 PE=2 SV=1 - [Q2UXQ1_ECHOC]	0.012	1	1	1	1	68090000		1		1	0	0.012		44.07	584	65.5	5.1
Q6T5L0	Alpha-fibrinogenase shedaoenase OS=Gloydius shedaoensis PE=1 SV=2 - [VSPSH_GLOSH]	4.55	0.042	5	1	1	2	238	26.4	7.06
Q7ZT99	Cysteine-rich venom protein catrin OS=Crotalus atrox PE=1 SV=1 - [CRVP_CROAT]	0.15	10	1	4	8	107000000	2	4	3	5	0.1	0.15	8.12	112.03	240	26.6	8.06
Q8JIV8	Snaclec clone 2100755 OS=Deinagkistrodon acutus PE=2 SV=1 - [SL_DEIAC]	0.0387	1	1	1	1	28070000		1		1	0	0.0387		28.07	155	17.9	6.74
Q8QHK3	Snake venom serine protease catroxase-1 OS=Crotalus atrox PE=1 SV=1 - [VSP1_CROAT]	0.0916	2	2	2	5	92600000	1	2	2	3	0.0496	0.0916	4.72	72.69	262	28.6	7.56
Q90WC0	disintegrin (Fragment) OS=Gloydius brevicaudus PE=1 SV=1 - [VM2HS_GLOBR]	0.0221	5	1	1	1	49300000		1		1	0	0.0221		20.78	317	35.1	5.72
Q91401	Snake venom metalloproteinase atroxase (Fragment) OS=Crotalus atrox PE=1 SV=2 - [VM1AT_CROAT]	0.1921	10	1	3	22	465000000	3	3	10	12	0.1921	0.1921	28.83	358.71	203	23.2	7.23
Q92043	Zinc metalloproteinase-disintegrin-like atrolysin-A (Fragment) OS=Crotalus atrox PE=1 SV=1 - [VM3AA_CROAT]	0.0907	3	3	3	12	120000000	3	3	4	8	0.0907	0.0907	9.57	140.32	419	46.8	6.39
Q9PSN7	Snake venom metalloproteinase HT-1 (Fragment) OS=Crotalus ruber ruber PE=1 SV=1 - [VM3H1_CRORU]	0.0787	26	1	2	4	244000000		2		4	0	0.0787		34.57	216	23.6	4.67
T2HQM1	C-type lectin alpha subunit OS=Ovophis okinavensis PE=2 SV=1 - [T2HQM1_OVOOK]	0.0446	1	1	1	1	19500000		1		1	0	0.0446		34.09	157	17.7	7.56
U3TAD9	Glutaminyl cyclase OS=Protobothrops flavoviridis PE=2 SV=1 - [U3TAD9_PROFL]	0.1767	18	4	4	5	19190000	1	4	1	4	0.0467	0.1767	2.64	77.42	300	34.5	7.65
V8N4Z1	Cationic trypsin-3 (Fragment) OS=Ophiophagus hannah GN=Try3 PE=3 SV=1 - [V8N4Z1_OPHHA]	0.033	1	1	1	1	324100000		1		1	0	0.033		23.64	303	34.1	7.06
V8N7A1	Serine/threonine-protein kinase TAO3 OS=Ophiophagus hannah GN=TAOK3 PE=4 SV=1 - [V8N7A1_OPHHA]	0.0901	3	1	1	1	360500000	1		1		0.0901		2.41		433	48.9	6.27
V8NYW9	5'-nucleotidase (Fragment) OS=Ophiophagus hannah GN=NT5E PE=4 SV=1 - [V8NYW9_OPHHA]	0.0354	7	1	1	1	3930000		1		1	0	0.0354		26.13	254	28	6.74
V8PF64	Tetratricopeptide repeat protein 12 (Fragment) OS=Ophiophagus hannah GN=TTC12 PE=4 SV=1 - [V8PF64_OPHHA]	0.05	1	1	1	1	10900000		1		1	0	0.05		29.26	200	22.2	5.3
	29-30 A.C.C
Accession	Description	Sum(Coverage)	Sum(# Proteins)	Sum(# Unique Peptides)	Sum(# Peptides)	Sum(# PSMs)	Area	# Peptides A2	# Peptides A4	# PSM A2	# PSM A4	Coverage A2	Coverage A4	Score A2	Score A4	# AAs	MW [kDa]	calc. pI
A0A068B4V7	C-type lectin alpha OS=Gloydius intermedius PE=2 SV=1 - [A0A068B4V7_GLOIT]	0.0506	1	1	1	10	379000000	1	1	1	9	0.0506	0.0506	2.1	74.6	158	18.5	7.64
A0A077L6L9	Metalloprotease P-III (Fragment) OS=Protobothrops elegans PE=2 SV=1 - [A0A077L6L9_PROEL]	0.0842	5	3	3	16	1030000000	3	3	4	12	0.0842	0.0842	11.11	140.94	273	30.7	6.3
A0A077L6M5	5-nucleotidase OS=Protobothrops elegans PE=2 SV=1 - [A0A077L6M5_PROEL]	215.99	0.3027	4	2	13	66	588	64.6	8.19
A0A077L7D6	Metalloprotease P-IIIa (Fragment) OS=Protobothrops elegans PE=2 SV=1 - [A0A077L7D6_PROEL]	0.06	1	1	1	1	10800000		1		1	0	0.06		25.34	200	22.2	7.01
A0A077L7E7	Phospholipase B OS=Protobothrops elegans PE=2 SV=1 - [A0A077L7E7_PROEL]	0.17	7	1	8	17	196000000	4	8	5	12	0.0976	0.17	14.42	275	553	64.1	8.38
A0A0B8RPJ4	UPF0549 protein C20orf43 OS=Boiga irregularis PE=4 SV=1 - [A0A0B8RPJ4_BOIIR]	0.0261	3	1	1	1	56400000		1		1	0	0.0261		28.5	306	34.1	8.95
A0A0B8RQH0	Ig heavy chain V-III region VH26 OS=Boiga irregularis PE=4 SV=1 - [A0A0B8RQH0_BOIIR]	0.044	1	1	1	2	781000000	1	1	1	1	0.044	0.044	2.52	0	159	17.7	9.13
A0A0B8RQR7	Peroxiredoxin-4 OS=Boiga irregularis PE=4 SV=1 - [A0A0B8RQR7_BOIIR]	0.0868	3	2	2	4	44600000	2	2	2	2	0.0868	0.0868	5.91	109.49	288	31.8	6.65
A4PBQ9	Zinc metalloproteinase-disintegrin-like VAP2A OS=Crotalus atrox PE=1 SV=1 - [VM3VA_CROAT]	0.2109	39	3	12	34	479000000	6	12	10	24	0.1252	0.2109	31.44	533.83	607	68	5.24
A5HUI5	Aminopeptidase A OS=Gloydius brevicaudus PE=2 SV=1 - [A5HUI5_GLOBR]	0.1962	6	1	17	52	356000000	11	17	19	33	0.1472	0.1962	49.08	709.3	958	110.1	5.78
B0VXW0	L-amino-acid oxidase OS=Sistrurus catenatus edwardsii PE=2 SV=1 - [OXLA_SISCA]	0.1221	22	1	10	27	423000000	3	10	6	21	0.0543	0.1221	14.32	245.6	516	58.5	6.49
B3A0N3	Basic phospholipase A2 3 (Fragment) OS=Bothrops marajoensis PE=1 SV=1 - [PA2B3_BOTMA]	0.3	2	1	1	2	95500000		1		2	0	0.3		33.37	50	5.7	7.71
B6EWW6	Aminopeptidase N (Fragment) OS=Gloydius brevicaudus PE=2 SV=1 - [B6EWW6_GLOBR]	0.18	4	10	14	35	289000000	10	14	14	21	0.1369	0.18	39.51	549.3	928	106	5.52
B7U492	Snake venom metalloproteinase VMP1 OS=Agkistrodon piscivorus leucostoma PE=2 SV=1 - [VM1V1_AGKPL]	0.1436	1	5	5	42	269000000	3	5	12	30	0.1022	0.1436	49.01	771.23	411	46.6	5.78
C5H5D3	Zinc metalloproteinase-disintegrin-like batroxstatin-2 (Fragment) OS=Bothrops atrox PE=2 SV=1 - [VM32_BOTAT]	0.0957	10	1	3	3	63700000		3		3	0	0.0957		21.81	418	46.3	7.44
C5H5D4	Zinc metalloproteinase-disintegrin-like batroxstatin-3 (Fragment) OS=Bothrops atrox PE=2 SV=1 - [VM33_BOTAT]	0.1208	1	3	3	11	636000000	1	3	4	7	0.0386	0.1208	15.34	253.11	414	46.3	6.6
C9DPL5	Acidic phospholipase A2 BpirPLA2-I OS=Bothrops pirajai PE=1 SV=1 - [PA2A1_BOTPI]	0.1557	73	2	3	9	93400000	2	3	2	7	0.1557	0.1557	5.26	93.56	122	13.6	5.1
C9E1R8	Zinc metalloproteinase-disintegrin-like VMP-III OS=Crotalus viridis viridis PE=2 SV=1 - [VM3V3_CROVV]	27.51	0.0788	3	1	5	8	609	68.3	5.14
C9E1S0	Zinc metalloproteinase-disintegrin-like VMP-III OS=Agkistrodon piscivorus leucostoma PE=2 SV=1 - [VM3V3_AGKPL]	0.0179	1	2	2	4	111000000	1	2	1	3	0.0179	0.0179	2.56	33.37	613	68.2	5.34
D6MKR0	Acidic phospholipase A2 CH-E6' OS=Crotalus horridus PE=1 SV=1 - [PA2A6_CROHD]	0.1304	56	1	2	3	33200000	1	2	1	2	0.0797	0.1304	2.76	25.98	138	15.5	4.84
E5L0E5	Venom plasminogen activator OS=Agkistrodon piscivorus leucostoma PE=2 SV=1 - [VSPPA_AGKPL]	0.0775	8	1	2	3	54200000	1	2	1	2	0.0426	0.0775	2.12	45.5	258	28.1	6.2
E9JG51	Metalloproteinase (Fragment) OS=Echis carinatus sochureki PE=2 SV=1 - [E9JG51_ECHCS]	0.031	2	1	1	1	27200000		1		1	0	0.031		25.43	290	31.9	5.88
F8S0Z7	Snake venom 5'-nucleotidase OS=Crotalus adamanteus PE=1 SV=2 - [V5NTD_CROAD]	0.381	1	4	19	200	2520000000	12	19	60	140	0.2721	0.381	191.4	2057.66	588	64.6	8.34
F8S108	Zinc metalloproteinase-disintegrin-like 4a OS=Crotalus adamanteus PE=1 SV=1 - [VM34_CROAD]	0.0885	15	2	4	33	212000000	2	4	15	18	0.0607	0.0885	44.26	496.35	610	67.9	6.23
I4CHP3	Thrombin-like protein OS=Gloydius halys PE=2 SV=1 - [I4CHP3_GLOHA]	0.1423	44	2	3	6	106000000	1	3	1	5	0.0418	0.1423	2.24	131.1	239	26.5	6.83
J3RY82	Snake venom metalloproteinase (Type III) 2b OS=Crotalus adamanteus PE=2 SV=1 - [J3RY82_CROAD]	0.018	1	1	1	2	0	1	1	1	1	0.018	0.018	2.23	26.66	612	68	5.91
J3RY90	Snake venom metalloproteinase (Type III) 6 OS=Crotalus adamanteus PE=2 SV=1 - [J3RY90_CROAD]	0.0515	23	3	4	10	169000000	3	3	4	6	0.0403	0.0515	9.26	119.3	621	69.6	7.55
J3S833	Snake venom serine proteinase 2 OS=Crotalus adamanteus PE=1 SV=1 - [VSP2_CROAD]	2.06	0.0502	2	1	1	1	259	28.3	8.34
J3S835	Snake venom serine proteinase 8 OS=Crotalus adamanteus PE=1 SV=1 - [VSP8_CROAD]	2.24	0.0388	1	1	1	1	258	28	6.74
J9ZZN7	Glutathione peroxidase OS=Thamnophis elegans PE=2 SV=1 - [J9ZZN7_THAEL]	0.1093	2	2	2	3	24100000	1	2	1	2	0.0567	0.1093	2.18	43.47	247	28.1	8.65
K9N7B7	L-amino acid oxidase Cdc18 (Fragment) OS=Crotalus durissus cumanensis PE=1 SV=1 - [OXLA_CRODM]	0.2028	23	2	11	31	601000000	3	11	6	25	0.0582	0.2028	14.21	357.51	498	56.8	7.93
L7VGC1	Myotoxic protein PLA2K49 OS=Bothrocophias andianus PE=2 SV=1 - [L7VGC1_BOTAN]	0.2117	24	1	4	118	16900000000		4		118	0	0.2117		427.95	137	15.6	8.54
O93426	Snaclec convulxin subunit alpha OS=Crotalus durissus terrificus PE=1 SV=1 - [SLA_CRODU]	0.0506	1	1	1	3	393000000	1	1	1	2	0.0506	0.0506	2.46	26.85	158	18.1	7.62
P00621	Acidic phospholipase A2 CM-II OS=Bitis nasicornis PE=1 SV=1 - [PA2A2_BITNA]	0.1597	60	1	2	3	30800000	1	2	1	2	0.0924	0.1597	2.76	54.14	119	13.7	5.53
P04361	Basic phospholipase A2 homolog OS=Agkistrodon piscivorus piscivorus PE=1 SV=1 - [PA2HB_AGKPI]	0.4132	32	6	9	115	24400000000	1	9	1	114	0.1157	0.4132	2.5	377.62	121	14	8.54
P09872	Protein C activator OS=Agkistrodon contortrix contortrix PE=1 SV=2 - [VSPCA_AGKCO]	0.29	16	4	5	12	211000000	3	5	4	8	0.2208	0.29	12.72	220.53	231	25.1	8.09
P0C2D1	L-amino-acid oxidase (Fragment) OS=Bothrops pirajai PE=1 SV=1 - [OXLA_BOTPI]	0.3265	1	1	1	4	45200000	1	1	2	2	0.3265	0.3265	4.73	60.38	49	5.3	5.19
P0C2D6	L-amino-acid oxidase (Fragment) OS=Protobothrops mucrosquamatus PE=1 SV=1 - [OXLA_PROMU]	7.75	0.5	1	1	1	3	24	2.9	4.32
P0C6E3	Zinc metalloproteinase-disintegrin bilitoxin-1 OS=Agkistrodon bilineatus PE=1 SV=1 - [VM2B1_AGKBI]	0.1581	19	4	4	12	118000000	2	4	4	8	0.0997	0.1581	14.84	217.83	291	32.3	5.49
P0CJ34	Bradykinin inhibitor peptide OS=Crotalus atrox PE=1 SV=1 - [BKIP_CROAT]	1	1	1	1	12	371000000	1	1	6	6	1	1	16.45	237.76	11	1.1	6.24
P0CJ41	Alpha-fibrinogenase albofibrase OS=Trimeresurus albolabris PE=2 SV=1 - [VSPAF_TRIAB]	0.0465	2	1	1	4	84400000	1	1	2	2	0.0465	0.0465	5.97	106.2	258	28	5.94
P0DI92	Phospholipase A2 homolog (Fragment) OS=Bothrops marajoensis PE=1 SV=1 - [PA2H_BOTMA]	0.4545	7	1	2	26	17300000000	1	2	6	20	0.4545	0.4545	17.99	318.05	33	3.5	8.54
P0DJ62	Acidic phospholipase A2 (Fragment) OS=Bothrops leucurus PE=1 SV=1 - [PA2A_BOTLC]	5.49	0.1833	72	1	1	2	60	6.6	5.81
P0DJJ5	Snake venom 5'-nucleotidase (Fragments) OS=Gloydius blomhoffii blomhoffii PE=1 SV=1 - [V5NTD_GLOBB]	0.2778	1	1	1	98	2540000000	1	1	20	78	0.2778	0.2778	58.34	1165.6	54	6	5.66
P0DL30	C-type lectin BPL OS=Bothrops pirajai PE=1 SV=1 - [LECG_BOTPI]	2.7	0.0963	9	1	1	1	135	16.1	5.06
P0DM87	Zinc metalloproteinase-disintegrin stejnitin OS=Trimeresurus stejnegeri PE=1 SV=1 - [VM2_TRIST]	0.031	2	1	1	2	13200000	1	1	1	1	0.031	0.031	4.24	60.56	484	54.4	5.41
P0DMH5	Snake venom serine protease (Fragment) OS=Bothrops cotiara PE=1 SV=1 - [VSP_BOTCO]	3.17	0.8667	9	1	1	1	15	1.7	4.74
P0DMH6	Snake venom serine protease (Fragment) OS=Bothrops fonsecai PE=1 SV=1 - [VSP_BOTFO]	2.35	0.8667	3	1	1	1	15	1.7	4.74
P20897	Snake venom metalloproteinase HT-2 OS=Crotalus ruber ruber PE=1 SV=2 - [VM1H2_CRORU]	0.2327	1	3	4	23	372000000	4	4	11	12	0.2327	0.2327	32.29	269.6	202	23.3	7.56
P22796	Snake venom metalloproteinase hemorrhagic factor 2 OS=Lachesis muta muta PE=1 SV=1 - [VM1H2_LACMU]	0.22	1	1	2	10	197000000	2	2	3	7	0.22	0.22	10.88	132.08	200	22.6	6.79
P28891	Snake venom metalloproteinase fibrolase OS=Agkistrodon contortrix contortrix PE=1 SV=2 - [VM1F_AGKCO]	0.0542	1	1	1	18	986000000	1	1	10	8	0.0542	0.0542	27.96	165.52	203	22.9	6.84
P34182	Zinc metalloproteinase/disintegrin OS=Crotalus atrox PE=1 SV=1 - [VM2AE_CROAT]	0.0502	1	2	2	3	14400000	1	2	1	2	0.0293	0.0502	2.77	50.84	478	53.6	5.6
P82114	Basic phospholipase A2 homolog 1 OS=Bothrops moojeni PE=1 SV=1 - [PA2H1_BOTMO]	0.1983	15	2	4	25	11600000000		4		25	0	0.1983		138.37	121	13.7	8.63
P82981	Thrombin-like enzyme contortrixobin OS=Agkistrodon contortrix contortrix PE=1 SV=1 - [VSP2_AGKCO]	0.1538	58	2	3	4	101000000	1	3	1	3	0.0556	0.1538	3.08	107.01	234	25.4	5.12
P83912	Zinc metalloproteinase-disintegrin jerdonitin OS=Protobothrops jerdonii PE=1 SV=1 - [VM2JT_PROJR]	0.0537	2	2	2	3	59800000	1	2	1	2	0.031	0.0537	3.39	46.9	484	54.6	5.48
P84907	Snake venom metalloproteinase leucurolysin-A OS=Bothrops leucurus PE=1 SV=2 - [VM1LA_BOTLC]	0.0792	1	1	1	6	293000000	1	1	3	3	0.0792	0.0792	10.9	121.68	202	23	7.25
P85109	Thrombin-like enzyme kangshuanmei OS=Gloydius brevicaudus PE=1 SV=1 - [VSP1_GLOBR]	0.0847	13	1	2	4	38400000	1	2	1	3	0.0551	0.0847	2.92	124.28	236	26.4	7.94
P85420	Snake venom metalloproteinase atroxlysin-1 OS=Bothrops atrox PE=1 SV=2 - [VM11_BOTAT]	0.0396	3	2	2	3	522000000	1	2	1	2	0.0396	0.0396	2.38	38.15	202	22.9	6.33
P86456	Acidic phospholipase A2 SpII RP4 OS=Bothrops alternatus PE=1 SV=1 - [PA2A4_BOTAL]	0.1488	55	1	2	4	26300000	1	2	1	3	0.0909	0.1488	2.76	25.98	121	13.7	6.83
Q072L6	Thrombin-like enzyme asperase OS=Bothrops asper PE=1 SV=1 - [VSPL_BOTAS]	0.1236	3	1	2	4	104000000	2	2	2	2	0.1236	0.1236	6.7	95.9	259	28	5.58
Q27J48	Ohanin-like protein OS=Lachesis muta muta PE=2 SV=1 - [VESP_LACMU]	0.1284	4	2	2	6	47400000	2	2	3	3	0.1284	0.1284	8.06	119.54	218	24.2	9.42
Q2QA02	Zinc metalloproteinase-disintegrin-like OS=Crotalus durissus durissus PE=2 SV=1 - [VM3_CRODD]	0.1626	41	1	10	26	479000000	4	10	7	19	0.0772	0.1626	24.08	372.16	609	68.2	5.2
Q2QA03	Metalloproteinase P-II OS=Crotalus durissus durissus PE=2 SV=1 - [Q2QA03_CRODD]	0.0335	1	1	1	4	200000000	1	1	2	2	0.0335	0.0335	7.61	124.23	478	53.4	5.45
Q2UXQ1	Group III snake venom metalloproteinase (Fragment) OS=Echis ocellatus GN=Svmp3-Eoc186 PE=2 SV=1 - [Q2UXQ1_ECHOC]	0.012	1	1	1	2	20700000	1	1	1	1	0.012	0.012	2.07	44.88	584	65.5	5.1
Q6T5L0	Alpha-fibrinogenase shedaoenase OS=Gloydius shedaoensis PE=1 SV=2 - [VSPSH_GLOSH]	0.1429	64	1	3	7	120000000	2	3	2	5	0.0966	0.1429	5.45	198.37	238	26.4	7.06
Q6TGQ8	L-amino-acid oxidase (Fragment) OS=Bothrops moojeni PE=1 SV=1 - [OXLA_BOTMO]	7.42	0.0628	27	1	3	3	478	54.4	6.37
Q7SZE0	Zinc metalloproteinase/disintegrin OS=Gloydius saxatilis PE=2 SV=1 - [VM2SA_GLOSA]	0.0248	1	1	1	2	112000000	1	1	1	1	0.0248	0.0248	3.41	59.31	483	54	5.17
Q7T229	Snake venom serine protease homolog OS=Bothrops jararacussu PE=1 SV=1 - [VSPH_BOTJR]	0.1269	51	1	3	5	81000000	2	3	2	3	0.0846	0.1269	4.4	72.89	260	28.6	8.46
Q7ZT99	Cysteine-rich venom protein catrin OS=Crotalus atrox PE=1 SV=1 - [CRVP_CROAT]	0.1375	12	3	3	6	81100000	3	3	3	3	0.1375	0.1375	7.36	102.09	240	26.6	8.06
Q805F6	Zinc metalloproteinase/disintegrin OS=Agkistrodon contortrix contortrix PE=1 SV=1 - [VM2AB_AGKCO]	0.0828	13	1	3	5	125000000	2	2	2	3	0.0414	0.0642	4.89	71.99	483	54	5.08
Q8JIV8	Snaclec clone 2100755 OS=Deinagkistrodon acutus PE=2 SV=1 - [SL_DEIAC]	0.1548	1	3	3	7	812000000	1	3	1	6	0.0645	0.1548	3.58	94.75	155	17.9	6.74
Q8JJ51	Snake venom metalloproteinase OS=Crotalus molossus molossus PE=2 SV=1 - [VM1_CROMM]	16.71	0.029	5	2	2	6	414	46.9	5.35
Q8QHK3	Snake venom serine protease catroxase-1 OS=Crotalus atrox PE=1 SV=1 - [VSP1_CROAT]	0.1603	52	2	4	6	109000000	2	4	2	4	0.0916	0.1603	4.57	91.86	262	28.6	7.56
Q8UVZ7	Basic phospholipase A2 homolog Cax-K49 OS=Crotalus atrox PE=1 SV=1 - [PA2H_CROAT]	0.3577	28	1	7	100	14000000000	2	7	2	98	0.1022	0.3577	5.43	335.08	137	15.6	8.24
Q90W54	L-amino-acid oxidase OS=Gloydius blomhoffii PE=1 SV=1 - [OXLA_GLOBL]	0.1131	35	1	9	26	866000000	3	9	4	22	0.0615	0.1131	10.71	386.07	504	57.1	6.99
Q91401	Snake venom metalloproteinase atroxase (Fragment) OS=Crotalus atrox PE=1 SV=2 - [VM1AT_CROAT]	0.2365	10	2	4	23	390000000	4	4	11	12	0.2365	0.2365	31.97	347.11	203	23.2	7.23
Q92043	Zinc metalloproteinase-disintegrin-like atrolysin-A (Fragment) OS=Crotalus atrox PE=1 SV=1 - [VM3AA_CROAT]	0.0573	6	3	3	47	355000000	2	3	6	41	0.0286	0.0573	15.04	498.07	419	46.8	6.39
Q9PS28	Thrombin-like enzyme RP34 (Fragment) OS=Cerastes cerastes PE=1 SV=1 - [VSPF_CERCE]	0.3939	1	1	1	3	104000000		1		3		0.3939		59.7	33	3.8	5.62
Q9PSN0	C-type lectin PAL OS=Bitis arietans PE=1 SV=1 - [LECG_BITAR]	0.5111	14	7	7	12	49500000	3	7	3	9	0.2222	0.5111	6.99	92.01	135	16.1	5.54
Q9PSN3	Thrombin-like enzyme bilineobin OS=Agkistrodon bilineatus PE=1 SV=1 - [VSP2_AGKBI]	0.1191	5	2	2	4	40500000	2	2	2	2	0.1191	0.1191	5.07	115.76	235	26.5	8.22
Q9YGJ9	Snake venom serine protease Haly-2 OS=Gloydius brevicaudus PE=2 SV=1 - [VSPH2_GLOBR]	0.1089	1	1	1	2	34200000	1	1	1	1	0.1089	0.1089	4.28	56.62	257	28.2	5.55
T2HPT1	Dipeptidyl peptidase IV OS=Ovophis okinavensis PE=2 SV=1 - [T2HPT1_OVOOK]	0.0303	6	2	2	3	19200000	1	2	1	2	0.0173	0.0303	2.02	68.55	694	79.5	6.28
T2HQ75	Phospholipase b OS=Ovophis okinavensis PE=2 SV=1 - [T2HQ75_OVOOK]	0.1736	8	9	9	22	213000000	6	9	8	14	0.1374	0.1736	22.99	349.77	553	64.1	8.85
T2HQM1	C-type lectin alpha subunit OS=Ovophis okinavensis PE=2 SV=1 - [T2HQM1_OVOOK]	0.0446	1	1	1	1	0		1		1	0	0.0446		24.09	157	17.7	7.56
T2HQN1	Aminopeptidase A OS=Ovophis okinavensis PE=2 SV=1 - [T2HQN1_OVOOK]	0.1952	6	17	17	51	384000000	12	17	22	29	0.1448	0.1952	57.33	617.05	953	109.5	6.04
T2HRS9	5' nucleotidase (Fragment) OS=Protobothrops flavoviridis PE=2 SV=1 - [T2HRS9_PROFL]	0.4004	2	3	17	210	4380000000	12	17	69	141	0.3211	0.4004	223.68	2574	517	57.1	8.09
T2HS00	Uncharacterized protein OS=Protobothrops flavoviridis PE=2 SV=1 - [T2HS00_PROFL]	0.0287	1	1	1	1	0		1		1	0	0.0287		50.01	522	58.5	4.98
U3F7D1	Nischarin OS=Micrurus fulvius PE=2 SV=1 - [U3F7D1_MICFL]	0.0078	1	1	1	1	77500000	1		1		0.0078	0	2.29		1415	159.5	6.33
U3F9G5	Small acidic protein OS=Micrurus fulvius PE=2 SV=1 - [U3F9G5_MICFL]	0.0393	3	1	1	1	73200000		1		1	0	0.0393		24.41	178	19.5	4.98
U3FYP9	Ecto-5'-nucleotidase 1 OS=Micrurus fulvius PE=2 SV=1 - [U3FYP9_MICFL]	0.2108	2	2	10	113	1680000000	7	10	25	88	0.1672	0.2108	76.59	1182.01	574	62.9	8.7
U3TAD9	Glutaminyl cyclase OS=Protobothrops flavoviridis PE=2 SV=1 - [U3TAD9_PROFL]	0.0833	15	2	2	2	14400000		2		2	0	0.0833		28.27	300	34.5	7.65
U3TDD4	Dipeptidyl peptidase iv OS=Protobothrops flavoviridis PE=2 SV=1 - [U3TDD4_PROFL]	0.026	2	1	1	2	20700000	1	1	1	1	0.026	0.026	2.79	52.9	693	79.4	6.49
V8N3P2	Uncharacterized protein (Fragment) OS=Ophiophagus hannah GN=L345_18117 PE=4 SV=1 - [V8N3P2_OPHHA]	0.0787	2	1	1	1	0		1		1	0	0.0787		26.79	127	13.6	8.19
V8N9M9	Uncharacterized protein (Fragment) OS=Ophiophagus hannah GN=L345_15915 PE=4 SV=1 - [V8N9M9_OPHHA]	0.0276	1	1	1	1	5670000		1		1	0	0.0276		37.98	254	27.3	8.63
V8NGF6	Aminopeptidase N (Fragment) OS=Ophiophagus hannah GN=ANPEP PE=4 SV=1 - [V8NGF6_OPHHA]	0.1784	1	1	5	10	134000000	3	5	4	6	0.1423	0.1784	10.44	117.81	499	55.9	5.86
V8NIQ0	Uncharacterized protein (Fragment) OS=Ophiophagus hannah GN=L345_12822 PE=4 SV=1 - [V8NIQ0_OPHHA]	0.0435	1	1	1	1	12300000		1		1	0	0.0435		27.66	230	26.7	6.37
V8NJK5	Uncharacterized protein (Fragment) OS=Ophiophagus hannah GN=L345_12411 PE=4 SV=1 - [V8NJK5_OPHHA]	0.019	1	2	2	2	52400000		2		2	0	0.019		40.62	946	103.2	5.87
V8P265	Proton-coupled amino acid transporter 1 (Fragment) OS=Ophiophagus hannah GN=SLC36A1 PE=4 SV=1 - [V8P265_OPHHA]	0.043	2	1	1	1	12500000		1		1	0	0.043		24.19	349	38.3	7.64
V8P2V4	Homeobox protein MSX-2 (Fragment) OS=Ophiophagus hannah GN=MSX2 PE=4 SV=1 - [V8P2V4_OPHHA]	0.0394	1	1	1	1	210000000		1		1	0	0.0394		0	254	27.9	9.73
V8P530	Transmembrane protease serine 7 (Fragment) OS=Ophiophagus hannah GN=TMPRSS7 PE=3 SV=1 - [V8P530_OPHHA]	0.0055	1	1	1	1	13000000		1		1	0	0.0055		0	1460	164.8	7.91
V8P9J7	1-phosphatidylinositol phosphodiesterase (Fragment) OS=Ophiophagus hannah GN=plcA PE=4 SV=1 - [V8P9J7_OPHHA]	0.1056	1	1	1	1	0	1		1		0.1056		2.25		284	32.2	5.19
V8PBN7	Ectonucleotide pyrophosphatase/phosphodiesterase family member 6 (Fragment) OS=Ophiophagus hannah GN=Enpp6 PE=4 SV=1 - [V8PBN7_OPHHA]	0.0522	1	1	1	6	125000000	1	1	3	3	0.0522	0.0522	8.24	198.77	230	26.5	6.68
V8PFP1	Trifunctional purine biosynthetic protein adenosine-3 OS=Ophiophagus hannah GN=GART PE=3 SV=1 - [V8PFP1_OPHHA]	0.0089	1	1	1	1	28100000		1		1	0	0.0089		20.85	1008	107.5	7.66
V8PIV2	Beclin 1-associated autophagy-related key regulator (Fragment) OS=Ophiophagus hannah GN=ATG14 PE=4 SV=1 - [V8PIV2_OPHHA]	0.0089	1	1	1	1	37500000		1		1	0	0.0089		31.08	674	76	6.39
	31-32 C.V
Accession	Description	Sum(Coverage)	Sum(# Proteins)	Sum(# Unique Peptides)	Sum(# Peptides)	Sum(# PSMs)	Area	# Peptides A2	# Peptides A4	# PSM A2	# PSM A4	Coverage A2	Coverage A4	Score A2	Score A4	# AAs	MW [kDa]	calc. pI
A0A068B4V7	C-type lectin alpha OS=Gloydius intermedius PE=2 SV=1 - [A0A068B4V7_GLOIT]	0.0506	1	1	1	2	101000000		1		2	0	0.0506		41.5	158	18.5	7.64
A0A077L6P3	Serine protease OS=Protobothrops flavoviridis PE=2 SV=1 - [A0A077L6P3_PROFL]	0.0423	1	1	1	2	44500000	1	1	1	1	0.0423	0.0423	2.1	34.9	260	28.3	5.77
A0A077LA64	Phosphodiesterase OS=Protobothrops elegans PE=2 SV=1 - [A0A077LA64_PROEL]	0.016	7	1	1	1	0		1		1	0	0.016		32.16	810	91.8	8.07
A0A0A1WCK4	Snake venom metalloproteinase J (Fragment) OS=Echis coloratus PE=2 SV=1 - [A0A0A1WCK4_ECHCO]	0.0466	3	1	1	1	3960000	1		1		0.0466		2.68		429	47.9	6.57
A0A0B8RP22	TBC1 domain family member 8B OS=Boiga irregularis PE=4 SV=1 - [A0A0B8RP22_BOIIR]	0.0054	1	1	1	1	20500000		1		1	0	0.0054		0	1120	127.3	5.83
B7U492	Snake venom metalloproteinase VMP1 OS=Agkistrodon piscivorus leucostoma PE=2 SV=1 - [VM1V1_AGKPL]	0.0487	1	1	1	2	3790000	1	1	1	1	0.0487	0.0487	2.33	41.84	411	46.6	5.78
C5H5D1	Zinc metalloproteinase-disintegrin-like crotastatin (Fragment) OS=Crotalus durissus cascavella PE=2 SV=1 - [VM31_CRODC]	0.0718	8	1	3	11	146000000	2	3	4	7	0.0526	0.0718	11.33	213.13	418	46.1	6.9
C5H5D3	Zinc metalloproteinase-disintegrin-like batroxstatin-2 (Fragment) OS=Bothrops atrox PE=2 SV=1 - [VM32_BOTAT]	0.0909	10	1	3	5	123000000	1	3	1	4	0.0191	0.0909	2	78.74	418	46.3	7.44
C9E1R8	Zinc metalloproteinase-disintegrin-like VMP-III OS=Crotalus viridis viridis PE=2 SV=1 - [VM3V3_CROVV]	0.1888	28	7	11	55	1240000000	7	11	18	37	0.1297	0.1888	60.11	869.49	609	68.3	5.14
C9E1R9	Zinc metalloproteinase/disintegrin VMP-II OS=Crotalus viridis viridis PE=2 SV=1 - [VM2V2_CROVV]	0.0837	28	1	4	22	104000000	2	4	4	18	0.0439	0.0837	10.85	269.15	478	53.8	5.31
C9E1S1	Zinc metalloproteinase/disintegrin VMP-II OS=Agkistrodon piscivorus leucostoma PE=2 SV=1 - [VM2V2_AGKPL]	0.0352	2	1	1	3	35500000	1	1	1	2	0.0352	0.0352	3.01	49.12	483	54.1	5.12
E5L0E5	Venom plasminogen activator OS=Agkistrodon piscivorus leucostoma PE=2 SV=1 - [VSPPA_AGKPL]	0.1977	6	3	4	7	110000000	2	4	2	5	0.1512	0.1977	5.61	86.66	258	28.1	6.2
E9JG51	Metalloproteinase (Fragment) OS=Echis carinatus sochureki PE=2 SV=1 - [E9JG51_ECHCS]	0.031	2	1	1	2	130000000		1		2	0	0.031		29.77	290	31.9	5.88
E9JGC7	Metalloproteinase (Fragment) OS=Echis pyramidum leakeyi PE=2 SV=1 - [E9JGC7_ECHPL]	2.16	0.0302	23	1	1	1	298	32.9	5.34
E9KJZ0	Group III snake venom metalloproteinase (Fragment) OS=Echis ocellatus GN=Eoc00024 PE=2 SV=1 - [E9KJZ0_ECHOC]	0.0323	17	1	2	3	642000000		2		3	0	0.0323		33.02	558	63.2	5.5
F2Q6G0	Cysteine-rich seceretory protein Da-CRPa (Fragment) OS=Deinagkistrodon acutus PE=2 SV=1 - [F2Q6G0_DEIAC]	0.1545	12	1	3	10	272000000	3	3	5	5	0.1545	0.1545	13.26	167.16	220	24.7	6.39
F8S108	Zinc metalloproteinase-disintegrin-like 4a OS=Crotalus adamanteus PE=1 SV=1 - [VM34_CROAD]	0.0738	12	1	3	31	228000000	3	3	13	18	0.0738	0.0738	43.2	434.72	610	67.9	6.23
F8S116	Snake venom serine proteinase 5 OS=Crotalus adamanteus PE=1 SV=1 - [VSP5_CROAD]	0.1202	4	3	5	13	1020000000	1	5	1	12	0.0504	0.1202	4.15	176.1	258	28	5.81
I4CHP3	Thrombin-like protein OS=Gloydius halys PE=2 SV=1 - [I4CHP3_GLOHA]	0.1423	47	1	3	6	674000000	1	3	1	5	0.0418	0.1423	2.78	154.21	239	26.5	6.83
J3RY76	Snake venom metalloproteinase (Type II) 5e OS=Crotalus adamanteus PE=2 SV=1 - [J3RY76_CROAD]	0.1046	28	3	4	20	273000000	4	4	8	12	0.1046	0.1046	23.47	372.27	478	53.6	5.78
J3RY82	Snake venom metalloproteinase (Type III) 2b OS=Crotalus adamanteus PE=2 SV=1 - [J3RY82_CROAD]	0.018	1	2	2	7	181000000	2	2	3	4	0.018	0.018	7.72	60.93	612	68	5.91
J3RY93	Snake venom serine proteinase 12 OS=Crotalus adamanteus PE=1 SV=1 - [VSPC_CROAD]	0.2385	5	3	5	24	171000000	3	5	9	15	0.1577	0.2385	22.69	304.87	260	28.7	5.43
J3S832	Snake venom serine proteinase 11 OS=Crotalus adamanteus PE=1 SV=1 - [VSPB_CROAD]	0.0428	1	1	1	1	13600000		1		1	0	0.0428		0	257	28	7.31
J3S833	Snake venom serine proteinase 2 OS=Crotalus adamanteus PE=1 SV=1 - [VSP2_CROAD]	0.1583	1	1	3	5	774000000	1	3	1	4	0.0849	0.1583	2.92	35.46	259	28.3	8.34
J3S835	Snake venom serine proteinase 8 OS=Crotalus adamanteus PE=1 SV=1 - [VSP8_CROAD]	0.1202	1	2	4	7	862000000	2	2	4	3	0.0504	0.0698	10.97	30.15	258	28	6.74
J3SDW9	Snake venom serine proteinase 14 OS=Crotalus adamanteus PE=1 SV=1 - [VSPE_CROAD]	2.63	0.0435	5	1	1	1	253	27.4	5.99
O13069	Thrombin-like enzyme KN-BJ 2 OS=Bothrops jararaca PE=1 SV=1 - [VSP2_BOTJA]	0.0739	2	1	2	2	858000000		2		2	0	0.0739		36.99	257	27.9	8.34
O93364	L-amino-acid oxidase OS=Crotalus adamanteus PE=1 SV=1 - [OXLA_CROAD]	0.2578	34	15	15	37	1370000000	9	15	12	25	0.1899	0.2578	29.6	439.34	516	58.6	6.77
P0C2D1	L-amino-acid oxidase (Fragment) OS=Bothrops pirajai PE=1 SV=1 - [OXLA_BOTPI]	0.3265	1	1	1	2	9350000	1	1	1	1	0.3265	0.3265	2.28	60.45	49	5.3	5.19
P0CJ34	Bradykinin inhibitor peptide OS=Crotalus atrox PE=1 SV=1 - [BKIP_CROAT]	1	1	1	1	16	15500000000	1	1	8	8	1	1	20.97	279.08	11	1.1	6.24
P0CV89	Phospholipase A2 (Fragments) OS=Crotalus atrox PE=1 SV=1 - [PA23_CROAT]	0.2295	17	1	2	3	265000000		2		3	0	0.2295		24.28	61	7.4	8.31
P0DJQ2	Basic phospholipase A2 homolog CTs-K49c (Fragment) OS=Trimeresurus stejnegeri PE=1 SV=1 - [PA2HK_TRIST]	0.3478	29	1	1	1	19000000		1		1	0	0.3478		21.79	23	2.5	7.24
P0DMH5	Snake venom serine protease (Fragment) OS=Bothrops cotiara PE=1 SV=1 - [VSP_BOTCO]	2.71	0.8667	9	1	1	1	15	1.7	4.74
P0DMH6	Snake venom serine protease (Fragment) OS=Bothrops fonsecai PE=1 SV=1 - [VSP_BOTFO]	2.7	0.8667	3	1	1	1	15	1.7	4.74
P15167	Snake venom metalloproteinase atrolysin-D OS=Crotalus atrox PE=1 SV=3 - [VM1AD_CROAT]	0.0507	2	2	2	4	155000000	1	2	1	3	0.0314	0.0507	3.46	58.64	414	46.8	5.06
P21859	Disintegrin triflavin OS=Protobothrops flavoviridis PE=1 SV=1 - [VM2T_PROFL]	0.3857	18	1	2	23	122000000	2	2	6	17	0.3857	0.3857	20.38	229.91	70	7.6	7.36
P28891	Snake venom metalloproteinase fibrolase OS=Agkistrodon contortrix contortrix PE=1 SV=2 - [VM1F_AGKCO]	0.0542	1	1	1	1	0		1		1	0	0.0542		24.23	203	22.9	6.84
P30431	Zinc metalloproteinase-disintegrin-like jararhagin (Fragment) OS=Bothrops jararaca PE=1 SV=1 - [VM3JA_BOTJA]	0.063	34	1	5	13	659000000	2	5	3	10	0.0333	0.063	6.89	124.7	571	63.9	5.39
P34182	Zinc metalloproteinase/disintegrin OS=Crotalus atrox PE=1 SV=1 - [VM2AE_CROAT]	0.069	2	2	5	25	673000000	4	5	11	14	0.0544	0.069	35.94	309.83	478	53.6	5.6
P82981	Thrombin-like enzyme contortrixobin OS=Agkistrodon contortrix contortrix PE=1 SV=1 - [VSP2_AGKCO]	0.1026	9	1	2	4	33600000	1	2	1	3	0.0556	0.1026	2.71	59.22	234	25.4	5.12
P84907	Snake venom metalloproteinase leucurolysin-A OS=Bothrops leucurus PE=1 SV=2 - [VM1LA_BOTLC]	0.1238	9	1	2	6	677000000	1	2	2	4	0.0792	0.1238	9.3	155.3	202	23	7.25
P86389	Acidic phospholipase A2 2 OS=Bothrops asper PE=1 SV=1 - [PA2A2_BOTAS]	2.15	0.0565	6	1	1	1	124	14.2	5.29
P86456	Acidic phospholipase A2 SpII RP4 OS=Bothrops alternatus PE=1 SV=1 - [PA2A4_BOTAL]	0.1488	53	1	2	3	28800000	1	2	1	2	0.0909	0.1488	2.49	28.04	121	13.7	6.83
Q072L6	Thrombin-like enzyme asperase OS=Bothrops asper PE=1 SV=1 - [VSPL_BOTAS]	0.0888	2	3	3	6	352000000	2	3	2	4	0.0772	0.0888	4.41	64.96	259	28	5.58
Q2QA03	Metalloproteinase P-II OS=Crotalus durissus durissus PE=2 SV=1 - [Q2QA03_CRODD]	0.0565	1	1	3	14	551000000	3	3	6	8	0.0565	0.0565	17.75	280.36	478	53.4	5.45
Q2QA04	Snake venom serine protease OS=Crotalus durissus durissus PE=2 SV=1 - [VSP_CRODD]	0.126	47	2	3	5	42700000	1	3	1	4	0.042	0.126	2.63	45.04	262	28.3	5.64
Q58G94	Thrombin-like enzyme gyroxin B2.1 OS=Crotalus durissus terrificus PE=2 SV=1 - [VSP21_CRODU]	0.0924	2	1	1	2	86700000	1	1	1	1	0.0924	0.0924	2.05	30.22	238	26.6	6.7
Q5W959	Snake venom serine protease HS114 OS=Bothrops jararaca PE=1 SV=1 - [VSP14_BOTJA]	0.0465	1	1	1	3	2560000000	1	1	1	2	0.0465	0.0465	2.14	53.87	258	27.8	5.57
Q6T6T1	Nerve growth factor (Fragment) OS=Bitis gabonica PE=2 SV=1 - [Q6T6T1_BITGA]	0.3	33	1	1	1	4870000		1		1	0	0.3		42.6	40	4.6	8.63
Q71QE8	Basic phospholipase A2 Cvv-N6 OS=Crotalus viridis viridis PE=1 SV=1 - [PA2BN_CROVV]	0.1594	15	2	3	6	229000000	1	3	1	5	0.058	0.1594	2.6	58.17	138	16	8.46
Q71QH6	Snake venom serine protease KN13 OS=Trimeresurus stejnegeri PE=2 SV=1 - [VSP13_TRIST]	0.0736	3	1	1	1	0	1		1		0.0736		2.11		258	28.4	7.39
Q7SZE2	Bradykinin-releasing enzyme KR-E-1 OS=Gloydius ussuriensis PE=1 SV=1 - [VSPD_GLOUS]	0.0983	9	1	3	5	267000000	2	2	2	3	0.0513	0.0855	4.51	39.23	234	25.3	4.97
Q7ZT99	Cysteine-rich venom protein catrin OS=Crotalus atrox PE=1 SV=1 - [CRVP_CROAT]	0.1917	10	2	4	16	611000000	4	4	8	8	0.1917	0.1917	20.19	247.35	240	26.6	8.06
Q7ZTA6	Acidic phospholipase A2 Cvv-E6b OS=Crotalus viridis viridis PE=1 SV=1 - [PA2AB_CROVV]	0.1014	5	2	2	3	47400000	1	2	1	2	0.0507	0.1014	2.15	32.88	138	15.4	5.55
Q800C1	Acidic phospholipase A2 Cvv-E6h OS=Crotalus viridis viridis PE=2 SV=1 - [PA2AH_CROVV]	0.058	3	1	1	2	147000000		1		2	0	0.058		26.95	138	15.5	5.27
Q800C4	Acidic phospholipase A2 Cvv-E6a OS=Crotalus viridis viridis PE=1 SV=1 - [PA2AA_CROVV]	0.0507	1	1	1	2	374000000		1		2	0	0.0507		21.95	138	15.2	5.2
Q8JIV8	Snaclec clone 2100755 OS=Deinagkistrodon acutus PE=2 SV=1 - [SL_DEIAC]	0.0387	1	1	1	2	50500000		1		2	0	0.0387		36.46	155	17.9	6.74
Q8JJ51	Snake venom metalloproteinase OS=Crotalus molossus molossus PE=2 SV=1 - [VM1_CROMM]	2.64	0.029	2	1	1	1	414	46.9	5.35
Q8QHK3	Snake venom serine protease catroxase-1 OS=Crotalus atrox PE=1 SV=1 - [VSP1_CROAT]	0.2557	43	1	5	6	505000000	1	5	1	5	0.0496	0.2557	2.13	50.13	262	28.6	7.56
Q8UVG0	Zinc metalloproteinase-disintegrin-like berythractivase OS=Bothrops erythromelas PE=1 SV=1 - [VM3BE_BOTER]	0.0261	6	1	2	4	122000000	1	2	1	3	0.0131	0.0261	2	40.81	612	68.5	5.73
Q92032	Snake venom metalloproteinase ACLH OS=Agkistrodon contortrix laticinctus PE=1 SV=1 - [VM1AH_AGKCL]	0.0246	1	1	1	5	451000000	1	1	2	3	0.0246	0.0246	4.58	54.6	407	46.1	5.33
Q92043	Zinc metalloproteinase-disintegrin-like atrolysin-A (Fragment) OS=Crotalus atrox PE=1 SV=1 - [VM3AA_CROAT]	0.0573	5	3	3	9	53500000	2	3	3	6	0.0286	0.0573	7.33	73.04	419	46.8	6.39
Q9DF66	Snake venom serine protease 3 OS=Protobothrops jerdonii PE=2 SV=1 - [VSP3_PROJR]	7	0.0891	19	1	3	3	258	28	6.95
Q9PS28	Thrombin-like enzyme RP34 (Fragment) OS=Cerastes cerastes PE=1 SV=1 - [VSPF_CERCE]	0.3939	1	1	1	3	572000000		1		3		0.3939		65.69	33	3.8	5.62
Q9PT51	Beta-fibrinogenase brevinase OS=Gloydius blomhoffii PE=1 SV=1 - [VSPB_GLOBL]	0.0944	4	1	2	4	0	1	2	1	3	0.0472	0.0944	2.13	34.33	233	25.7	5.81
Q9YGN5	Snaclec salmorin subunit A OS=Gloydius brevicaudus PE=1 SV=1 - [SLA_GLOBR]	0.0519	1	1	1	2	25300000	1	1	1	1	0.0519	0.0519	2.01	39.01	154	17.3	4.98
U3T7C6	5'-nucleotidase (Fragment) OS=Ovophis okinavensis PE=2 SV=1 - [U3T7C6_OVOOK]	0.0337	7	2	2	2	9590000		2		2	0	0.0337		41.82	504	55.5	7.34
U3TAG3	Serine protease (Fragment) OS=Protobothrops flavoviridis PE=2 SV=1 - [U3TAG3_PROFL]	0.169	3	1	2	4	267000000	1	2	1	3	0.1268	0.169	2.22	39.23	71	8.2	5.41
V5Z141	Metalloproteinase OS=Deinagkistrodon acutus PE=2 SV=1 - [V5Z141_DEIAC]	0.0461	6	1	3	9	178000000	2	3	3	6	0.0313	0.0461	6.89	98.02	607	67.7	5.4
V8N9E2	Tripartite motif-containing protein 72 OS=Ophiophagus hannah GN=trim72 PE=4 SV=1 - [V8N9E2_OPHHA]	0.0225	1	1	1	1	6630000		1		1	0	0.0225		28.57	489	55.6	6.43
V8NFZ7	Integrin alpha-11 (Fragment) OS=Ophiophagus hannah GN=Itga11 PE=3 SV=1 - [V8NFZ7_OPHHA]	0.009	1	1	1	1	405000000	1		1		0.009		2.15		1219	135.3	6.19
V8NHC9	Farnesyl pyrophosphate synthase (Fragment) OS=Ophiophagus hannah GN=FDPS PE=3 SV=1 - [V8NHC9_OPHHA]	0.1074	1	1	1	5	1440000000		1		5	0	0.1074		44.35	121	13.8	7.39
V8NRX1	Uncharacterized protein (Fragment) OS=Ophiophagus hannah GN=L345_09802 PE=3 SV=1 - [V8NRX1_OPHHA]	5.09	0.0216	2	1	1	2	462	51.8	5.64
V8NWH8	Urokinase-type plasminogen activator (Fragment) OS=Ophiophagus hannah GN=PLAU PE=3 SV=1 - [V8NWH8_OPHHA]	0.0462	1	1	1	1	18000000		1		1	0	0.0462		0	368	41.1	8.19
V8NWT2	WD repeat-containing protein 63 OS=Ophiophagus hannah GN=WDR63 PE=4 SV=1 - [V8NWT2_OPHHA]	0.0216	1	1	1	1	56400000	1		1		0.0216		2.36		927	105.2	6.65
V8NZG1	Rho guanine nucleotide exchange factor 33 (Fragment) OS=Ophiophagus hannah GN=ARHGEF33 PE=4 SV=1 - [V8NZG1_OPHHA]	0.01	1	1	1	1	265000000		1		1	0	0.01		0	801	91.4	8.21
V8P2N9	BMP and activin membrane-bound inhibitor-like protein (Fragment) OS=Ophiophagus hannah GN=BAMBI PE=4 SV=1 - [V8P2N9_OPHHA]	0.05	1	1	1	2	5510000		1		2	0	0.05		22.86	260	29.3	7.25
V8P530	Transmembrane protease serine 7 (Fragment) OS=Ophiophagus hannah GN=TMPRSS7 PE=3 SV=1 - [V8P530_OPHHA]	0.0055	1	1	1	1	15900000		1		1	0	0.0055		0	1460	164.8	7.91
V8P682	Ectonucleotide pyrophosphatase/phosphodiesterase family member 2 OS=Ophiophagus hannah GN=ENPP2 PE=4 SV=1 - [V8P682_OPHHA]	0.0613	1	4	4	6	11600000	2	4	2	4	0.0272	0.0613	4.94	47.32	881	100.8	8.03
V8P6D9	Protein FAM55C (Fragment) OS=Ophiophagus hannah GN=FAM55C PE=4 SV=1 - [V8P6D9_OPHHA]	0.0138	1	1	1	1	265000000		1		1	0	0.0138		0	581	66.7	7.58
V8PBP1	Leucine-rich repeat and calponin-likey domain-containing protein 2 (Fragment) OS=Ophiophagus hannah GN=Lrch2 PE=4 SV=1 - [V8PBP1_OPHHA]	0.0174	1	1	1	2	419000000		1		2	0	0.0174		25.44	633	70.9	9.2
V8PFN1	Calcium-dependent secretion activator 1 (Fragment) OS=Ophiophagus hannah GN=Cadps PE=4 SV=1 - [V8PFN1_OPHHA]	0.0082	1	1	1	1	1720000000		1		1	0	0.0082		0	849	96.6	5.82
V8PIV2	Beclin 1-associated autophagy-related key regulator (Fragment) OS=Ophiophagus hannah GN=ATG14 PE=4 SV=1 - [V8PIV2_OPHHA]	0.0089	1	1	1	1	320000000		1		1	0	0.0089		0	674	76	6.39
	33-34 C.A
Accession	Description	Sum(Coverage)	Sum(# Proteins)	Sum(# Unique Peptides)	Sum(# Peptides)	Sum(# PSMs)	Area	# Peptides A2	# Peptides A4	# PSM A2	# PSM A4	Coverage A2	Coverage A4	Score A2	Score A4	# AAs	MW [kDa]	calc. pI
A4PBQ9	Zinc metalloproteinase-disintegrin-like VAP2A OS=Crotalus atrox PE=1 SV=1 - [VM3VA_CROAT]	17.74	0.061	28	4	4	6	607	68	5.24
C5H5D1	Zinc metalloproteinase-disintegrin-like crotastatin (Fragment) OS=Crotalus durissus cascavella PE=2 SV=1 - [VM31_CRODC]	0.0742	18	2	3	6	332000000	1	3	1	5	0.0191	0.0742	2.15	32.08	418	46.1	6.9
C9E1R8	Zinc metalloproteinase-disintegrin-like VMP-III OS=Crotalus viridis viridis PE=2 SV=1 - [VM3V3_CROVV]	0.1544	44	8	9	30	167300000	6	9	11	19	0.1117	0.1544	29.84	368.43	609	68.3	5.14
F2Q6G0	Cysteine-rich seceretory protein Da-CRPa (Fragment) OS=Deinagkistrodon acutus PE=2 SV=1 - [F2Q6G0_DEIAC]	0.1545	13	1	3	5	13900000	1	3	1	4	0.0591	0.1545	2.15	52.62	220	24.7	6.39
F8S0Z5	L-amino-acid oxidase OS=Crotalus adamanteus PE=1 SV=1 - [OXLA2_CROAD]	0.0678	4	3	3	3	5441000		3		3	0	0.0678		36.17	516	58.7	7.93
F8S0Z7	Snake venom 5'-nucleotidase OS=Crotalus adamanteus PE=1 SV=2 - [V5NTD_CROAD]	0.0238	1	1	1	1	4575000		1		1	0	0.0238		22	588	64.6	8.34
F8S108	Zinc metalloproteinase-disintegrin-like 4a OS=Crotalus adamanteus PE=1 SV=1 - [VM34_CROAD]	0.0656	18	2	3	5	207900000	1	3	1	4	0.0131	0.0656	2.02	25.61	610	67.9	6.23
J3RY82	Snake venom metalloproteinase (Type III) 2b OS=Crotalus adamanteus PE=2 SV=1 - [J3RY82_CROAD]	0.018	1	1	1	1	17230000	1		1		0.018	0	2.05		612	68	5.91
J3S833	Snake venom serine proteinase 2 OS=Crotalus adamanteus PE=1 SV=1 - [VSP2_CROAD]	0.0502	2	1	1	3	71730000	1	1	1	2	0.0502	0.0502	2.07	60.65	259	28.3	8.34
J3S835	Snake venom serine proteinase 8 OS=Crotalus adamanteus PE=1 SV=1 - [VSP8_CROAD]	0.0388	1	1	1	1	72640000	1		1		0.0388	0	2.27		258	28	6.74
J3SDW9	Snake venom serine proteinase 14 OS=Crotalus adamanteus PE=1 SV=1 - [VSPE_CROAD]	0.0435	4	1	1	1	22010000		1		1	0	0.0435		20.77	253	27.4	5.99
P0CJ34	Bradykinin inhibitor peptide OS=Crotalus atrox PE=1 SV=1 - [BKIP_CROAT]	1	1	1	1	1	14240000		1		1	0	1		29.94	11	1.1	6.24
P0DJG8	Helicopsin (Fragments) OS=Helicops angulatus PE=1 SV=1 - [CRVP_HELAG]	2.15	0.619	12	1	1	1	21	2.6	4.75
P0DJP8	Acidic phospholipase A2 CTs-A1 (Fragment) OS=Trimeresurus stejnegeri PE=1 SV=1 - [PA2AG_TRIST]	0.4783	5	1	1	2	28290000		1		2	0	0.4783		27.4	23	2.5	6.23
P15167	Snake venom metalloproteinase atrolysin-D OS=Crotalus atrox PE=1 SV=3 - [VM1AD_CROAT]	0.0411	2	1	2	2	11050000		2		2	0	0.0411		45.91	414	46.8	5.06
P20897	Snake venom metalloproteinase HT-2 OS=Crotalus ruber ruber PE=1 SV=2 - [VM1H2_CRORU]	0.0941	1	1	2	2	19670000		2		2	0	0.0941		45.91	202	23.3	7.56
P34182	Zinc metalloproteinase/disintegrin OS=Crotalus atrox PE=1 SV=1 - [VM2AE_CROAT]	0.0293	1	1	1	3	64590000	1	1	1	2	0.0293	0.0293	3.06	55.28	478	53.6	5.6
P84907	Snake venom metalloproteinase leucurolysin-A OS=Bothrops leucurus PE=1 SV=2 - [VM1LA_BOTLC]	0.0792	1	1	1	2	16300000	1	1	1	1	0.0792	0.0792	2.56	32.65	202	23	7.25
Q072L6	Thrombin-like enzyme asperase OS=Bothrops asper PE=1 SV=1 - [VSPL_BOTAS]	0.0425	1	1	1	1	28800000		1		1	0	0.0425		25.74	259	28	5.58
Q2QA03	Metalloproteinase P-II OS=Crotalus durissus durissus PE=2 SV=1 - [Q2QA03_CRODD]	0.0335	1	1	1	8	233300000	1	1	2	6	0.0335	0.0335	6.6	160.57	478	53.4	5.45
Q5W959	Snake venom serine protease HS114 OS=Bothrops jararaca PE=1 SV=1 - [VSP14_BOTJA]	0.0465	1	1	1	1	35530000		1		1	0	0.0465		28.05	258	27.8	5.57
Q6T5L0	Alpha-fibrinogenase shedaoenase OS=Gloydius shedaoensis PE=1 SV=2 - [VSPSH_GLOSH]	0.042	5	2	2	6	40230000	1	2	1	5	0.042	0.042	2.27	126.76	238	26.4	7.06
Q7T229	Snake venom serine protease homolog OS=Bothrops jararacussu PE=1 SV=1 - [VSPH_BOTJR]	0.0423	1	1	1	1	26340000		1		1	0	0.0423		35.65	260	28.6	8.46
Q7ZT99	Cysteine-rich venom protein catrin OS=Crotalus atrox PE=1 SV=1 - [CRVP_CROAT]	0.1458	10	1	3	5	16960000	1	3	1	4	0.0542	0.1458	2.15	46.29	240	26.6	8.06
Q90391	Snake venom metalloproteinase atrolysin-B OS=Crotalus atrox PE=1 SV=1 - [VM1AB_CROAT]	0.07	1	1	1	1	28700000		1		1	0	0.07		20.89	414	46.8	5.59
Q90392	Snake venom metalloproteinase atrolysin-C OS=Crotalus atrox PE=1 SV=1 - [VM1AC_CROAT]	0.0556	2	1	2	2	9640000		2		2	0	0.0556		35.46	414	46.7	5.1
Q91401	Snake venom metalloproteinase atroxase (Fragment) OS=Crotalus atrox PE=1 SV=2 - [VM1AT_CROAT]	5.99	0.1133	4	2	2	2	203	23.2	7.23
Q92043	Zinc metalloproteinase-disintegrin-like atrolysin-A (Fragment) OS=Crotalus atrox PE=1 SV=1 - [VM3AA_CROAT]	0.0286	2	1	1	1	11160000		1		1	0	0.0286		31.02	419	46.8	6.39
T2HQE9	Uncharacterized protein (Fragment) OS=Ovophis okinavensis PE=2 SV=1 - [T2HQE9_OVOOK]	0.0175	2	1	1	3	635000000		1		3		0.0175		0	514	58.1	9.19
V8N544	Glioma tumor suppressor candidate region gene 2 protein (Fragment) OS=Ophiophagus hannah GN=GLTSCR2 PE=4 SV=1 - [V8N544_OPHHA]	0.0257	1	1	1	1	3070000000	1		1		0.0257		2.34		1360	148.2	9.1

## Sheet: Supp_Table2_MaxQuant_all_venoms
	27-28 C.O
Protein IDs	Majority protein IDs	Peptide counts (all)	Peptide counts (razor+unique)	Peptide counts (unique)	Fasta headers	Number of proteins	Peptides	Razor + unique peptides	Unique peptides	Sequence coverage [%]	Unique + razor sequence coverage [%]	Unique sequence coverage [%]	Mol. weight [kDa]	Sequence length	Sequence lengths	Q-value	Score	Intensity	MS/MS Count	Only identified by site	Reverse	Potential contaminant	id	Peptide IDs	Peptide is razor	Mod. peptide IDs	Evidence IDs	MS/MS IDs	Best MS/MS	Deamidation (NQ) site IDs	Oxidation (M) site IDs	Deamidation (NQ) site positions	Oxidation (M) site positions
A0A0B8RRA7	tr|A0A0B8RRA7|A0A0B8RRA7_BOIIR;tr|V8NKI0|V8NKI0_OPHHA	1;1	1;1	1;1	Long-chain-fatty-acid--CoA ligase ACSBG2-lik OS=Boiga irregularis PE=4 SV=1;>	2	1	1	1	1.1	1.1	1.1	73.288	659	659;670	0	6.2335	55788000	1				32	54	True	60	238	732	732		5		319
A0A0B8RUD5	tr|A0A0B8RUD5|A0A0B8RUD5_BOIIR	1	1	1	39S ribosomal protein L17 OS=Boiga irregularis PE=4 SV=1	1	1	1	1	4.3	4.3	4.3	18.603	161	161	0	6.5611	27823000	1				33	95	True	103	334	862	862
A4PBQ9	sp|A4PBQ9|VM3VA_CROAT	11	11	3	Zinc metalloproteinase-disintegrin-like VAP2A OS=Crotalus atrox PE=1 SV=1	1	11	11	3	18.5	18.5	7.7	68.034	607	607	0	323.31	6593600000	60				9	18;22;24;39;40;41;52;58;79;97;124	True;True;True;True;True;True;True;True;True;True;True	20;24;26;42;43;44;57;58;65;66;87;105;132	54;55;56;57;58;59;67;68;71;72;73;74;75;161;162;163;164;165;166;167;168;169;230;231;232;233;234;235;247;248;249;295;296;297;338;339;340;462;463;464;465	84;85;86;87;88;89;90;91;92;93;94;95;105;106;107;110;111;112;113;114;115;429;430;431;432;433;434;435;436;437;438;439;440;441;723;724;725;726;727;728;729;743;744;745;746;816;817;818;819;820;868;869;870;871;872;1087;1088;1089;1090;1091;1092	95;105;111;434;438;441;728;746;820;871;1088		1;2;3		225;571;582
E9KJY6	tr|E9KJY6|E9KJY6_ECHOC;tr|E9KJZ0|E9KJZ0_ECHOC;tr|Q2UXQ4|Q2UXQ4_ECHOC;tr|E9KJY7|E9KJY7_ECHOC;tr|E9KJY5|E9KJY5_ECHOC;tr|E9KJY9|E9KJY9_ECHOC;tr|E9KJY8|E9KJY8_ECHOC;tr|E9KJY3|E9KJY3_ECHOC	1;1;1;1;1;1;1;1	1;1;1;1;1;1;1;1	1;1;1;1;1;1;1;1	Group III snake venom metalloproteinase (Fragment) OS=Echis ocellatus GN=Eoc00024 PE=2 SV=1;>	8	1	1	1	1.4	1.4	1.4	58.266	515	515;558;613;613;613;614;614;649	0	7.2516	66258000	2				36	78	True	86	293;294	814;815	814
F2Q6G0	tr|F2Q6G0|F2Q6G0_DEIAC;tr|F2Q6G1|F2Q6G1_DEIAC	4;4;1;1;1	1;1;1;1;1	1;1;1;1;1	Cysteine-rich seceretory protein Da-CRPa (Fragment) OS=Deinagkistrodon acutus PE=2 SV=1;>	5	4	1	1	15.9	4.5	4.5	24.743	220	220;221;15;15;30	0	11.677	67512000	3				37	51;81;100;101	False;False;True;False	56;89;108;109	228;229;300;347;348;349;350	720;721;722;823;881;882;883;884;885	722;823;883;884
J3RY93	sp|J3RY93|VSPC_CROAD;tr|F8S118|F8S118_CROAD	1;1	1;1	1;1	Snake venom serine proteinase 12 OS=Crotalus adamanteus PE=1 SV=1;>	2	1	1	1	5	5	5	28.727	260	260;263	0	7.0289	0	1				14	112	True	120	368	916	916
J3S3W3	tr|J3S3W3|J3S3W3_CROAD;sp|Q9DGB9|VM3V1_CROAT;sp|F8S108|VM34_CROAD;sp|C5H5D1|VM31_CRODC;tr|T1E3X9|T1E3X9_CROHD;sp|Q90ZI3|VM3H1_PROFL	3;3;3;2;2;2;1;1	2;2;2;1;1;1;1;1	2;2;2;1;1;1;1;1	>Snake venom metalloproteinase (Type III) 4b OS=Crotalus adamanteus PE=2 SV=1;>sp	8	3	2	2	7.4	6.1	6.1	67.993	610	610;610;610;418;610;612;250;252	0	92.055	796630000	20				13	22;27;56	False;True;True	24;29;62	67;68;78;79;80;81;82;83;84;240;241;242;243;244	105;106;107;118;119;120;121;122;123;124;125;126;127;128;129;130;734;735;736;737;738;739;740	105;126;738		1		585
O93364	sp|O93364|OXLA_CROAD;sp|P56742|OXLA_CROAT;sp|F8S0Z5|OXLA2_CROAD;sp|B0VXW0|OXLA_SISCA;sp|K9N7B7|OXLA_CRODM;sp|Q6TGQ8|OXLA_BOTMO;sp|Q6TGQ9|OXLA_BOTJR;sp|B5AR80|OXLA_BOTPA	8;7;7;6;5;4;4;4;3;3;3;2;2;2;2;2;1;1;1;1;1;1;1;1;1;1;1;1;1;1;1;1;1;1;1;1	8;7;7;6;5;4;4;4;3;3;3;2;2;2;2;2;1;1;1;1;1;1;1;1;1;1;1;1;1;1;1;1;1;1;1;1	8;7;7;6;5;4;4;4;3;3;3;2;2;2;2;2;1;1;1;1;1;1;1;1;1;1;1;1;1;1;1;1;1;1;1;1	L-amino-acid oxidase OS=Crotalus adamanteus PE=1 SV=1;>sp	36	8	8	8	14.3	14.3	14.3	58.662	516	516;516;516;516;498;478;497;503;119;504;516;484;498;498;505;505;39;107;407;449;504;504;516;516;516;516;516;516;517;517;517;517;517;517;518;542	0	94.88	844940000	17				16	14;19;30;59;63;99;123;127	True;True;True;True;True;True;True;True	16;21;33;67;71;107;131;135	44;45;60;61;147;250;251;258;259;345;346;461;472;473	73;74;96;97;413;747;748;755;756;757;877;878;879;880;1086;1100;1101	73;97;413;747;755;877;1086;1101
P00624	sp|P00624|PA2A_CROAT;sp|D6MKR0|PA2A6_CROHD	1;1	1;1	1;1	Acidic phospholipase A2 OS=Crotalus atrox PE=1 SV=2;>	2	1	1	1	5.1	5.1	5.1	15.346	138	138;138	0	6.2077	297670000	5				12	136	True	144	496;497;498;499;500	1131;1132;1133;1134;1135	1131
P0CJ34	sp|P0CJ34|BKIP_CROAT	1	1	1	Bradykinin inhibitor peptide	1	1	1	1	100	100	100	1.0632	11	11	0	11.047	2418600000	14				18	110	True	118	364;365	900;901;902;903;904;905;906;907;908;909;910;911;912;913	901
P0DI92	sp|P0DI92|PA2H_BOTMA;sp|Q9PSF9|PA2B2_AGKBI	2;2	1;1	1;1	Phospholipase A2 homolog (Fragment) OS=Bothrops marajoensis PE=1 SV=1;>sp	2	2	1	1	45.5	21.2	21.2	3.5051	33	33;39	0	109.76	844550000	0				19	53;91	False;True	59;99	236;237;327	730;731;855	730;855
P0DM53	sp|P0DM53|LECG_BOTAT;sp|Q9PSN0|LECG_BITAR;sp|Q9PSM4|LECG_LACST;sp|Q9PRY7|LEC_BOTJA;sp|P86970|LECG_BOTPA;sp|P84987|LECG_CRORU;sp|P21963|LECG_CROAT;sp|P0DM36|LECG_AGKPI;sp|P0DL30|LECG_BOTPI;tr|A0A077LA68|A0A077LA68_PROEL;tr|T2HP42|T2HP42_PROFL;sp|Q9YGP1|LECG_TRIST;sp|P83519|LECG_BOTJR	1;1;1;1;1;1;1;1;1;1;1;1;1	1;1;1;1;1;1;1;1;1;1;1;1;1	1;1;1;1;1;1;1;1;1;1;1;1;1	C-type lectin galatrox (Fragments) OS=Bothrops atrox PE=1 SV=1;>	13	1	1	1	11.7	11.7	11.7	9.2424	77	77;135;135;135;135;135;135;135;135;146;148;158;159	0	7.3766	17604000	1				20	6	True	8	25	47	47
P0DM90	sp|P0DM90|VM32B_GLOBR;sp|P0DM89|VM32A_GLOBR	1;1	1;1	1;1	Zinc metalloproteinase-disintegrin-like brevilysin H2b OS=Gloydius brevicaudus PE=1 SV=1;	2	1	1	1	2.4	2.4	2.4	46.617	424	424;424	0	9.1601	26399000	1				21	37	True	40	158	426	426
P20897	sp|P20897|VM1H2_CRORU	6;1;1	6;1;1	5;0;0	Snake venom metalloproteinase HT-2 OS=Crotalus ruber ruber PE=1 SV=2	3	6	6	5	52	52	44.6	23.32	202	202;203;203	0	322.61	2739000000	26				22	20;65;66;102;120;129	True;True;True;True;True;True	22;73;74;110;128;137	62;63;64;65;261;262;263;264;351;352;451;452;453;454;476;477	98;99;100;101;102;103;759;760;761;762;763;764;765;886;887;1067;1068;1069;1070;1071;1072;1073;1074;1075;1076;1104;1105	100;759;761;887;1074;1104
P22796	sp|P22796|VM1H2_LACMU	1	1	1	Snake venom metalloproteinase hemorrhagic factor 2 OS=Lachesis muta muta PE=1 SV=1	1	1	1	1	7.5	7.5	7.5	22.596	200	200	0	70.582	70107000	1				23	111	True	119	366;367	914;915	914
P34182	sp|P34182|VM2AE_CROAT	3	3	3	Zinc metalloproteinase/disintegrin OS=Crotalus atrox PE=1 SV=1	1	3	3	3	5.2	5.2	5.2	53.637	478	478	0	57.842	386960000	6				24	5;80;98	True;True;True	7;88;106	24;298;299;341;342;343;344	46;821;822;873;874;875;876	46;822;876
P84907	sp|P84907|VM1LA_BOTLC	1	1	1	Snake venom metalloproteinase leucurolysin-A OS=Bothrops leucurus PE=1 SV=2	1	1	1	1	7.9	7.9	7.9	23.019	202	202	0	86.297	135310000	3				25	115	True	123	373;374;375	922;923;924	923
Q27J48	sp|Q27J48|VESP_LACMU	1	1	1	Ohanin-like protein OS=Lachesis muta muta PE=2 SV=1	1	1	1	1	6.4	6.4	6.4	24.178	218	218	0	7.7181	10712000	1				26	67	True	75	265	766	766
Q2QA03	tr|Q2QA03|Q2QA03_CRODD	1	1	1	Metalloproteinase P-II OS=Crotalus durissus durissus PE=2 SV=1	1	1	1	1	3.3	3.3	3.3	53.467	478	478	0	50.781	1022600000	5				38	116	True	124	376;377;378;379	925;926;927;928;929	926
Q2UXQ1	tr|Q2UXQ1|Q2UXQ1_ECHOC	1	1	1	Group III snake venom metalloproteinase (Fragment) OS=Echis ocellatus GN=Svmp3-Eoc186 PE=2 SV=1	1	1	1	1	1.2	1.2	1.2	65.56	584	584	0	49.297	173260000	2				39	13	True	15	42;43	71;72	72
Q7LZ71	sp|Q7LZ71|SLA_PROFL;tr|T2HPQ3|T2HPQ3_PROFL;tr|T2HPA6|T2HPA6_PROFL	1;1;1	1;1;1	1;1;1	Snaclec coagulation factor IX-binding protein subunit A OS=Protobothrops flavoviridis PE=1 SV=1;>	3	1	1	1	5.4	5.4	5.4	14.64	129	129;130;134	0	6.37	126950000	2				27	113	True	121	369;370	917;918	918
Q7ZT99	sp|Q7ZT99|CRVP_CROAT;tr|T2HPR8|T2HPR8_OVOOK;tr|T2HP25|T2HP25_PROFL;tr|A0A077LA61|A0A077LA61_PROEL;sp|Q8JI40|CRVP_GLOBL;sp|Q8JI39|CRVP_PROFL;sp|Q7ZTA0|CRVP_AGKPI;tr|A0A077L7I7|A0A077L7I7_PROFL	5;3;3;3;3;3;3;3;1;1	5;3;3;3;3;3;3;3;1;1	2;0;0;0;0;0;0;0;0;0	Cysteine-rich venom protein catrin OS=Crotalus atrox PE=1 SV=1;>	10	5	5	2	18.8	18.8	8.3	26.646	240	240;240;240;240;240;240;240;259;21;233	0	67.702	1237200000	9				28	36;51;81;93;101	True;True;True;True;True	39;56;89;101;109	157;228;229;300;330;331;349;350	425;720;721;722;823;858;859;884;885	425;722;823;858;884
Q8UUK2	sp|Q8UUK2|VSPS1_CROAD;sp|J3S833|VSP2_CROAD;sp|Q8QHK3|VSP1_CROAT	1;1;1	1;1;1	1;1;1	Snake venom serine proteinase Sp1 OS=Crotalus adamanteus PE=2 SV=1;>	3	1	1	1	5	5	5	28.316	259	259;259;262	0	15.624	285160000	4				15	0	True	0	0;1	0;1;2;3	1
Q90282	sp|Q90282|VM3VB_CROAT;sp|C9E1R8|VM3V3_CROVV	11;11;2;2;2;2;2;2;2;1;1;1;1;1;1;1;1;1;1;1;1	4;4;0;0;0;0;0;0;0;0;0;0;0;0;0;0;0;0;0;0;0	2;2;0;0;0;0;0;0;0;0;0;0;0;0;0;0;0;0;0;0;0	Zinc metalloproteinase-disintegrin-like VAP2B OS=Crotalus atrox PE=1 SV=1;>	21	11	4	2	15.8	6.9	3.8	68.247	609	609;609;51;177;177;571;610;610;610;58;179;418;421;421;421;607;608;610;610;611;612	0	78.903	1059900000	11				11	17;22;24;33;34;39;40;41;52;57;124	True;False;False;True;True;False;False;False;False;True;False	19;24;26;36;37;42;43;44;57;58;63;64;132	50;51;52;53;67;68;71;72;73;74;75;151;152;153;154;155;161;162;163;164;165;166;167;168;169;230;231;232;233;234;235;245;246;462;463;464;465	79;80;81;82;83;105;106;107;110;111;112;113;114;115;417;418;419;420;421;422;423;429;430;431;432;433;434;435;436;437;438;439;440;441;723;724;725;726;727;728;729;741;742;1087;1088;1089;1090;1091;1092	81;105;111;420;423;434;438;441;728;742;1088		1;2;4		225;573;584
Q91401	sp|Q91401|VM1AT_CROAT;sp|Q90391|VM1AB_CROAT	3;3;1;1;1;1;1;1;1;1	2;2;1;1;1;1;1;1;1;1	2;2;1;1;1;1;1;1;1;1	Snake venom metalloproteinase atroxase (Fragment) OS=Crotalus atrox PE=1 SV=2;>	10	3	2	2	19.2	11.8	11.8	22.981	203	203;414;414;414;483;483;483;483;486;488	0	268.04	2250500000	15				29	20;121;132	False;True;True	22;129;140	62;63;64;65;455;456;457;483;484;485;486	98;99;100;101;102;103;1077;1078;1079;1080;1081;1082;1111;1112;1113;1114;1115;1116;1117;1118;1119	100;1078;1111
Q92043	sp|Q92043|VM3AA_CROAT	5;2;1;1;1;1	5;2;1;1;1;1	5;2;1;1;1;1	Zinc metalloproteinase-disintegrin-like atrolysin-A (Fragment) OS=Crotalus atrox PE=1 SV=1	6	5	5	5	11.5	11.5	11.5	46.879	419	419;414;411;411;484;611	0	58.194	1068200000	16				30	12;70;83;133;134	True;True;True;True;True	14;78;91;141;142	41;269;305;306;307;308;309;487;488;489;490;491;492;493	70;770;830;831;832;833;834;835;1120;1121;1122;1123;1124;1125;1126;1127;1128	70;770;833;1126;1128
Q9IAT9	sp|Q9IAT9|PA2H_BOTPA;sp|P86975|PA2HB_BOTLC;sp|P86453|PA2HB_BOTAL;sp|P82950|PA2HB_ATRNM;sp|P82287|PA2H2_BOTPI;sp|P82114|PA2H1_BOTMO;sp|P81165|PA2H2_CERGO;sp|P58399|PA2H1_BOTPI;sp|P04361|PA2HB_AGKPI;sp|Q9I834|PA2H2_BOTMO;tr|L7VGC1|L7VGC1_BOTAN;sp|Q90249|PA2B1_BOTJR;sp|Q8UVZ7|PA2H_CROAT;sp|Q8UVU7|PA2HB_CERGO;sp|P49121|PA2H1_AGKCL;sp|P24605|PA2H2_BOTAS;sp|P0C616|PA2HA_BOTAS;sp|Q9PVE3|PA2H3_BOTAS;sp|Q…	2;2;2;2;2;2;2;2;2;2;2;2;2;2;2;2;2;2;2;1;1;1;1;1;1;1;1;1;1;1;1;1;1;1;1;1;1	2;2;2;2;2;2;2;2;2;2;2;2;2;2;2;2;2;2;2;1;1;1;1;1;1;1;1;1;1;1;1;1;1;1;1;1;1	1;1;1;1;1;1;1;1;1;1;1;1;1;1;1;1;1;1;1;0;0;0;0;1;1;1;1;1;1;1;1;1;1;1;0;0;0	Basic phospholipase A2 homolog BnSP-7 OS=Bothrops pauloensis PE=1 SV=2;>sp	37	2	2	1	12.5	12.5	5.8	13.614	120	120;121;121;121;121;121;121;121;121;122;137;137;137;137;137;137;137;138;138;23;23;28;51;70;81;121;122;137;137;138;138;138;138;138;138;138;138	0	142.77	1058000000	2				17	4;53	True;True	6;59	23;236;237	45;730;731	45;730
Q9PSN7	sp|Q9PSN7|VM3H1_CRORU;sp|J3S830|VM33_CROAD;tr|J3SBQ2|J3SBQ2_CROAD;tr|J3SBQ1|J3SBQ1_CROAD;tr|J3RY86|J3RY86_CROAD	2;1;1;1;1	2;1;1;1;1	2;1;1;1;1	Snake venom metalloproteinase HT-1 (Fragment) OS=Crotalus ruber ruber PE=1 SV=1;>	5	2	2	2	8.3	8.3	8.3	23.601	216	216;610;611;611;611	0	13.434	133480000	3				31	11;103	True;True	13;111	39;40;353	68;69;888	68;888
T2HQM1	tr|T2HQM1|T2HQM1_OVOOK	1	1	1	C-type lectin alpha subunit OS=Ovophis okinavensis PE=2 SV=1	1	1	1	1	4.5	4.5	4.5	17.697	157	157	0	49.636	51618000	2				40	135	True	143	494;495	1129;1130	1130
T2HQT6	tr|T2HQT6|T2HQT6_OVOOK;tr|V8NW63|V8NW63_OPHHA	1;1	1;1	1;1	Uncharacterized protein (Fragment) OS=Ovophis okinavensis PE=2 SV=1;>	2	1	1	1	0.6	0.6	0.6	174.47	1592	1592;4357	0	6.3443	0	0				41	31	True	34	148	414	414	10;11		1388;1391
U3F6G8	tr|U3F6G8|U3F6G8_MICFL;tr|A0A0B8RWL9|A0A0B8RWL9_BOIIR;tr|V8P6S8|V8P6S8_OPHHA	1;1;1	1;1;1	1;1;1	Protein transport protein Sec24D OS=Micrurus fulvius PE=2 SV=1;>	3	1	1	1	0.7	0.7	0.7	113.02	1029	1029;1029;1088	0	6.2681	115310000	1				34	77	True	85	292	813	813
U3FYW2	tr|U3FYW2|U3FYW2_MICFL;tr|A0A0B8RYY8|A0A0B8RYY8_BOIIR	1;1	1;1	1;1	Transmembrane emp24 domain-containing protein 9 OS=Micrurus fulvius PE=2 SV=1;>	2	1	1	1	9	9	9	25.851	223	223;224	0	6.1925	1394400000	3				35	122	True	130	458;459;460	1083;1084;1085	1083
U3TAD9	tr|U3TAD9|U3TAD9_PROFL;tr|T2HPS2|T2HPS2_PROFL;tr|M9NCD2|M9NCD2_CERGO;tr|U3TBM3|U3TBM3_OVOOK;tr|U3FZH0|U3FZH0_MICFL;tr|T2HQ78|T2HQ78_PROFL;tr|M9ND11|M9ND11_PROMU;tr|M9ND08|M9ND08_MICFL;tr|M9NCI9|M9NCI9_TRIGS;tr|M9NCI8|M9NCI8_CROAT;tr|M9NCD3|M9NCD3_SISCT;tr|A0A0B8RRL4|A0A0B8RRL4_BOIIR;tr|A0A077LD07|A0A077LD07_PROEL;sp|A7ISW2|QPCT_BOIDE;sp|A7ISW1|QPCT_BOIIR;tr|U3TDL2|U3TDL2_OVOOK;tr|M9NCR9|M9NCR9_CE…	4;4;4;4;4;4;4;4;4;4;4;4;4;4;4;4;3;3;2	4;4;4;4;4;4;4;4;4;4;4;4;4;4;4;4;3;3;2	4;4;4;4;4;4;4;4;4;4;4;4;4;4;4;4;3;3;2	Glutaminyl cyclase OS=Protobothrops flavoviridis PE=2 SV=1;>	19	4	4	4	17.7	17.7	17.7	34.562	300	300;332;354;355;368;368;368;368;368;368;368;368;368;368;368;369;360;368;71	0	40.899	48320000	4				10	23;45;55;104	True;True;True;True	25;49;61;112	69;70;211;239;354	108;109;685;733;889	109;685;733;889
V8N388	tr|V8N388|V8N388_OPHHA;tr|V8P6P1|V8P6P1_OPHHA;tr|V8N5U1|V8N5U1_OPHHA;tr|V8N524|V8N524_OPHHA;REV__tr|V8PET7|V8PET7_OPHHA;tr|V8N104|V8N104_OPHHA;tr|V8N297|V8N297_OPHHA;tr|V8N281|V8N281_OPHHA;tr|V8NGB3|V8NGB3_OPHHA;tr|V8NZB8|V8NZB8_OPHHA;REV__tr|V8NJA8|V8NJA8_OPHHA;REV__tr|V8NDZ8|V8NDZ8_OPHHA;tr|V8N3C0|V8N3C0_OPHHA;REV__tr|V8N3B6|V8N3B6_OPHHA;tr|V8NCA9|V8NCA9_OPHHA;REV__tr|V8NVA9|V8NVA9_OPHHA;REV__t…	1;1;1;1;1;1;1;1;1;1;1;1;1;1;1;1;1;1;1;1;1;1;1;1;1;1;1;1;1;1;1;1;1;1;1;1;1	1;1;1;1;1;1;1;1;1;1;1;1;1;1;1;1;1;1;1;1;1;1;1;1;1;1;1;1;1;1;1;1;1;1;1;1;1	1;1;1;1;1;1;1;1;1;1;1;1;1;1;1;1;1;1;1;1;1;1;1;1;1;1;1;1;1;1;1;1;1;1;1;1;1	Uncharacterized protein (Fragment) OS=Ophiophagus hannah GN=L345_18299 PE=4 SV=1;>	37	1	1	1	14	14	14	6.1118	50	50;62;71;88;90;104;111;116;119;132;132;134;136;145;147;148;159;163;178;180;181;182;186;217;233;248;263;269;320;374;375;470;471;485;571;624;1093	0	7.0396	253550000	2				8	10	True	12	37;38	66;67	67
V8NQA8	tr|V8NQA8|V8NQA8_OPHHA	1	1	1	Homeobox protein BarH-like 2 (Fragment) OS=Ophiophagus hannah GN=Barx2 PE=4 SV=1	1	1	1	1	4.5	4.5	4.5	26.616	242	242	0	7.2773	0	0				43	48	True	52	216	690	690	12;13		196;198
V8NYM8	tr|V8NYM8|V8NYM8_OPHHA	1	1	1	Uncharacterized protein (Fragment) OS=Ophiophagus hannah GN=L345_06847 PE=4 SV=1	1	1	1	1	2.2	2.2	2.2	52.154	458	458	0	9.8236	0	0				44	26	True	28	77	117	117	14		210
V8P5J2	tr|V8P5J2|V8P5J2_OPHHA	1	1	1	ADP-ribosylation factor-like protein 8A (Fragment) OS=Ophiophagus hannah GN=Arl8a PE=4 SV=1	1	1	1	1	6	6	6	30.127	266	266	0	9.7254	0	0				45	35	True	38	156	424	424	15	6	79	71
V8P5S1	tr|V8P5S1|V8P5S1_OPHHA	1	1	1	Peptidyl-prolyl cis-trans isomerase H (Fragment) OS=Ophiophagus hannah GN=PPIH PE=4 SV=1	1	1	1	1	2.1	2.1	2.1	42.767	381	381	0	6.2855	67622000	1				46	21	True	23	66	104	104
V8PCT3	tr|V8PCT3|V8PCT3_OPHHA	1	1	1	Phosphatidylinositol-4-phosphate 3-kinase C2 domain-containing subunit beta (Fragment) OS=Ophiophagus hannah GN=PIK3C2B PE=4 SV=1	1	1	1	1	0.7	0.7	0.7	188.16	1651	1651	0	7.4142	813160000	2				47	16	True	18	48;49	77;78	78
V8PI59	tr|V8PI59|V8PI59_OPHHA	1	1	1	Leucine-rich repeat-containing protein 8E (Fragment) OS=Ophiophagus hannah GN=lrrc8e PE=4 SV=1	1	1	1	1	0.8	0.8	0.8	139.07	1208	1208	0	7.1935	17273000	2				48	44	True	48	209;210	683;684	683
	29-30 A.C.C
Protein IDs	Majority protein IDs	Peptide counts (all)	Peptide counts (razor+unique)	Peptide counts (unique)	Fasta headers	Number of proteins	Peptides	Razor + unique peptides	Unique peptides	Sequence coverage [%]	Unique + razor sequence coverage [%]	Unique sequence coverage [%]	Mol. weight [kDa]	Sequence length	Sequence lengths	Q-value	Score	Intensity	MS/MS Count	Only identified by site	Reverse	Potential contaminant	id	Peptide IDs	Peptide is razor	Mod. peptide IDs	Evidence IDs	MS/MS IDs	Best MS/MS	Deamidation (NQ) site IDs	Oxidation (M) site IDs	Deamidation (NQ) site positions	Oxidation (M) site positions
A0A068B4V7	tr|A0A068B4V7|A0A068B4V7_GLOIT	1	1	1	C-type lectin alpha OS=Gloydius intermedius PE=2 SV=1	1	1	1	1	5.1	5.1	5.1	18.549	158	158	0	6.919	564130000	17				52	31	True	34	85;86;87;88;89;90;91	134;135;136;137;138;139;140;141;142;143;144;145;146;147;148;149;150;151	151
A0A077L7D6	tr|A0A077L7D6|A0A077L7D6_PROEL	1	1	1	Metalloprotease P-IIIa (Fragment) OS=Protobothrops elegans PE=2 SV=1	1	1	1	1	6	6	6	22.221	200	200	0	11.249	149230000	4				54	56	True	59	140;141;142;143	272;273;274;275	275
A0A077L849	tr|A0A077L849|A0A077L849_PROFL;tr|T2HPE1|T2HPE1_PROFL;tr|A0A077L6L9|A0A077L6L9_PROEL	1;1;1	1;1;1	1;1;1	Metalloprotease P-III 8 (Fragment) OS=Protobothrops flavoviridis PE=2 SV=1;>	3	1	1	1	12.6	12.6	12.6	9.6539	87	87;88;273	0	9.0279	4418800000	3				53	82	True	87	206;207	371;372;373	372
A0A0B8RQH0	tr|A0A0B8RQH0|A0A0B8RQH0_BOIIR	2	2	2	Ig heavy chain V-III region VH26 OS=Boiga irregularis PE=4 SV=1	1	2	2	2	11.3	11.3	11.3	17.578	159	159	0	15.565	1730500000	5				57	168;191	True;True	181;209	503;504;682	1533;1534;1535;1536;1790	1535;1790
A0A0B8RQR7	tr|A0A0B8RQR7|A0A0B8RQR7_BOIIR;tr|V8PB09|V8PB09_OPHHA	2;2	2;2	1;1	Peroxiredoxin-4 OS=Boiga irregularis PE=4 SV=1;>	2	2	2	1	8.7	8.7	4.9	31.867	288	288;315	0	46.231	187200000	4				58	29;158	True;True	32;170	81;82;478;479	128;129;1486;1487	129;1486
A0A0B8RYW7	tr|A0A0B8RYW7|A0A0B8RYW7_BOIIR	1	1	1	Ezrin-like protein OS=Boiga irregularis PE=4 SV=1	1	1	1	1	1.2	1.2	1.2	69.356	586	586	0	6.8231	0	0				61	155	True	167	473;474	1479;1480	1480	17		406
A4PBQ9	sp|A4PBQ9|VM3VA_CROAT	12;4;4;4;4;4;4;2;2;1;1;1;1;1;1;1;1;1;1;1;1;1;1;1;1;1;1;1;1;1;1;1;1;1;1;1	12;4;4;4;4;4;4;2;2;1;1;1;1;1;1;1;1;1;1;1;1;1;1;1;1;1;1;1;1;1;1;1;1;1;1;1	3;0;0;0;0;0;0;0;0;0;0;0;0;0;0;0;0;0;0;0;0;0;0;0;0;0;0;0;0;0;0;0;0;0;0;0	Zinc metalloproteinase-disintegrin-like VAP2A OS=Crotalus atrox PE=1 SV=1	36	12	12	3	25.2	25.2	7.7	68.034	607	607;177;177;571;610;610;610;51;175;63;166;190;216;257;276;321;511;526;553;558;568;598;606;606;607;607;610;610;611;611;611;614;615;616;617;626	0	230.28	4275300000	29				4	11;58;68;73;96;103;135;141;171;196;216;223	True;True;True;True;True;True;True;True;True;True;True;True	13;61;71;76;104;111;145;153;184;214;234;242	29;145;159;175;176;296;308;309;310;311;429;446;447;511;512;513;692;693;735;777;778;779;780	38;277;299;330;331;554;566;567;568;569;570;1317;1353;1354;1355;1356;1543;1544;1545;1546;1806;1807;1808;1809;1878;2093;2094;2095;2096;2097	38;277;299;330;554;566;1317;1354;1545;1806;1878;2095		2		582
A5HUI5	tr|A5HUI5|A5HUI5_GLOBR;tr|A0A077L6N8|A0A077L6N8_PROEL;tr|T2HQ95|T2HQ95_PROFL;tr|A0A0B8RZR1|A0A0B8RZR1_BOIIR;tr|T2HPT7|T2HPT7_PROFL;tr|V8NTS6|V8NTS6_OPHHA	22;21;20;16;15;14	22;21;20;16;15;14	1;0;0;0;0;0	Aminopeptidase A OS=Gloydius brevicaudus PE=2 SV=1;>	6	22	22	1	20.5	20.5	1.1	110.15	958	958;959;958;958;473;862	0	323.31	6296800000	57				62	4;7;15;24;79;83;126;128;138;153;159;180;189;190;201;204;207;228;236;237;238;239	True;True;True;True;True;True;True;True;True;True;True;True;True;True;True;True;True;True;True;True;True;True	4;7;17;18;27;83;88;135;137;148;149;165;171;193;207;208;219;222;225;247;255;256;257;258	7;8;12;13;38;39;40;41;42;43;44;45;64;65;66;190;191;208;209;210;211;408;409;411;412;433;434;435;436;437;438;470;480;481;631;680;681;701;702;709;713;714;787;788;807;808;809;810;811;812;813;814	7;8;9;13;14;15;58;59;60;61;62;63;64;65;66;67;68;69;95;96;97;348;349;374;375;376;377;378;379;1286;1287;1289;1290;1291;1327;1328;1329;1330;1331;1332;1474;1488;1489;1707;1788;1789;1819;1820;1821;1822;1829;1835;1836;2104;2105;2133;2134;2135;2136;2137;2138;2139;2140;2141	7;15;67;96;348;377;1286;1289;1331;1474;1488;1707;1788;1789;1821;1829;1836;2104;2133;2135;2139;2141		11;12		486;704
B0VXW0	sp|B0VXW0|OXLA_SISCA;sp|O93364|OXLA_CROAD;sp|P56742|OXLA_CROAT;sp|F8S0Z5|OXLA2_CROAD	8;7;6;6;3;3;2;2;2;2;2;1;1;1;1;1;1;1;1;1;1;1;1	8;7;6;6;3;3;2;2;2;2;2;1;1;1;1;1;1;1;1;1;1;1;1	1;0;0;0;0;0;0;0;0;0;0;0;0;0;0;0;0;0;0;0;0;0;0	L-amino-acid oxidase OS=Sistrurus catenatus edwardsii PE=2 SV=1;>	23	8	8	1	10.7	10.7	2.1	58.568	516	516;516;516;516;119;516;407;498;504;504;516;449;516;516;516;517;517;517;517;517;517;518;542	0	91.261	2831400000	20				5	33;49;72;85;92;93;198;221	True;True;True;True;True;True;True;True	36;52;75;90;100;101;216;239;240	94;95;127;128;129;173;174;214;215;216;287;288;289;290;291;696;697;768;769;770	154;155;156;157;254;255;256;257;328;329;382;383;384;545;546;547;548;549;1812;1813;1814;1815;2082;2083;2084;2085;2086	155;255;329;382;545;549;1812;2082	7		285
B6EWW6	tr|B6EWW6|B6EWW6_GLOBR;tr|B6EWW5|B6EWW5_GLOBR	12;12;5;4;1	12;12;5;4;1	12;12;5;4;1	Aminopeptidase N (Fragment) OS=Gloydius brevicaudus PE=2 SV=1;>	5	12	12	12	15	15	15	106.1	928	928;989;993;499;1008	0	323.31	5194900000	35				63	2;6;42;54;55;116;121;139;160;192;203;206	True;True;True;True;True;True;True;True;True;True;True;True	2;6;45;57;58;124;130;150;151;172;210;221;224	4;10;11;112;136;137;138;139;340;341;394;395;439;440;441;482;483;683;684;685;686;705;706;707;708;711;712	4;11;12;227;266;267;268;269;270;271;771;772;1266;1267;1333;1334;1335;1336;1337;1490;1491;1791;1792;1793;1794;1795;1796;1825;1826;1827;1828;1831;1832;1833;1834	4;11;227;268;270;771;1267;1334;1490;1791;1826;1831		13		447
B7U492	sp|B7U492|VM1V1_AGKPL	7	7	6	Snake venom metalloproteinase VMP1 OS=Agkistrodon piscivorus leucostoma PE=2 SV=1	1	7	7	6	16.3	16.3	14.6	46.582	411	411	0	286.71	1248800000	14				7	8;30;102;118;183;199;248	True;True;True;True;True;True;True	8;33;110;126;196;197;217;267	14;15;83;84;307;346;638;639;640;641;642;643;644;645;646;647;648;649;650;651;652;653;654;655;656;657;658;659;698;699;839;840;841;842	16;17;130;131;132;133;565;777;1714;1715;1716;1717;1718;1719;1720;1721;1722;1723;1724;1725;1726;1727;1728;1729;1730;1731;1732;1733;1734;1735;1736;1737;1738;1739;1740;1741;1742;1743;1744;1745;1746;1747;1748;1749;1750;1751;1752;1753;1816;1817;2215;2216;2217;2218	17;131;565;777;1738;1816;2216	15		287
C5H5D4	sp|C5H5D4|VM33_BOTAT	2	2	2	Zinc metalloproteinase-disintegrin-like batroxstatin-3 (Fragment) OS=Bothrops atrox PE=2 SV=1	1	2	2	2	9.4	9.4	9.4	46.284	414	414	0	76.101	3943300000	10				8	211;243	True;True	229;262	723;724;825;826;827;828	1858;1859;2195;2196;2197;2198;2199;2200;2201;2202	1859;2197
C6JUN6	tr|C6JUN6|C6JUN6_MICCO	1	1	1	C-type lectin OS=Micrurus corallinus PE=2 SV=1	1	1	1	1	4.9	4.9	4.9	19.027	164	164	0	7.0203	0	0				64	53	True	56	134;135	262;263;264;265	264	18		157
C9E1S0	sp|C9E1S0|VM3V3_AGKPL	3;1;1;1;1;1	3;1;1;1;1;1	2;0;0;0;0;0	Zinc metalloproteinase-disintegrin-like VMP-III OS=Agkistrodon piscivorus leucostoma PE=2 SV=1	6	3	3	2	3.9	3.9	1.8	68.211	613	613;612;612;612;612;612	0	25.813	478170000	6				10	170;176;242	True;True;True	183;189;261	507;508;509;510;524;525;824	1539;1540;1541;1542;1559;1560;2194	1541;1559;2194
C9E1S2	sp|C9E1S2|DIDA_AGKPL	1	1	1	Disintegrin subunit alpha OS=Agkistrodon piscivorus leucostoma PE=2 SV=1	1	1	1	1	6.3	6.3	6.3	12.103	111	111	0	25.895	23817000	1				11	65	True	68	155	294	294
E9JG51	tr|E9JG51|E9JG51_ECHCS;tr|E9KNB4|E9KNB4_ECHCS	1;1	1;1	1;1	Metalloproteinase (Fragment) OS=Echis carinatus sochureki PE=2 SV=1;	2	1	1	1	3.1	3.1	3.1	31.9	290	290;612	0	7.061	43528000	2				65	95	True	103	294;295	552;553	553
F8S0Z7	sp|F8S0Z7|V5NTD_CROAD	20	20	1	Snake venom 5-nucleotidase OS=Crotalus adamanteus PE=1 SV=2	1	20	20	1	38.6	38.6	2.6	64.681	588	588	0	323.31	31119000000	176				12	19;22;46;47;70;71;75;80;89;97;122;131;154;161;193;217;229;234;235;241	True;True;True;True;True;True;True;True;True;True;True;True;True;True;True;True;True;True;True;True	22;25;49;50;73;74;78;84;85;95;105;131;141;166;173;211;235;248;253;254;260	54;55;59;60;61;119;120;121;122;123;124;162;163;164;165;166;167;168;169;170;171;172;179;192;193;194;195;196;197;198;199;200;201;229;230;231;297;396;397;398;399;400;421;422;471;472;484;485;687;688;736;737;789;790;800;801;802;803;804;805;806;816;817;818;819;820;821;822;823	80;81;82;86;87;88;89;90;91;92;237;238;239;240;241;242;243;244;245;246;247;248;249;250;251;302;303;304;305;306;307;308;309;310;311;312;313;314;315;316;317;318;319;320;321;322;323;324;325;326;327;334;350;351;352;353;354;355;356;357;358;359;360;361;362;363;364;365;404;405;406;407;408;555;1268;1269;1270;1271;1272;1273;1274;1275;1276;1277;1278;1306;1307;1308;1309;1475;1476;1477;1478;1492;1493;1797;179…	82;86;238;244;302;316;334;354;406;555;1277;1308;1476;1493;1797;1883;2106;2121;2125;2143		3;4		400;461
J3RY90	tr|J3RY90|J3RY90_CROAD	3;1;1;1;1;1;1;1;1;1;1;1;1;1;1;1;1;1;1;1;1;1;1	3;1;1;1;1;1;1;1;1;1;1;1;1;1;1;1;1;1;1;1;1;1;1	3;1;1;1;1;1;1;1;1;1;1;1;1;1;1;1;1;1;1;1;1;1;1	Snake venom metalloproteinase (Type III) 6 OS=Crotalus adamanteus PE=2 SV=1	23	3	3	3	6	6	6	69.652	621	621;298;323;323;345;364;379;552;553;583;609;611;611;611;611;612;614;616;616;618;619;622;629	0	26.255	286230000	8				66	21;104;147	True;True;True	24;112;159	58;312;313;459;460	85;571;572;573;1457;1458;1459;1460	85;573;1460
J3S3W3	tr|J3S3W3|J3S3W3_CROAD;sp|Q9DGB9|VM3V1_CROAT;sp|F8S108|VM34_CROAD;sp|C5H5D1|VM31_CRODC;tr|T1E3X9|T1E3X9_CROHD;sp|Q90ZI3|VM3H1_PROFL	3;3;3;2;2;2;1;1	2;2;2;1;1;1;1;1	2;2;2;1;1;1;1;1	Snake venom metalloproteinase (Type III) 4b OS=Crotalus adamanteus PE=2 SV=1;>	8	3	2	2	7.4	6.1	6.1	67.993	610	610;610;610;418;610;612;250;252	0	68.667	405860000	15				13	68;86;140	False;True;True	71;91;92;152	159;217;218;219;220;221;222;223;442;443;444;445	299;385;386;387;388;389;390;391;392;1338;1339;1340;1341;1342;1343;1344;1345;1346;1347;1348;1349;1350;1351;1352	299;391;1340	8	2	340	585
J9ZZN7	tr|J9ZZN7|J9ZZN7_THAEL;tr|V8P395|V8P395_OPHHA	2;2	2;2	2;2	Glutathione peroxidase OS=Thamnophis elegans PE=2 SV=1;>	2	2	2	2	10.9	10.9	10.9	28.165	247	247;264	0	17.585	59544000	3				67	132;156	True;True	142;168	423;424;475	1310;1311;1481	1311;1481
O93426	sp|O93426|SLA_CRODU	1	1	1	Snaclec convulxin subunit alpha OS=Crotalus durissus terrificus PE=1 SV=1	1	1	1	1	5.1	5.1	5.1	18.141	158	158	0	6.7946	474650000	2				14	63	True	66	152	288;289	288
P04361	sp|P04361|PA2HB_AGKPI;sp|P49121|PA2H1_AGKCL	8;8;3;2;2;2;1;1;1;1;1;1;1;1	8;8;3;2;2;2;1;1;1;1;1;1;1;1	2;2;0;0;0;0;0;0;0;0;0;0;0;0	Basic phospholipase A2 homolog OS=Agkistrodon piscivorus piscivorus PE=1 SV=1;>	14	8	8	2	33.1	33.1	7.4	13.961	121	121;137;121;138;138;138;122;137;138;138;138;138;138;138	0	77.183	26902000000	80				15	5;13;38;39;40;41;136;145	True;True;True;True;True;True;True;True	5;15;41;42;43;44;146;157	9;32;33;34;35;36;102;103;104;105;106;107;108;109;110;111;430;454;455	10;41;42;43;44;45;46;47;48;49;50;51;52;53;54;55;170;171;172;173;174;175;176;177;178;179;180;181;182;183;184;185;186;187;188;189;190;191;192;193;194;195;196;197;198;199;200;201;202;203;204;205;206;207;208;209;210;211;212;213;214;215;216;217;218;219;220;221;222;223;224;225;226;1318;1319;1320;1321;1322;1323;1324;1363;1364	10;44;190;216;220;223;1321;1364
P09872	sp|P09872|VSPCA_AGKCO;sp|E5L0E6|VSPCA_AGKPL	4;2	4;2	2;1	Protein C activator OS=Agkistrodon contortrix contortrix PE=1 SV=2;>sp|E5L0E6|VSPCA_AGKPL Protein C activator OS=Agkistrodon piscivorus leucostoma PE=2 SV=1	2	4	4	2	26	26	10.8	25.106	231	231;255	0	68.853	819340000	11				16	66;100;149;222	True;True;True;True	69;108;161;241	156;304;305;463;771;772;773;774;775;776	295;296;562;563;1463;2087;2088;2089;2090;2091;2092	295;563;1463;2090
P0C2D1	sp|P0C2D1|OXLA_BOTPI	1	1	1	L-amino-acid oxidase (Fragment) OS=Bothrops pirajai PE=1 SV=1	1	1	1	1	32.7	32.7	32.7	5.2989	49	49	0	8.788	30132000	1				17	174	True	187	521	1556	1556		5		42
P0C6E3	sp|P0C6E3|VM2B1_AGKBI;sp|E9NW26|VM2P1_PROMU	4;2;1	4;2;1	2;0;0	Zinc metalloproteinase-disintegrin bilitoxin-1 OS=Agkistrodon bilineatus PE=1 SV=1;>	3	4	4	2	15.8	15.8	10	32.313	291	291;479;233	0	63.079	370450000	7				18	20;143;209;244	True;True;True;True	23;155;227;263	56;57;450;451;717;718;719;720;829;830;831;832	83;84;1359;1360;1850;1851;1852;1853;1854;1855;2203;2204;2205;2206	83;1359;1850;2204	9		105
P0CJ34	sp|P0CJ34|BKIP_CROAT	1	1	1	Bradykinin inhibitor peptide OS=Crotalus atrox PE=1 SV=1	1	1	1	1	100	100	100	1.0632	11	11	0	31.862	259100000	13				19	208	True	226	715;716	1837;1838;1839;1840;1841;1842;1843;1844;1845;1846;1847;1848;1849	1843
P0DI92	sp|P0DI92|PA2H_BOTMA;sp|Q9PSF9|PA2B2_AGKBI	2;2	1;1	1;1	Phospholipase A2 homolog (Fragment) OS=Bothrops marajoensis PE=1 SV=1;>	2	2	1	1	45.5	45.5	45.5	3.5051	33	33;39	0	96.251	3211900000	24				21	136;186	False;True	146;201;202;203;204	430;665;666;667;668;669;670;671;672;673;674;675;676	1318;1319;1320;1321;1322;1323;1324;1761;1762;1763;1764;1765;1766;1767;1768;1769;1770;1771;1772;1773;1774;1775;1776;1777;1778;1779;1780;1781;1782;1783;1784	1321;1765		6		8
P0DJJ5	sp|P0DJJ5|V5NTD_GLOBB	1	1	1	Snake venom 5-nucleotidase (Fragments) OS=Gloydius blomhoffii blomhoffii PE=1 SV=1	1	1	1	1	27.8	27.8	27.8	6.0116	54	54	0	174	4467900000	142				22	179	True	192	529;530;531;532;533;534;535;536;537;538;539;540;541;542;543;544;545;546;547;548;549;550;551;552;553;554;555;556;557;558;559;560;561;562;563;564;565;566;567;568;569;570;571;572;573;574;575;576;577;578;579;580;581;582;583;584;585;586;587;588;589;590;591;592;593;594;595;596;597;598;599;600;601;602;603;604;605;606;607;608;609;610;611;612;613;614;615;616;617;618;619;620;621;622;623;624;625;626;627;628…	1564;1565;1566;1567;1568;1569;1570;1571;1572;1573;1574;1575;1576;1577;1578;1579;1580;1581;1582;1583;1584;1585;1586;1587;1588;1589;1590;1591;1592;1593;1594;1595;1596;1597;1598;1599;1600;1601;1602;1603;1604;1605;1606;1607;1608;1609;1610;1611;1612;1613;1614;1615;1616;1617;1618;1619;1620;1621;1622;1623;1624;1625;1626;1627;1628;1629;1630;1631;1632;1633;1634;1635;1636;1637;1638;1639;1640;1641;1642;1643…	1564
P20897	sp|P20897|VM1H2_CRORU	3	2	2	Snake venom metalloproteinase HT-2 OS=Crotalus ruber ruber PE=1 SV=2	1	3	2	2	18.8	11.4	11.4	23.32	202	202	0	116.96	1253800000	12				24	64;150;219	False;True;True	67;162;237	153;154;464;465;762;763;764;765	290;291;292;293;1464;1465;1466;1467;2070;2071;2072;2073;2074;2075;2076;2077	291;1466;2072
P28891	sp|P28891|VM1F_AGKCO	3	1	1	Snake venom metalloproteinase fibrolase OS=Agkistrodon contortrix contortrix PE=1 SV=2	1	3	1	1	12.3	5.4	5.4	22.908	203	203	0	23.333	606290000	6				26	44;118;250	False;False;True	47;126;269	114;115;346;900;901	229;230;777;2302;2303;2304;2305;2306;2307	230;777;2303
P34182	sp|P34182|VM2AE_CROAT	1	1	1	Zinc metalloproteinase/disintegrin OS=Crotalus atrox PE=1 SV=1	1	1	1	1	2.9	2.9	2.9	53.637	478	478	0	16.899	52265000	2				27	197	True	215	694;695	1810;1811	1811
P81176	sp|P81176|VSP1_GLOBL;tr|I4CHP3|I4CHP3_GLOHA;sp|P0DMH6|VSP_BOTFO;sp|Q9PSN3|VSP2_AGKBI	2;2;1;1	1;1;1;1	1;1;1;1	Thrombin-like enzyme halystase OS=Gloydius blomhoffii PE=1 SV=1;>	4	2	1	1	10.1	5.5	5.5	26.483	238	238;239;15;235	0	12.911	119930000	2				29	88;205	True;False	94;223	227;228;710	402;403;1830	402;1830
P82114	sp|P82114|PA2H1_BOTMO	5;2;2	3;1;1	3;1;1	Basic phospholipase A2 homolog 1 OS=Bothrops moojeni PE=1 SV=1	3	5	3	3	25.6	19.8	19.8	13.738	121	121;23;51	0	26.715	1654700000	7				30	13;107;108;136;187	False;True;True;False;True	15;115;116;146;205	32;33;34;35;36;322;323;324;325;430;677	41;42;43;44;45;46;47;48;49;50;51;52;53;54;55;750;751;752;753;754;755;1318;1319;1320;1321;1322;1323;1324;1785	44;750;755;1321;1785
P82981	sp|P82981|VSP2_AGKCO	3;1;1;1;1;1;1;1;1;1;1;1;1;1;1;1	2;1;1;1;1;1;1;1;1;1;1;1;1;1;1;1	2;1;1;1;1;1;1;1;1;1;1;1;1;1;1;1	Thrombin-like enzyme contortrixobin OS=Agkistrodon contortrix contortrix PE=1 SV=1	16	3	2	2	15.4	10.7	10.7	25.413	234	234;15;15;15;19;19;20;20;44;50;75;258;258;260;260;260	0	84.01	600100000	5				31	205;227;231	False;True;True	223;246;250	710;786;793;794;795;796	1830;2103;2110;2111;2112;2113	1830;2103;2112
P83912	sp|P83912|VM2JT_PROJR;sp|P0DM87|VM2_TRIST	1;1	1;1	1;1	Zinc metalloproteinase-disintegrin jerdonitin OS=Protobothrops jerdonii PE=1 SV=1;	2	1	1	1	3.1	3.1	3.1	54.613	484	484;484	0	67.468	74307000	2				23	74	True	77	177;178	332;333	333
P84907	sp|P84907|VM1LA_BOTLC	2	1	1	Snake venom metalloproteinase leucurolysin-A OS=Bothrops leucurus PE=1 SV=2	1	2	1	1	12.4	7.9	7.9	23.019	202	202	0	16.37	602420000	6				32	213;246	True;False	231;265	726;727;728;729;835	1867;1868;1869;1870;1871;1872;2211	1871;2211
P85109	sp|P85109|VSP1_GLOBR;sp|Q9PRW2|VSP3_CROAT;sp|P0DJG5|VSPKA_GLOHA;sp|P81882|VSPT1_BOTJA;sp|P0C590|VSP2_GLOUS;sp|P20005|VSP1_OVOOK;sp|Q9PRW4|VSPA1_CROAT;sp|P0DM43|VSP_PROJR;sp|Q9PRP4|VSPF_LACMR;sp|P0DJG6|VSP_CROVV;sp|P0DJG3|VSP1_BOTAN;sp|P33589|VSPF_LACMU;sp|P26324|VSPF1_CALRH;sp|P81824|VSP1_BOTJA;sp|Q8QG86|VSP_BOTIN;sp|Q8AY81|VSPST_TRIST;sp|A7LAC7|VSP2_TRIAB;sp|A7LAC6|VSP1_TRIAB	2;1;1;1;1;1;1;1;1;1;1;1;1;1;1;1;1;1	1;0;0;0;0;0;0;0;0;0;1;0;0;1;1;1;1;1	1;0;0;0;0;0;0;0;0;0;1;0;0;1;1;1;1;1	Thrombin-like enzyme kangshuanmei OS=Gloydius brevicaudus PE=1 SV=1;>	18	2	1	1	8.5	3	3	26.432	236	236;15;15;19;19;20;21;21;30;30;119;228;234;237;257;260;260;260	0	6.8622	24131000	2				33	109;222	True;False	117;241	326;327;771;772;773;774;775;776	756;757;2087;2088;2089;2090;2091;2092	757;2090
P85420	sp|P85420|VM11_BOTAT;sp|Q8QG89|VM1B_BOTIN;sp|Q98SP2|VM2J2_BOTJA	2;2;2	2;2;2	2;2;2	Snake venom metalloproteinase atroxlysin-1 OS=Bothrops atrox PE=1 SV=2;>	3	2	2	2	4	4	4	22.918	202	202;409;477	0	21.26	2991600000	4				34	112;202	True;True	120;220	334;335;703;704	765;766;1823;1824	766;1823
P86453	sp|P86453|PA2HB_BOTAL;sp|P82287|PA2H2_BOTPI;sp|P58399|PA2H1_BOTPI;sp|P24605|PA2H2_BOTAS;sp|Q9PVE3|PA2H3_BOTAS;tr|L7VGC1|L7VGC1_BOTAN	5;5;5;5;5;4;2;2;1;1;1;1;1;1;1;1;1;1;1;1	1;1;1;1;1;0;0;0;0;0;0;0;0;0;0;0;0;0;0;0	1;1;1;1;1;0;0;0;0;0;0;0;0;0;0;0;0;0;0;0	Basic phospholipase A2 homolog BaTX OS=Bothrops alternatus PE=1 SV=1;>	20	5	1	1	26.4	6.6	6.6	13.897	121	121;121;121;137;138;137;121;137;23;28;70;81;122;137;137;138;138;138;138;138	0	7.1726	10657000000	175				25	13;28;101;106;136	False;False;False;True;False	15;31;109;114;146	32;33;34;35;36;77;78;79;80;306;315;316;317;318;319;320;321;430	41;42;43;44;45;46;47;48;49;50;51;52;53;54;55;118;119;120;121;122;123;124;125;126;127;564;575;576;577;578;579;580;581;582;583;584;585;586;587;588;589;590;591;592;593;594;595;596;597;598;599;600;601;602;603;604;605;606;607;608;609;610;611;612;613;614;615;616;617;618;619;620;621;622;623;624;625;626;627;628;629;630;631;632;633;634;635;636;637;638;639;640;641;642;643;644;645;646;647;648;649;650;651;65…	44;122;564;673;1321
P86907	sp|P86907|PA2A_BOTAM;sp|C9DPL5|PA2A1_BOTPI;sp|P86389|PA2A2_BOTAS;sp|P81243|PA2A_BOTJA;tr|M1TFP9|M1TFP9_BOTNU;sp|Q8QG87|PA2A_BOTIN;sp|Q8AXY1|PA2A_BOTJR;sp|Q2HZ28|PA2A_BOTER;sp|G3DT18|PA2A_BOTMO;sp|Q9PVF2|PA2AE_CALRH;sp|P17935|PA2HL_VIPAA	3;3;3;3;3;3;3;3;3;3;2;1;1;1;1;1;1;1;1;1;1;1;1;1;1;1;1;1;1;1;1;1;1;1;1;1;1;1;1;1;1;1;1;1;1;1;1;1;1;1;1;1;1;1;1;1;1;1;1;1;1;1;1;1;1;1;1;1;1;1;1;1;1;1;1;1;1;1;1	3;3;3;3;3;3;3;3;3;3;2;1;1;1;1;1;1;1;1;1;1;1;1;1;1;1;1;1;1;1;1;1;1;1;1;1;1;1;1;1;1;1;1;1;1;1;1;1;1;1;1;1;1;1;1;1;1;1;1;1;1;1;1;1;1;1;1;1;1;1;1;1;1;1;1;1;1;1;1	2;2;2;2;2;2;2;2;2;2;2;0;1;1;1;0;0;0;0;0;0;0;0;0;0;0;0;0;0;0;0;0;0;0;0;1;1;0;0;0;0;0;0;0;0;0;0;0;0;0;0;0;0;0;0;0;0;0;0;0;0;0;0;0;0;0;0;0;0;0;1;1;1;1;0;0;0;0;0	Acidic phospholipase A2 OS=Bothrops ammodytoides PE=1 SV=1;>	79	3	3	2	15.6	15.6	6.6	13.868	122	122;122;124;124;138;138;138;138;138;139;138;60;61;76;84;86;121;121;122;122;122;122;122;122;122;122;122;122;122;122;122;122;122;122;122;122;122;123;124;124;126;126;130;138;138;138;138;138;138;138;138;138;138;138;138;138;138;138;138;138;138;138;138;138;138;138;138;138;138;138;138;138;138;138;139;139;139;139;139	0	21.976	645850000	10				9	17;111;157	True;True;True	20;119;169	50;51;52;332;333;476;477	76;77;78;762;763;764;1482;1483;1484;1485	77;764;1484
Q072L6	sp|Q072L6|VSPL_BOTAS	2	1	1	Thrombin-like enzyme asperase OS=Bothrops asper PE=1 SV=1	1	2	1	1	12.4	8.1	8.1	28.019	259	259	0	31.735	207940000	2				35	48;94	True;False	51;102	125;126;292;293	252;253;550;551	252;550
Q0NZX7	sp|Q0NZX7|VM3B4_BOTJA	1	1	1	Zinc metalloproteinase-disintegrin-like bothrojarin-4 (Fragment) OS=Bothrops jararaca PE=2 SV=1	1	1	1	1	9.3	9.3	9.3	10.531	97	97	1	-2	0	0	+			36	62	True	65	151	287	287	10		60
Q27J48	sp|Q27J48|VESP_LACMU;tr|B5KLC0|B5KLC0_PSEPO;tr|A0A024AXC4|A0A024AXC4_MICIK;tr|A0A024AX08|A0A024AX08_MICIK	2;1;1;1	2;1;1;1	2;1;1;1	Ohanin-like protein OS=Lachesis muta muta PE=2 SV=1;>	4	2	2	2	12.8	12.8	12.8	24.178	218	218;190;218;218	0	33.454	99065000	4				37	52;151	True;True	55;163	133;466;467	261;1468;1469;1470;1471	261;1470	11		96
Q2QA02	sp|Q2QA02|VM3_CRODD;sp|Q90282|VM3VB_CROAT;sp|C9E1R8|VM3V3_CROVV	10;9;9	1;1;1	1;1;1	Zinc metalloproteinase-disintegrin-like OS=Crotalus durissus durissus PE=2 SV=1;>	3	10	1	1	20.4	3	3	68.29	609	609;609;609	0	23.694	155470000	2				38	11;58;68;73;96;98;103;135;216;223	False;False;False;False;False;True;False;False;False;False	13;61;71;76;104;106;111;145;234;242	29;145;159;175;176;296;298;299;300;308;309;310;311;429;735;777;778;779;780	38;277;299;330;331;554;556;557;558;566;567;568;569;570;1317;1878;2093;2094;2095;2096;2097	38;277;299;330;554;556;566;1317;1878;2095		2		584
Q2QA03	tr|Q2QA03|Q2QA03_CRODD	1	1	1	Metalloproteinase P-II OS=Crotalus durissus durissus PE=2 SV=1	1	1	1	1	3.3	3.3	3.3	53.467	478	478	0	97.547	889980000	4				68	214	True	232	730;731;732;733	1873;1874;1875;1876	1874
Q2UXQ1	tr|Q2UXQ1|Q2UXQ1_ECHOC	1	1	1	Group III snake venom metalloproteinase (Fragment) OS=Echis ocellatus GN=Svmp3-Eoc186 PE=2 SV=1	1	1	1	1	1.2	1.2	1.2	65.56	584	584	0	6.951	41398000	1				69	43	True	46	113	228	228
Q7SZE0	sp|Q7SZE0|VM2SA_GLOSA	1	1	1	Zinc metalloproteinase/disintegrin OS=Gloydius saxatilis PE=2 SV=1	1	1	1	1	2.5	2.5	2.5	54.011	483	483	0	20.646	281690000	2				39	12	True	14	30;31	39;40	40
Q7T229	sp|Q7T229|VSPH_BOTJR;sp|Q9DG84|VSP7_PROMU;sp|Q91511|VSP5_PROMU	3;2;2;1;1	1;0;0;0;0	1;0;0;0;0	Snake venom serine protease homolog OS=Bothrops jararacussu PE=1 SV=1;>	5	3	1	1	12.7	4.2	4.2	28.654	260	260;257;257;172;258	0	6.7839	50245000	2				40	0;94;205	True;False;False	0;102;223	0;1;292;293;710	0;1;550;551;1830	0;550;1830
Q7ZT99	sp|Q7ZT99|CRVP_CROAT;tr|F2Q6G0|F2Q6G0_DEIAC;tr|F2Q6G1|F2Q6G1_DEIAC;tr|T2HPR8|T2HPR8_OVOOK;tr|T2HP25|T2HP25_PROFL;tr|A0A077LA61|A0A077LA61_PROEL;sp|Q8JI40|CRVP_GLOBL;sp|Q8JI39|CRVP_PROFL;sp|Q7ZTA0|CRVP_AGKPI;tr|A0A077L7I7|A0A077L7I7_PROFL	4;2;2;2;2;2;2;2;2;2;1;1	4;2;2;2;2;2;2;2;2;2;1;1	4;2;2;2;2;2;2;2;2;2;1;1	Cysteine-rich venom protein catrin OS=Crotalus atrox PE=1 SV=1;>	12	4	4	4	18.3	18.3	18.3	26.646	240	240;220;221;240;240;240;240;240;240;259;21;233	0	36.364	621160000	9				41	99;134;188;200	True;True;True;True	107;144;206;218	301;302;303;427;428;678;679;700	559;560;561;1314;1315;1316;1786;1787;1818	561;1314;1787;1818
Q805F6	sp|Q805F6|VM2AB_AGKCO	3	2	1	Zinc metalloproteinase/disintegrin OS=Agkistrodon contortrix contortrix PE=1 SV=1	1	3	2	1	8.3	6	4.1	54.025	483	483	0	12.742	13308000	2				42	25;240;246	True;False;True	28;259;265	67;815;835	98;2142;2211	98;2142;2211
Q8AY79	sp|Q8AY79|VSPS2_TRIST;sp|P0CJ41|VSPAF_TRIAB	1;1	1;1	1;1	Beta-fibrinogenase stejnefibrase-2 OS=Trimeresurus stejnegeri PE=1 SV=1;>	2	1	1	1	4.7	4.7	4.7	28.028	258	258;258	0	73.101	273370000	4				20	123	True	132	401;402;403;404	1279;1280;1281;1282	1279
Q8AY82	sp|Q8AY82|VSP1M_TRIST;sp|Q71QI0|VSP07_TRIST;sp|O13060|VSPA_TRIGA;sp|O13057|VSP2_PROFL;sp|B0ZT25|VSPH_PROJR;tr|T2HPU9|T2HPU9_PROFL;tr|T2HQA7|T2HQA7_PROFL;tr|T2HPV4|T2HPV4_PROFL;sp|P84787|VSP2_PROEL;tr|E9JG18|E9JG18_ECHCO;tr|Q90Z47|Q90Z47_DEIAC;tr|E9JG17|E9JG17_ECHCO;tr|A1E2S4|A1E2S4_DEIAC;tr|A1E2S3|A1E2S3_DEIAC;tr|A1E2S1|A1E2S1_DEIAC;tr|A1E239|A1E239_DEIAC;tr|A1E236|A1E236_DEIAC;tr|A1E235|A1E235_D…	2;2;2;2;2;1;1;1;1;1;1;1;1;1;1;1;1;1;1;1;1;1;1;1;1;1;1;1;1;1;1;1;1;1;1;1;1;1;1;1;1;1;1;1;1;1;1;1;1;1;1;1;1;1;1	1;1;1;1;1;1;0;0;0;0;0;0;0;0;0;0;0;0;0;0;0;0;0;0;0;0;0;0;0;0;0;0;0;0;0;0;0;0;0;0;0;0;0;0;0;0;0;0;0;0;0;0;0;0;0	1;1;1;1;1;1;0;0;0;0;0;0;0;0;0;0;0;0;0;0;0;0;0;0;0;0;0;0;0;0;0;0;0;0;0;0;0;0;0;0;0;0;0;0;0;0;0;0;0;0;0;0;0;0;0	Snake venom serine protease 1 homolog OS=Trimeresurus stejnegeri PE=2 SV=1;>	55	2	1	1	6.9	2.7	2.7	28.71	260	260;260;260;260;260;46;200;218;233;234;235;235;235;235;235;235;235;235;236;253;257;257;257;257;257;257;257;257;257;257;258;258;258;258;258;258;258;259;260;260;260;260;260;260;260;260;260;262;262;262;262;262;263;271;324	0	7.149	1423200000	4				6	110;205	True;False	118;223	328;329;330;331;710	758;759;760;761;1830	759;1830
Q8JIV8	sp|Q8JIV8|SL_DEIAC;tr|A0A077L861|A0A077L861_PROFL;tr|T2HPS7|T2HPS7_PROFL;tr|A0A077L6M9|A0A077L6M9_PROEL	2;1;1;1	2;1;1;1	2;1;1;1	Snaclec clone 2100755 OS=Deinagkistrodon acutus PE=2 SV=1;>	4	2	2	2	11.6	11.6	11.6	17.944	155	155;148;150;150	0	60.81	4645800000	8				43	34;169	True;True	37;182	96;97;505;506	158;159;160;161;162;163;1537;1538	158;1538
Q8QHK3	sp|Q8QHK3|VSP1_CROAT;sp|Q8UUK2|VSPS1_CROAD;sp|J3S833|VSP2_CROAD	4;3;3	4;3;3	2;2;2	Snake venom serine protease catroxase-1 OS=Crotalus atrox PE=1 SV=1;>	3	4	4	2	16	16	7.6	28.625	262	262;259;259	0	30.768	647670000	6				44	1;50;94;205	True;True;True;True	1;53;102;223	2;3;130;292;293;710	2;3;258;550;551;1830	2;258;550;1830
Q90W54	sp|Q90W54|OXLA_GLOBL;sp|Q6TGQ8|OXLA_BOTMO;sp|Q6TGQ9|OXLA_BOTJR;sp|B5AR80|OXLA_BOTPA;tr|T2HQ57|T2HQ57_OVOOK	7;6;6;6;6;3;3;3	2;1;1;1;1;1;1;1	1;1;1;1;0;1;0;0	L-amino-acid oxidase OS=Gloydius blomhoffii PE=1 SV=1;>sp	8	7	2	1	9.7	4.6	2.2	57.091	504	504;478;497;503;516;498;505;516	0	60.421	4194800000	9				46	45;49;85;92;93;164;198	True;False;False;False;False;True;False	48;52;90;100;101;176;177;216	116;117;118;127;128;129;214;215;216;287;288;289;290;291;497;498;499;696;697	231;232;233;234;235;236;254;255;256;257;382;383;384;545;546;547;548;549;1526;1527;1528;1812;1813;1814;1815	232;255;382;545;549;1528;1812		7		258
Q91401	sp|Q91401|VM1AT_CROAT;sp|Q90391|VM1AB_CROAT;tr|Q7LZP2|Q7LZP2_CROAD;sp|P34179|VM12_CROAD	4;4;2;2;1;1;1;1;1;1;1	4;4;2;2;1;1;1;1;1;1;1	2;2;1;1;0;0;0;0;0;0;0	Snake venom metalloproteinase atroxase (Fragment) OS=Crotalus atrox PE=1 SV=2;>	11	4	4	2	23.6	23.6	10.8	22.981	203	203;414;203;203;414;414;483;483;483;486;488	0	98.618	1843300000	13				45	64;220;240;245	True;True;True;True	67;238;259;264	153;154;766;767;815;833;834	290;291;292;293;2078;2079;2080;2081;2142;2207;2208;2209;2210	291;2079;2142;2209
Q92043	sp|Q92043|VM3AA_CROAT;sp|Q8JJ51|VM1_CROMM	3;2;1;1	3;2;1;1	2;1;0;1	Zinc metalloproteinase-disintegrin-like atrolysin-A (Fragment) OS=Crotalus atrox PE=1 SV=1;>sp	4	3	3	2	5.7	5.7	5.7	46.879	419	419;414;484;611	0	61.106	2065500000	86				48	175;247;249	True;True;True	188;266;268	522;523;836;837;838;843;844;845;846;847;848;849;850;851;852;853;854;855;856;857;858;859;860;861;862;863;864;865;866;867;868;869;870;871;872;873;874;875;876;877;878;879;880;881;882;883;884;885;886;887;888;889;890;891;892;893;894;895;896;897;898;899	1557;1558;2212;2213;2214;2219;2220;2221;2222;2223;2224;2225;2226;2227;2228;2229;2230;2231;2232;2233;2234;2235;2236;2237;2238;2239;2240;2241;2242;2243;2244;2245;2246;2247;2248;2249;2250;2251;2252;2253;2254;2255;2256;2257;2258;2259;2260;2261;2262;2263;2264;2265;2266;2267;2268;2269;2270;2271;2272;2273;2274;2275;2276;2277;2278;2279;2280;2281;2282;2283;2284;2285;2286;2287;2288;2289;2290;2291;2292;2293…	1557;2212;2219
Q9I834	sp|Q9I834|PA2H2_BOTMO;sp|P0C616|PA2HA_BOTAS;sp|Q6JK69|PA2H1_BOTAT;sp|Q9IAT9|PA2H_BOTPA;sp|P86975|PA2HB_BOTLC;sp|Q90249|PA2B1_BOTJR	7;6;6;5;5;5;2	3;2;2;3;3;3;1	1;0;0;1;1;1;1	Basic phospholipase A2 homolog 2 OS=Bothrops moojeni PE=1 SV=2;>sp	7	7	3	1	33.6	13.9	6.6	13.887	122	122;137;138;120;121;137;121	0	18.557	4626500000	12				49	13;28;40;41;101;105;136	False;True;False;False;True;True;False	15;31;43;44;109;113;146	32;33;34;35;36;77;78;79;80;107;108;109;110;111;306;314;430	41;42;43;44;45;46;47;48;49;50;51;52;53;54;55;118;119;120;121;122;123;124;125;126;127;217;218;219;220;221;222;223;224;225;226;564;574;1318;1319;1320;1321;1322;1323;1324	44;122;220;223;564;574;1321
Q9PSN0	sp|Q9PSN0|LECG_BITAR;sp|P0DM36|LECG_AGKPI;sp|Q9PSM4|LECG_LACST;sp|Q9PRY7|LEC_BOTJA;sp|P0DL30|LECG_BOTPI;tr|A0A077LA68|A0A077LA68_PROEL;tr|T2HP42|T2HP42_PROFL	7;6;5;5;4;4;4;3;3;2;2;1;1;1	7;6;5;5;4;4;4;3;3;2;2;1;1;1	7;6;5;5;4;4;4;3;3;2;2;1;1;1	C-type lectin PAL OS=Bitis arietans PE=1 SV=1;>sp	14	7	7	7	51.1	51.1	51.1	16.158	135	135;135;135;135;135;146;148;135;157;135;159;77;135;158	0	65.46	636400000	14				50	16;23;35;69;133;142;177	True;True;True;True;True;True;True	19;26;38;72;143;154;190	46;47;48;49;62;63;98;99;160;161;425;426;448;449;526	70;71;72;73;74;75;93;94;164;165;300;301;1312;1313;1357;1358;1561	75;93;164;300;1313;1357;1561
Q9YGJ9	sp|Q9YGJ9|VSPH2_GLOBR	1	1	1	Snake venom serine protease Haly-2 OS=Gloydius brevicaudus PE=2 SV=1	1	1	1	1	10.9	10.9	10.9	28.18	257	257	0	31.329	123460000	4				51	117	True	125	342;343;344;345	773;774;775;776	773
T1E3C5	tr|T1E3C5|T1E3C5_CROHD;sp|Q92031|VM1A_AGKCL	3;3	1;1	0;0	Snake venom metalloproteinase (Type I) OS=Crotalus horridus PE=2 SV=1;>sp	2	3	1	0	6.1	1.7	0	46.196	411	411;411	0	6.903	98724000	2				47	44;118;249	True;False;False	47;126;268	114;115;346;843;844;845;846;847;848;849;850;851;852;853;854;855;856;857;858;859;860;861;862;863;864;865;866;867;868;869;870;871;872;873;874;875;876;877;878;879;880;881;882;883;884;885;886;887;888;889;890;891;892;893;894;895;896;897;898;899	229;230;777;2219;2220;2221;2222;2223;2224;2225;2226;2227;2228;2229;2230;2231;2232;2233;2234;2235;2236;2237;2238;2239;2240;2241;2242;2243;2244;2245;2246;2247;2248;2249;2250;2251;2252;2253;2254;2255;2256;2257;2258;2259;2260;2261;2262;2263;2264;2265;2266;2267;2268;2269;2270;2271;2272;2273;2274;2275;2276;2277;2278;2279;2280;2281;2282;2283;2284;2285;2286;2287;2288;2289;2290;2291;2292;2293;2294;2295;22…	230;777;2219
T2HPT1	tr|T2HPT1|T2HPT1_OVOOK;tr|Q75S83|Q75S83_GLOBR;tr|Q75S82|Q75S82_GLOBR;tr|A6MJH5|A6MJH5_DEMVE;tr|A0A077LD18|A0A077LD18_PROEL;tr|V8P9G9|V8P9G9_OPHHA	2;1;1;1;1;1	2;1;1;1;1;1	2;1;1;1;1;1	Dipeptidyl peptidase IV OS=Ovophis okinavensis PE=2 SV=1;>	6	2	2	2	3	3	3	79.571	694	694;751;751;751;751;754	0	13.351	73743000	4				70	3;119	True;True	3;127	5;6;347;348	5;6;778;779	5;778
T2HQ75	tr|T2HQ75|T2HQ75_OVOOK;tr|T2HP68|T2HP68_PROFL;tr|A0A077L7E7|A0A077L7E7_PROEL	10;9;9;3;2;2;2;2	10;9;9;3;2;2;2;2	10;9;9;3;2;2;2;2	Phospholipase b OS=Ovophis okinavensis PE=2 SV=1;>	8	10	10	10	19.7	19.7	19.7	64.133	553	553;553;553;501;549;553;553;553	0	261.32	1684100000	20				71	57;76;81;84;114;144;166;172;230;232	True;True;True;True;True;True;True;True;True;True	60;79;86;89;122;156;179;185;249;251	144;180;181;202;203;204;205;212;213;338;452;453;501;514;515;791;792;797	276;335;336;366;367;368;369;370;380;381;769;1361;1362;1530;1531;1547;1548;2108;2109;2114	276;335;370;381;769;1361;1531;1548;2108;2114		14;15		336;337
T2HQN1	tr|T2HQN1|T2HQN1_OVOOK	22	1	1	Aminopeptidase A OS=Ovophis okinavensis PE=2 SV=1	1	22	1	1	20.3	0.8	0.8	109.54	953	953	1	-2	138960000	1	+			72	4;15;24;79;83;126;128;138;152;153;159;180;189;190;201;204;207;228;236;237;238;239	False;False;False;False;False;False;False;False;True;False;False;False;False;False;False;False;False;False;False;False;False;False	4;17;18;27;83;88;135;137;148;149;164;165;171;193;207;208;219;222;225;247;255;256;257;258	7;8;38;39;40;41;42;43;44;45;64;65;66;190;191;208;209;210;211;408;409;411;412;433;434;435;436;437;438;468;469;470;480;481;631;680;681;701;702;709;713;714;787;788;807;808;809;810;811;812;813;814	7;8;9;58;59;60;61;62;63;64;65;66;67;68;69;95;96;97;348;349;374;375;376;377;378;379;1286;1287;1289;1290;1291;1327;1328;1329;1330;1331;1332;1472;1473;1474;1488;1489;1707;1788;1789;1819;1820;1821;1822;1829;1835;1836;2104;2105;2133;2134;2135;2136;2137;2138;2139;2140;2141	7;67;96;348;377;1286;1289;1331;1473;1474;1488;1707;1788;1789;1821;1829;1836;2104;2133;2135;2139;2141		11;12		486;704
T2HRS9	tr|T2HRS9|T2HRS9_PROFL;tr|A0A077L7M9|A0A077L7M9_PROFL	18;18	4;4	1;1	5 nucleotidase (Fragment) OS=Protobothrops flavoviridis PE=2 SV=1;>	2	18	4	1	40.6	9.7	1.7	57.09	517	517;591	0	295.33	17901000000	26				55	22;32;46;47;70;71;77;80;87;89;122;131;161;229;233;234;235;241	False;True;False;False;False;False;True;False;True;False;False;False;False;False;True;False;False;False	25;35;49;50;73;74;80;81;84;85;93;95;131;141;173;248;252;253;254;260	59;60;61;92;93;119;120;121;122;123;124;162;163;164;165;166;167;168;169;170;171;172;182;183;184;185;186;187;192;193;194;195;196;197;198;199;200;201;224;225;226;229;230;231;396;397;398;399;400;421;422;484;485;789;790;798;799;800;801;802;803;804;805;806;816;817;818;819;820;821;822;823	86;87;88;89;90;91;92;152;153;237;238;239;240;241;242;243;244;245;246;247;248;249;250;251;302;303;304;305;306;307;308;309;310;311;312;313;314;315;316;317;318;319;320;321;322;323;324;325;326;327;337;338;339;340;341;342;343;344;345;350;351;352;353;354;355;356;357;358;359;360;361;362;363;364;365;393;394;395;396;397;398;399;400;401;404;405;406;407;408;1268;1269;1270;1271;1272;1273;1274;1275;1276;1277;…	86;153;238;244;302;316;341;354;394;406;1277;1308;1493;2106;2115;2121;2125;2143		4;8		329;390
U3FYP9	tr|U3FYP9|U3FYP9_MICFL;tr|V8NYW9|V8NYW9_OPHHA	10;5	2;1	1;0	Ecto-5-nucleotidase 1 OS=Micrurus fulvius PE=2 SV=1;>	2	10	2	1	21.6	4.7	2.1	62.982	574	574;254	0	28.541	132370000	4				73	46;78;80;89;130;131;154;161;233;241	False;True;False;False;True;False;False;False;False;False	49;82;84;85;95;140;141;166;173;252;260	119;120;188;189;192;193;194;195;196;197;198;199;200;201;229;230;231;419;420;421;422;471;472;484;485;798;799;816;817;818;819;820;821;822;823	237;238;239;240;241;242;346;347;350;351;352;353;354;355;356;357;358;359;360;361;362;363;364;365;404;405;406;407;408;1304;1305;1306;1307;1308;1309;1475;1476;1477;1478;1492;1493;2115;2116;2117;2118;2119;2120;2143;2144;2145;2146;2147;2148;2149;2150;2151;2152;2153;2154;2155;2156;2157;2158;2159;2160;2161;2162;2163;2164;2165;2166;2167;2168;2169;2170;2171;2172;2173;2174;2175;2176;2177;2178;2179;2180;218…	238;346;354;406;1304;1308;1476;1493;2115;2143		4		400
U3TDD4	tr|U3TDD4|U3TDD4_PROFL;tr|A0A077LAF7|A0A077LAF7_PROFL	1;1	1;1	1;1	Dipeptidyl peptidase iv OS=Protobothrops flavoviridis PE=2 SV=1;>	2	1	1	1	2.6	2.6	2.6	79.449	693	693;751	0	11.069	72636000	2				56	210	True	228	721;722	1856;1857	1857
V8N7P5	tr|V8N7P5|V8N7P5_OPHHA	1	1	1	Coatomer subunit gamma-2 (Fragment) OS=Ophiophagus hannah GN=copg2 PE=4 SV=1	1	1	1	1	1.9	1.9	1.9	54.381	485	485	1	-2	0	0	+			74	18	True	21	53	79	79	19		326
V8N9M9	tr|V8N9M9|V8N9M9_OPHHA	1	1	1	Uncharacterized protein (Fragment) OS=Ophiophagus hannah GN=L345_15915 PE=4 SV=1	1	1	1	1	2.8	2.8	2.8	27.331	254	254	0	6.9973	15113000	2				75	67	True	70	157;158	297;298	298
V8N9R4	tr|V8N9R4|V8N9R4_OPHHA;tr|A0A0B8RXU7|A0A0B8RXU7_BOIIR	1;1	1;1	1;1	Protein EFR3-like B (Fragment) OS=Ophiophagus hannah GN=Efr3b PE=4 SV=1;>	2	1	1	1	2.7	2.7	2.7	33.369	297	297;818	1	-2	0	0	+			60	165	True	178	500	1529	1529	16	10	231	233
V8NCB8	tr|V8NCB8|V8NCB8_OPHHA	1	1	1	Uncharacterized protein (Fragment) OS=Ophiophagus hannah GN=L345_15059 PE=4 SV=1	1	1	1	1	9.1	9.1	9.1	9.4326	88	88	0	6.758	222660000	1				76	226	True	245	785	2102	2102
V8NFG8	tr|V8NFG8|V8NFG8_OPHHA	1	1	1	Protocadherin Fat 4 (Fragment) OS=Ophiophagus hannah GN=Fat4 PE=4 SV=1	1	1	1	1	0.2	0.2	0.2	305.37	2833	2833	1	-2	0	0	+			77	36	True	39	100	166;167;168	166	20		1788
V8NFT7	tr|V8NFT7|V8NFT7_OPHHA	1	1	1	39S ribosomal protein L47, mitochondrial (Fragment) OS=Ophiophagus hannah GN=MRPL47 PE=4 SV=1	1	1	1	1	3.3	3.3	3.3	25.986	214	214	1	-2	147990000	2	+			78	224	True	243	781;782	2098;2099	2098		16		107
V8NIQ0	tr|V8NIQ0|V8NIQ0_OPHHA	1	1	1	Uncharacterized protein (Fragment) OS=Ophiophagus hannah GN=L345_12822 PE=4 SV=1	1	1	1	1	4.3	4.3	4.3	26.692	230	230	0	7.8321	28074000	2				79	124	True	133	405;406	1283;1284	1283
V8NJK5	tr|V8NJK5|V8NJK5_OPHHA	2	2	2	Uncharacterized protein (Fragment) OS=Ophiophagus hannah GN=L345_12411 PE=4 SV=1	1	2	2	2	1.9	1.9	1.9	103.24	946	946	0	14.048	208180000	3				80	59;60	True;True	62;63	146;147;148	278;279;280	279;280
V8NJS6	tr|V8NJS6|V8NJS6_OPHHA	1	1	1	Ubiquitin carboxyl-terminal hydrolase (Fragment) OS=Ophiophagus hannah GN=USP9X PE=3 SV=1	1	1	1	1	0.8	0.8	0.8	223.25	1963	1963	0	6.9755	0	0				81	115	True	123	339	770	770	12		1352
V8NLQ9	tr|V8NLQ9|V8NLQ9_OPHHA	1	1	1	Putative phospholipase B-like 2 (Fragment) OS=Ophiophagus hannah GN=PLBD2 PE=4 SV=1	1	1	1	1	2.3	2.3	2.3	34.817	300	300	0	6.8354	0	0				82	167	True	180	502	1532	1532	13;21		176;177
V8P530	tr|V8P530|V8P530_OPHHA	1	1	1	Transmembrane protease serine 7 (Fragment) OS=Ophiophagus hannah GN=TMPRSS7 PE=3 SV=1	1	1	1	1	0.5	0.5	0.5	164.89	1460	1460	0	9.133	74310000	2				83	148	True	160	461;462	1461;1462	1462
V8PBN7	tr|V8PBN7|V8PBN7_OPHHA	1	1	1	Ectonucleotide pyrophosphatase/phosphodiesterase family member 6 (Fragment) OS=Ophiophagus hannah GN=Enpp6 PE=4 SV=1	1	1	1	1	5.2	5.2	5.2	26.512	230	230	0	37.241	116620000	6				84	61	True	64	149;150	281;282;283;284;285;286	282
V8PEF0	tr|V8PEF0|V8PEF0_OPHHA	1	1	1	Polypeptide N-acetylgalactosaminyltransferase (Fragment) OS=Ophiophagus hannah GN=GALNT3 PE=3 SV=1	1	1	1	1	1.6	1.6	1.6	67.256	580	580	1	-2	27920000	1	+			85	137	True	147	431;432	1325;1326	1326		17		130
V8PFT6	tr|V8PFT6|V8PFT6_OPHHA;tr|U3FYX8|U3FYX8_MICFL;tr|A0A0B8RWT1|A0A0B8RWT1_BOIIR	1;1;1	1;1;1	1;1;1	Tetratricopeptide repeat protein 39A (Fragment) OS=Ophiophagus hannah GN=ttc39a PE=4 SV=1;>	3	1	1	1	1.5	1.5	1.5	59.764	524	524;566;566	1	-2	278590000	5	+			59	185	True	199;200	662;663;664	1756;1757;1758;1759;1760	1756		9		41
V8PIE8	tr|V8PIE8|V8PIE8_OPHHA	1	1	1	M-phase phosphoprotein 8 (Fragment) OS=Ophiophagus hannah GN=MPHOSPH8 PE=4 SV=1	1	1	1	1	0.3	0.3	0.3	230.15	2026	2026	1	-2	0	0	+			86	37	True	40	101	169	169	14		1499
	31-32 C.V
Protein IDs	Majority protein IDs	Peptide counts (all)	Peptide counts (razor+unique)	Peptide counts (unique)	Fasta headers	Number of proteins	Peptides	Razor + unique peptides	Unique peptides	Sequence coverage [%]	Unique + razor sequence coverage [%]	Unique sequence coverage [%]	Mol. weight [kDa]	Sequence length	Sequence lengths	Q-value	Score	Intensity	MS/MS Count	Only identified by site	Reverse	Potential contaminant	id	Peptide IDs	Peptide is razor	Mod. peptide IDs	Evidence IDs	MS/MS IDs	Best MS/MS	Deamidation (NQ) site IDs	Oxidation (M) site IDs	Deamidation (NQ) site positions	Oxidation (M) site positions
A0A077L6P3	tr|A0A077L6P3|A0A077L6P3_PROFL	1	1	1	Serine protease OS=Protobothrops flavoviridis PE=2 SV=1	1	1	1	1	4.2	4.2	4.2	28.307	260	260	0	8.3755	90850000	2				53	64	True	69	183;184	347;348	347
A2CJE3	sp|A2CJE3|VM3V_CROVV;sp|A2CJE2|VM3S_CROSS;sp|P0C7N3|VM3CR_CROVV;sp|A2CJE4|VM3C_CROAT;tr|V5Z141|V5Z141_DEIAC	4;4;2;2;2;1;1;1;1;1;1;1;1;1;1;1;1;1;1;1;1;1;1;1;1;1;1;1;1;1;1;1;1;1;1;1;1;1;1;1;1;1;1	1;1;0;1;0;1;1;1;1;1;1;1;1;1;1;1;1;1;1;0;1;0;1;1;1;0;0;0;1;1;1;0;0;0;0;1;1;1;1;1;1;1;1	1;1;0;1;0;1;1;1;1;1;1;1;1;1;1;1;1;1;1;0;1;0;1;1;1;0;0;0;1;1;1;0;0;0;0;1;1;1;1;1;1;1;1	Zinc metalloproteinase-disintegrin-like viristiarin (Fragment) OS=Crotalus viridis viridis PE=2 SV=1;>	43	4	1	1	22	5.6	5.6	19.578	177	177;177;51;175;607;26;26;26;26;26;26;26;26;26;26;27;27;27;27;58;111;179;231;379;385;418;421;421;422;443;557;608;610;610;611;614;614;616;617;618;618;621;625	1	-2	50257000	0	+			7	17;41;91;107	False;False;False;True	18;42;43;98;116	36;37;91;92;93;303;304;305;306;346	56;57;58;59;60;61;145;146;147;148;149;788;789;790;791;792;793;794;795;796;845	57;145;796;845		2		160
B7U492	sp|B7U492|VM1V1_AGKPL	1	1	1	Snake venom metalloproteinase VMP1 OS=Agkistrodon piscivorus leucostoma PE=2 SV=1	1	1	1	1	4.9	4.9	4.9	46.582	411	411	0	22.421	0	1				10	137	True	146	427	956	956
C5H5D1	sp|C5H5D1|VM31_CRODC;sp|Q076D1|VM31_CRODU	4;3	1;1	1;1	Zinc metalloproteinase-disintegrin-like crotastatin (Fragment) OS=Crotalus durissus cascavella PE=2 SV=1;>	2	4	1	1	9.3	1.9	1.9	46.164	418	418;421	1	-2	119310000	3	+			11	13;22;41;95	True;False;False;False	14;23;42;43;103	28;29;53;91;92;93;313;314;315;316;317	46;47;48;86;145;146;147;148;149;804;805;806;807;808;809;810;811	47;86;145;811		2		396
C9E1R9	sp|C9E1R9|VM2V2_CROVV	5;2;2;2;2;1;1;1;1;1;1;1;1;1;1;1;1;1;1;1	4;2;2;2;2;1;0;1;1;1;0;0;1;1;1;1;1;1;0;0	1;0;0;0;0;0;0;0;0;0;0;0;0;0;0;0;0;0;0;0	Zinc metalloproteinase/disintegrin VMP-II OS=Crotalus viridis viridis PE=2 SV=1	20	5	4	1	9.8	7.5	2.1	53.813	478	478;313;476;477;483;24;115;198;205;243;293;319;369;408;480;480;483;483;484;488	0	40.241	349040000	8				13	9;12;30;193;194	True;True;True;False;True	10;13;31;208;209	21;24;25;26;27;65;604;605;606;607;608;609	37;40;41;42;43;44;45;103;1288;1289;1290;1291;1292;1293;1294	37;45;103;1289;1294
C9E1S1	sp|C9E1S1|VM2V2_AGKPL;sp|Q7SZE0|VM2SA_GLOSA	2;1	1;1	1;1	Zinc metalloproteinase/disintegrin VMP-II OS=Agkistrodon piscivorus leucostoma PE=2 SV=1;>	2	2	1	1	5	3.5	3.5	54.097	483	483;483	0	20.902	182750000	5				14	30;85	False;True	31;91	65;283;284;285;286	103;754;755;756;757;758	103;756
E9JG51	tr|E9JG51|E9JG51_ECHCS;tr|E9KNB4|E9KNB4_ECHCS	1;1	1;1	1;1	Metalloproteinase (Fragment) OS=Echis carinatus sochureki PE=2 SV=1;>	2	1	1	1	3.1	3.1	3.1	31.9	290	290;612	0	6.9077	197990000	4				54	65	True	70	185;186	349;350;351;352	349
F2Q6G0	tr|F2Q6G0|F2Q6G0_DEIAC;tr|F2Q6G1|F2Q6G1_DEIAC;tr|T2HPR8|T2HPR8_OVOOK;tr|T2HP25|T2HP25_PROFL;tr|A0A077LA61|A0A077LA61_PROEL;sp|Q8JI40|CRVP_GLOBL;sp|Q8JI39|CRVP_PROFL;tr|A0A077L7I7|A0A077L7I7_PROFL	4;4;2;2;2;2;2;2;1;1;1;1;1;1	2;2;0;0;0;0;0;0;1;1;0;1;1;0	2;2;0;0;0;0;0;0;1;1;0;1;1;0	Cysteine-rich seceretory protein Da-CRPa (Fragment) OS=Deinagkistrodon acutus PE=2 SV=1;>	14	4	2	2	25.5	14.5	14.5	24.743	220	220;221;240;240;240;240;240;259;15;15;21;30;233;233	0	15.991	377130000	4				55	90;148;149;191	False;True;False;True	97;157;158;206	302;451;452;453;454;602	785;786;787;988;989;990;991;992;993;1286	785;990;993;1286
F8S116	sp|F8S116|VSP5_CROAD;sp|Q8QHK2|VSP2_CROAT	2;1	1;1	1;1	Snake venom serine proteinase 5 OS=Crotalus adamanteus PE=1 SV=1;>	2	2	1	1	8.9	4.7	4.7	28.023	258	258;258	0	7.4375	0	2				19	154;182	False;True	163;196	466;467;468;582;583	1008;1009;1010;1011;1263;1264	1010;1263
J3RY82	tr|J3RY82|J3RY82_CROAD	2	2	2	Snake venom metalloproteinase (Type III) 2b OS=Crotalus adamanteus PE=2 SV=1	1	2	2	2	1.8	1.8	1.8	67.996	612	612	0	26.913	1792900000	7				57	125;145	True;True	134;154	384;385;386;387;437;438	895;896;897;898;970;971;972	897;971
J3RY93	sp|J3RY93|VSPC_CROAD;tr|F8S118|F8S118_CROAD	3;3	2;2	2;2	Snake venom serine proteinase 12 OS=Crotalus adamanteus PE=1 SV=1;>	2	3	2	2	9.2	5	5	28.727	260	260;263	0	32.85	518710000	17				20	154;162;163	False;True;True	163;171;172	466;467;468;482;483;484;485	1008;1009;1010;1011;1042;1043;1044;1045;1046;1047;1048;1049;1050;1051;1052;1053;1054;1055;1056;1057;1058	1010;1051;1056
J3S3W3	tr|J3S3W3|J3S3W3_CROAD;sp|Q9DGB9|VM3V1_CROAT;sp|F8S108|VM34_CROAD;tr|T1E3X9|T1E3X9_CROHD;sp|Q90ZI3|VM3H1_PROFL	4;4;4;2;2;1;1;1	3;3;3;1;1;1;1;1	1;1;1;0;1;1;1;0	Snake venom metalloproteinase (Type III) 4b OS=Crotalus adamanteus PE=2 SV=1;>	8	4	3	1	8.9	7.5	3.8	67.993	610	610;610;610;610;612;250;252;621	0	83.291	2788300000	30				18	22;41;52;95	True;False;True;True	23;42;43;54;103	53;91;92;93;112;113;114;115;116;117;118;119;120;121;122;123;124;125;313;314;315;316;317	86;145;146;147;148;149;171;172;173;174;175;176;177;178;179;180;181;182;183;184;185;186;187;188;189;190;191;804;805;806;807;808;809;810;811	86;145;186;811		2		585
J3S820	sp|J3S820|HYAL_CROAD	2	2	2	Hyaluronidase OS=Crotalus adamanteus PE=1 SV=1	1	2	2	2	4.2	4.2	4.2	52.484	449	449	0	12.134	240810000	1				21	15;138	True;True	16;147	33;428	53;957	53;957
J3S835	sp|J3S835|VSP8_CROAD;tr|T2HQA7|T2HQA7_PROFL;tr|T2HPV4|T2HPV4_PROFL;tr|E9JG18|E9JG18_ECHCO;tr|E9JG17|E9JG17_ECHCO;tr|A1E2S4|A1E2S4_DEIAC;tr|A1E2S3|A1E2S3_DEIAC;tr|A1E2S1|A1E2S1_DEIAC;tr|A1E239|A1E239_DEIAC;tr|A1E236|A1E236_DEIAC;tr|A1E235|A1E235_DEIAC;sp|O93421|VSPPE_GLOHA;sp|Q6T5L0|VSPSH_GLOSH;sp|Q9DG84|VSP7_PROMU;sp|Q71QJ3|VSP01_TRIST;sp|Q71QJ1|VSP09_TRIST;sp|Q71QI8|VSP10_TRIST;sp|Q71QI5|VSP03_T…	2;1;1;1;1;1;1;1;1;1;1;1;1;1;1;1;1;1;1;1;1;1;1;1;1;1;1;1;1;1;1;1;1;1;1;1;1;1;1;1	1;0;0;0;0;0;0;0;0;0;0;0;0;0;0;0;0;0;0;0;0;0;0;0;0;0;0;0;0;0;0;0;0;0;0;0;0;0;0;0	1;0;0;0;0;0;0;0;0;0;0;0;0;0;0;0;0;0;0;0;0;0;0;0;0;0;0;0;0;0;0;0;0;0;0;0;0;0;0;0	Snake venom serine proteinase 8 OS=Crotalus adamanteus PE=1 SV=1;>	40	2	1	1	9.3	5	5	28.05	258	258;200;218;234;235;235;235;235;235;235;235;236;238;257;257;257;257;257;257;258;258;258;258;259;260;260;260;260;260;260;260;260;260;260;260;260;260;262;262;324	0	11.61	0	0				23	77;154	True;False	82;163	216;217;466;467;468	394;395;1008;1009;1010;1011	394;1010	9;17		88;91
J3SDW3	tr|J3SDW3|J3SDW3_CROAD;tr|J3SBP8|J3SBP8_CROAD;tr|J3SBP7|J3SBP7_CROAD;tr|J3S827|J3S827_CROAD;tr|J3S3W0|J3S3W0_CROAD;tr|J3S3V9|J3S3V9_CROAD;tr|J3RY76|J3RY76_CROAD;tr|J3RY78|J3RY78_CROAD;tr|J3S825|J3S825_CROAD;tr|J3RY69|J3RY69_CROAD;tr|J3SDW4|J3SDW4_CROAD;tr|J3S828|J3S828_CROAD	5;5;5;5;5;5;5;5;5;5;4;3;1;1;1;1;1;1;1;1;1;1;1	5;5;5;5;5;5;5;5;5;5;4;3;1;1;1;1;1;1;1;1;1;1;1	4;4;4;4;4;4;4;4;4;4;3;2;1;1;1;1;1;1;1;1;1;1;1	Snake venom metalloproteinase (Type II) 5b OS=Crotalus adamanteus PE=2 SV=1;>	23	5	5	4	11.9	11.9	9.6	53.604	478	478;478;478;478;478;478;478;480;482;482;478;482;482;483;483;483;486;487;487;487;487;488;488	0	98.649	2262600000	21				56	73;89;109;192;193	True;True;True;True;True	78;96;118;207;208	202;203;204;298;299;300;301;349;350;603;604;605;606;607;608	375;376;377;378;379;780;781;782;783;784;848;849;850;851;852;1287;1288;1289;1290;1291;1292;1293	379;780;851;1287;1289
J3SDW9	sp|J3SDW9|VSPE_CROAD;tr|J3SDX1|J3SDX1_CROAD;tr|J3S3W7|J3S3W7_CROAD;sp|Q2QA04|VSP_CRODD;tr|F8S115|F8S115_CROAD	2;2;2;2;2	1;1;1;1;1	1;1;1;1;1	Snake venom serine proteinase 14 OS=Crotalus adamanteus PE=1 SV=1;>	5	2	1	1	8.7	4.3	4.3	27.414	253	253;262;262;262;271	0	11.022	13676000	1				24	39;154	True;False	40;163	88;466;467;468	142;1008;1009;1010;1011	142;1010
O13069	sp|O13069|VSP2_BOTJA;sp|Q9DG83|VSP6_PROMU	2;1	1;1	0;0	Thrombin-like enzyme KN-BJ 2 OS=Bothrops jararaca PE=1 SV=1;	2	2	1	0	7.4	4.3	0	27.894	257	257;260	0	14.924	427280000	1				25	2;53	True;False	2;55	2;126;127	2;192;193	2;192
O93364	sp|O93364|OXLA_CROAD;sp|P56742|OXLA_CROAT;sp|F8S0Z5|OXLA2_CROAD;sp|K9N7B7|OXLA_CRODM;sp|B0VXW0|OXLA_SISCA;sp|Q6TGQ8|OXLA_BOTMO;sp|Q6TGQ9|OXLA_BOTJR;sp|B5AR80|OXLA_BOTPA	14;12;12;10;10;7;7;7;6;5;5;3;3;3;3;2;2;2;2;2;1;1;1;1;1;1;1;1;1;1;1;1;1;1;1;1	14;12;12;10;10;7;7;7;6;5;5;3;3;3;3;2;2;2;2;2;1;1;1;1;1;1;1;1;1;1;1;1;1;1;1;1	14;12;12;10;10;7;7;7;6;5;5;3;3;3;3;2;2;2;2;2;1;1;1;1;1;1;1;1;1;1;1;1;1;1;1;1	L-amino-acid oxidase OS=Crotalus adamanteus PE=1 SV=1;>	36	14	14	14	22.3	22.3	22.3	58.662	516	516;516;516;498;516;478;497;503;119;504;516;498;498;505;505;107;484;516;516;517;39;407;449;504;504;516;516;516;516;517;517;517;517;517;518;542	0	154.47	13768000000	46				26	21;32;33;38;44;59;60;74;99;106;121;147;175;184	True;True;True;True;True;True;True;True;True;True;True;True;True;True	22;33;34;39;46;63;64;79;108;115;130;156;187;188;189;198;199	52;67;68;69;70;71;72;73;74;75;76;85;86;87;97;98;174;175;176;177;205;206;207;208;209;328;329;344;345;375;376;449;450;565;566;567;568;569;585;586;587;588;589;590	85;105;106;107;108;109;110;111;112;113;114;115;116;117;118;119;120;135;136;137;138;139;140;141;153;154;337;338;339;340;380;381;382;383;384;824;825;826;827;842;843;844;882;883;984;985;986;987;1241;1242;1243;1244;1245;1246;1267;1268;1269;1270;1271;1272;1273	85;108;118;136;153;337;338;381;825;842;883;986;1241;1269	10;11;18;19;20		272;276;283;284;285
P0C2D1	sp|P0C2D1|OXLA_BOTPI	1	1	1	L-amino-acid oxidase (Fragment) OS=Bothrops pirajai PE=1 SV=1	1	1	1	1	32.7	32.7	32.7	5.2989	49	49	0	8.5901	13047000	1				28	129	True	138	397	921	921
P0C6E8	sp|P0C6E8|VM3G1_TRIGA	2	1	1	Zinc metalloproteinase/disintegrin (Fragment) OS=Trimeresurus gramineus PE=1 SV=1	1	2	1	1	5.5	3.9	3.9	48.204	435	435	0	33.758	290840000	1				29	30;86	False;True	31;92	65;287;288	103;759;760	103;759
P0CJ34	sp|P0CJ34|BKIP_CROAT	1	1	1	Bradykinin inhibitor peptide OS=Crotalus atrox PE=1 SV=1	1	1	1	1	100	100	100	1.0632	11	11	0	15.037	8181700000	16				30	161	True	170	480;481	1026;1027;1028;1029;1030;1031;1032;1033;1034;1035;1036;1037;1038;1039;1040;1041	1033
P0DJM5	sp|P0DJM5|PA2AC_CROVV	1	1	1	Acidic phospholipase A2 Cvv-E6c (Fragment) OS=Crotalus viridis viridis PE=1 SV=1	1	1	1	1	47.8	47.8	47.8	2.5811	23	23	0	10.042	58113000	2				31	104	True	113	340;341	838;839	839		4		10
P0DM90	sp|P0DM90|VM32B_GLOBR;sp|P0DM89|VM32A_GLOBR	1;1	1;1	1;1	Zinc metalloproteinase-disintegrin-like brevilysin H2b OS=Gloydius brevicaudus PE=1 SV=1;>	2	1	1	1	2.4	2.4	2.4	46.617	424	424;424	0	8.5888	373390000	1				32	72	True	77	201	374	374
P20897	sp|P20897|VM1H2_CRORU	1	1	1	Snake venom metalloproteinase HT-2 OS=Crotalus ruber ruber PE=1 SV=2	1	1	1	1	5	5	5	23.32	202	202	0	6.798	3025700000	3				35	110	True	119	351;352	853;854;855	853
P21859	sp|P21859|VM2T_PROFL;sp|P14530|VM2HA_PROFL;sp|P17349|VM2E1_PROEL;tr|U3T788|U3T788_PROFL;sp|P68520|VM2IC_CROAT;sp|P31988|VM2_BOTCO;sp|P18618|VM2_BOTAT;sp|P22827|VM2I_SISMB;sp|P31989|VM2JC_BOTJA;sp|P0C6E3|VM2B1_AGKBI;sp|P30403|VM2RH_CALRH;sp|E9NW26|VM2P1_PROMU;sp|Q90YA6|VM2E2_PROEL;sp|Q7ZZS9|VM2J_PROJR;sp|O57413|VM2T3_PROMU;sp|P18619|VM2FL_PROFL;sp|E9NW27|VM2P2_PROMU;sp|Q1PHZ4|VM3B1_BOTJR	2;2;2;1;1;1;1;1;1;1;1;1;1;1;1;1;1;1	1;1;1;0;1;0;0;1;0;0;0;0;1;0;0;1;0;0	1;1;1;0;1;0;0;1;0;0;0;0;1;0;0;1;0;0	Disintegrin triflavin OS=Protobothrops flavoviridis PE=1 SV=1;>	18	2	1	1	38.6	24.3	24.3	7.5755	70	70;478;481;35;72;72;72;73;161;291;478;479;481;481;481;483;484;547	0	29.22	356590000	3				33	12;84	False;True	13;90	24;25;26;27;281;282	40;41;42;43;44;45;751;752;753	45;751
P34182	sp|P34182|VM2AE_CROAT	4	4	2	Zinc metalloproteinase/disintegrin OS=Crotalus atrox PE=1 SV=1	1	4	4	2	5.4	5.4	3.1	53.637	478	478	0	164	11701000000	31				37	117;126;146;174	True;True;True;True	126;135;155;184;185;186	361;362;363;388;389;390;391;439;440;441;442;443;444;445;446;447;448;561;562;563;564	865;866;867;899;900;901;902;903;904;905;906;907;908;909;910;911;973;974;975;976;977;978;979;980;981;982;983;1236;1237;1238;1239;1240	867;910;973;1236		5;6		223;227
P81176	sp|P81176|VSP1_GLOBL;tr|I4CHP3|I4CHP3_GLOHA;sp|P0DMH6|VSP_BOTFO;sp|Q9PSN3|VSP2_AGKBI	2;2;1;1	1;1;1;1	1;1;1;1	Thrombin-like enzyme halystase OS=Gloydius blomhoffii PE=1 SV=1;>	4	2	1	1	10.1	5.5	5.5	26.483	238	238;239;15;235	0	53.504	0	1				38	54;154	True;False	56;163	128;466;467;468	194;1008;1009;1010;1011	194;1010
P82981	sp|P82981|VSP2_AGKCO;sp|P86531|VSP2_DABRR;sp|P80899|VSPCA_GLOHA;sp|P0DMH5|VSP_BOTCO;sp|P81884|VSPT3_BOTJA;sp|P81883|VSPT2_BOTJA;sp|P33588|VSPCA_AGKBI;sp|P0C578|VSP2_OVOOK;sp|P0DKY5|VSP_CRODC;sp|P0DL26|VSP27_BOTPI;sp|Q7LZF5|VSPC1_CROAT	2;1;1;1;1;1;1;1;1;1;1	1;1;1;1;1;1;1;1;1;1;1	1;1;1;1;1;1;1;1;1;1;1	Thrombin-like enzyme contortrixobin OS=Agkistrodon contortrix contortrix PE=1 SV=1;	11	2	1	1	10.3	5.6	5.6	25.413	234	234;15;15;15;19;19;20;20;44;50;75	0	18.464	123150000	2				39	154;186	False;True	163;201	466;467;468;593;594	1008;1009;1010;1011;1276;1277	1010;1276
P84907	sp|P84907|VM1LA_BOTLC	2	1	1	Snake venom metalloproteinase leucurolysin-A OS=Bothrops leucurus PE=1 SV=2	1	2	1	1	12.4	7.9	7.9	23.019	202	202	0	51.016	5336500000	7				40	166;194	True;False	175;209	488;489;490;491;492;609	1061;1062;1063;1064;1065;1066;1067;1294	1061;1294
Q072L6	sp|Q072L6|VSPL_BOTAS;tr|U3TAG3|U3TAG3_PROFL;tr|A1E238|A1E238_DEIAC;sp|Q2PQJ3|VSP1_BOTJR;sp|Q9YGS1|VSPA_DEIAC;tr|A1E2S2|A1E2S2_DEIAC;tr|A1E237|A1E237_DEIAC;sp|Q9I8X1|VSPP_DEIAC;sp|Q9DF66|VSP3_PROJR	2;1;1;1;1;1;1;1;1	2;1;1;1;1;1;1;1;1	1;0;0;0;0;0;0;0;0	Thrombin-like enzyme asperase OS=Bothrops asper PE=1 SV=1;>	9	2	2	1	7.7	7.7	4.2	28.019	259	259;71;217;232;234;235;235;258;258	0	28.383	215730000	3				41	98;179	True;True	107;193	327;577;578	823;1258;1259	823;1258
Q2QA03	tr|Q2QA03|Q2QA03_CRODD	3	1	1	Metalloproteinase P-II OS=Crotalus durissus durissus PE=2 SV=1	1	3	1	1	5.6	3.3	3.3	53.467	478	478	0	191.9	7976400000	14				58	117;167;174	False;True;False	126;176;177;184;185;186	361;362;363;493;494;495;496;497;498;499;500;501;502;561;562;563;564	865;866;867;1068;1069;1070;1071;1072;1073;1074;1075;1076;1077;1078;1079;1080;1081;1236;1237;1238;1239;1240	867;1076;1236		5;6;9		223;227;327
Q5W959	sp|Q5W959|VSP14_BOTJA	1	1	1	Snake venom serine protease HS114 OS=Bothrops jararaca PE=1 SV=1	1	1	1	1	4.7	4.7	4.7	27.842	258	258	0	26.531	0	0				42	63	True	67;68	181;182	345;346	346	21	7	154	145
Q6T6T1	tr|Q6T6T1|Q6T6T1_BITGA;sp|P61899|NGFV_NAJKA;sp|P61898|NGFV_NAJAT;sp|P01140|NGFV_NAJNA;tr|V8N4D8|V8N4D8_OPHHA;sp|Q3HXY4|NGFV_PSEPO;tr|B1Q3K2|B1Q3K2_PROFL;sp|Q9DEZ9|NGFV_CRODU;sp|Q90W38|NGFV_BOTJR;sp|Q5YF89|NGFV2_NAJSP;tr|V9I1F9|V9I1F9_WALAE;sp|Q3HXY3|NGFV1_PSEAU;sp|Q3HXY2|NGFV2_PSEAU;sp|Q3HXY1|NGFV3_PSEAU;tr|V9I168|V9I168_VIPUR;tr|U3F5A6|U3F5A6_MICFL;tr|U3EPH5|U3EPH5_MICFL;sp|Q3I5F4|NGFV_OXYSC;sp|…	1;1;1;1;1;1;1;1;1;1;1;1;1;1;1;1;1;1;1;1;1;1;1;1;1;1;1;1;1;1;1;1;1;1	1;1;1;1;1;1;1;1;1;1;1;1;1;1;1;1;1;1;1;1;1;1;1;1;1;1;1;1;1;1;1;1;1;1	1;1;1;1;1;1;1;1;1;1;1;1;1;1;1;1;1;1;1;1;1;1;1;1;1;1;1;1;1;1;1;1;1;1	Nerve growth factor (Fragment) OS=Bitis gabonica PE=2 SV=1;>	34	1	1	1	30	30	30	4.5652	40	40;116;116;116;231;239;241;241;241;241;242;242;242;242;243;243;243;243;243;243;243;243;244;244;244;244;244;244;244;245;246;259;293;295	0	7.0773	9330600	1				27	6	True	6	8	8	8
Q71QE8	sp|Q71QE8|PA2BN_CROVV	1	1	1	Basic phospholipase A2 Cvv-N6 OS=Crotalus viridis viridis PE=1 SV=1	1	1	1	1	5.8	5.8	5.8	16	138	138	0	6.2482	1585500000	4				43	123	True	132	381;382	890;891;892;893	890
Q7T229	sp|Q7T229|VSPH_BOTJR	2	1	1	Snake venom serine protease homolog OS=Bothrops jararacussu PE=1 SV=1	1	2	1	1	8.5	4.2	4.2	28.654	260	260	0	6.6582	122290000	1				44	0;154	True;False	0;163	0;466;467;468	0;1008;1009;1010;1011	0;1010
Q7ZT99	sp|Q7ZT99|CRVP_CROAT;sp|Q7ZTA0|CRVP_AGKPI	5;4	5;4	3;2	Cysteine-rich venom protein catrin OS=Crotalus atrox PE=1 SV=1;	2	5	5	3	22.5	22.5	12.5	26.646	240	240;240	0	52.087	2703800000	16				45	11;71;90;149;187	True;True;True;True;True	12;76;97;158;202	23;199;200;302;453;454;595;596;597;598	39;370;371;372;373;785;786;787;991;992;993;1278;1279;1280;1281;1282	39;373;785;993;1279
Q7ZTA8	sp|Q7ZTA8|PA2AE_CROVV;sp|Q7ZTA6|PA2AB_CROVV;sp|P00624|PA2A_CROAT;sp|D6MKR0|PA2A6_CROHD	2;2;2;2	1;1;1;1	1;1;1;1	Acidic phospholipase A2 Cvv-E6e OS=Crotalus viridis viridis PE=1 SV=1;>	4	2	1	1	14.5	6.5	6.5	15.414	138	138;138;138;138	0	9.8603	181980000	2				15	10;16	False;True	11;17	22;34;35	38;54;55	38;54
Q800C3	sp|Q800C3|PA2AF_CROVV;sp|Q800C2|PA2AG_CROVV;sp|Q800C1|PA2AH_CROVV;sp|Q7SID6|PA2A_DEIAC	3;3;3;2;1;1;1;1;1;1;1;1;1;1;1;1;1;1;1;1;1;1;1;1;1;1;1;1;1;1;1;1;1;1;1;1;1;1;1;1;1;1;1;1;1;1;1;1;1;1;1;1;1;1;1;1;1;1;1;1;1;1;1;1;1;1;1;1	3;3;3;2;1;1;1;1;1;1;1;1;1;1;1;1;1;1;1;1;1;1;1;1;1;1;1;1;1;1;1;1;1;1;1;1;1;1;1;1;1;1;1;1;1;1;1;1;1;1;1;1;1;1;1;1;1;1;1;1;1;1;1;1;1;1;1;1	2;2;2;1;0;0;0;0;0;0;0;0;0;0;0;0;0;0;0;0;0;0;0;0;0;0;0;0;0;0;0;0;0;0;0;0;0;0;0;0;0;0;0;0;0;0;0;0;0;0;0;0;0;0;0;0;0;0;0;0;0;0;0;0;0;0;0;0	Acidic phospholipase A2 Cvv-E6f OS=Crotalus viridis viridis PE=1 SV=1;>	68	3	3	2	18.8	18.8	10.9	15.642	138	138;138;138;123;60;86;119;121;121;122;122;122;122;122;122;122;122;122;122;122;122;122;122;122;122;122;122;122;124;124;124;124;126;126;130;137;138;138;138;138;138;138;138;138;138;138;138;138;138;138;138;138;138;138;138;138;138;138;138;138;138;138;139;139;139;139;139;139	0	29.356	365330000	8				46	10;122;165	True;True;True	11;131;174	22;377;378;379;380;487	38;884;885;886;887;888;889;1060	38;889;1060
Q8QHK3	sp|Q8QHK3|VSP1_CROAT	5	1	1	Snake venom serine protease catroxase-1 OS=Crotalus atrox PE=1 SV=1	1	5	1	1	25.6	10.7	10.7	28.625	262	262	0	21.415	37764000	2				47	3;27;53;79;154	False;False;False;True;False	3;28;55;84;163	3;61;126;127;219;466;467;468	3;97;192;193;397;398;1008;1009;1010;1011	3;97;192;398;1010
Q8UUK2	sp|Q8UUK2|VSPS1_CROAD;sp|J3S833|VSP2_CROAD	5;5;1	5;5;1	1;1;0	Snake venom serine proteinase Sp1 OS=Crotalus adamanteus PE=2 SV=1;>	3	5	5	1	23.6	23.6	8.5	28.316	259	259;259;257	0	58.741	4071900000	11				22	3;27;53;154;171	True;True;True;True;True	3;28;55;163;181	3;61;126;127;466;467;468;508;509;510	3;97;192;193;1008;1009;1010;1011;1087;1088;1089;1090	3;97;192;1010;1087
Q8UVG0	sp|Q8UVG0|VM3BE_BOTER;tr|A0A077L6N3|A0A077L6N3_PROEL;tr|A0A077LAC3|A0A077LAC3_PROFL;tr|T2HPB1|T2HPB1_PROFL;sp|Q8JIR2|VM3HA_PROFL	2;1;1;1;1	1;1;1;1;1	1;1;1;1;1	Zinc metalloproteinase-disintegrin-like berythractivase OS=Bothrops erythromelas PE=1 SV=1;>	5	2	1	1	2.6	1.3	1.3	68.531	612	612;72;187;188;609	1	-2	20739000	1	+			48	41;42	False;True	42;43;44	91;92;93;94	145;146;147;148;149;150	145;150		2		587
Q90282	sp|Q90282|VM3VB_CROAT;sp|C9E1R8|VM3V3_CROVV;sp|Q2QA02|VM3_CRODD;sp|A4PBQ9|VM3VA_CROAT	12;12;10;7;4;3;3;3;1	12;12;10;7;4;3;3;3;1	9;9;7;5;1;1;1;1;1	Zinc metalloproteinase-disintegrin-like VAP2B OS=Crotalus atrox PE=1 SV=1;>sp|C9E1R8|VM3V3_CROVV Zinc metalloproteinase-disintegrin-like VMP-III OS=Crotalus viridis viridis PE=2 SV=1;>sp|Q2QA02|VM3_CRODD Zinc metalloproteinase-disint	9	12	12	9	18.9	18.9	14.1	68.247	609	609;609;609;607;610;571;610;610;606	0	323.31	11366000000	68				12	17;37;41;45;68;69;75;76;91;96;169;176	True;True;True;True;True;True;True;True;True;True;True;True	18;38;42;43;47;73;74;80;81;98;104;105;179;190	36;37;83;84;91;92;93;99;100;101;189;190;191;192;193;194;195;196;197;210;211;212;213;214;215;303;304;305;306;318;319;320;321;322;505;570;571;572;573	56;57;58;59;60;61;128;129;130;131;132;133;134;145;146;147;148;149;155;156;157;355;356;357;358;359;360;361;362;363;364;365;366;367;368;385;386;387;388;389;390;391;392;393;788;789;790;791;792;793;794;795;796;812;813;814;815;816;817;818;1084;1247;1248;1249;1250;1251;1252;1253;1254	57;134;145;157;359;368;385;393;796;812;1084;1252		2;3		225;584
Q90392	sp|Q90392|VM1AC_CROAT;sp|P15167|VM1AD_CROAT	2;2	2;2	2;2	Snake venom metalloproteinase atrolysin-C OS=Crotalus atrox PE=1 SV=1;>	2	2	2	2	5.1	5.1	5.1	46.768	414	414;414	0	48.548	639330000	6				34	29;173	True;True	30;183	63;64;559;560	99;100;101;102;1234;1235	102;1235
Q92032	sp|Q92032|VM1AH_AGKCL	1	1	1	Snake venom metalloproteinase ACLH OS=Agkistrodon contortrix laticinctus PE=1 SV=1	1	1	1	1	2.5	2.5	2.5	46.109	407	407	0	13.094	324100000	5				49	48	True	50	106;107	162;163;164;165;166	165
Q92043	sp|Q92043|VM3AA_CROAT;sp|Q8JJ51|VM1_CROMM	3;2;1;1;1	3;2;1;1;1	2;2;1;1;1	Zinc metalloproteinase-disintegrin-like atrolysin-A (Fragment) OS=Crotalus atrox PE=1 SV=1;>	5	3	3	2	5.7	5.7	2.9	46.879	419	419;414;411;411;484	0	27.21	456730000	18				50	130;195;196	True;True;True	139;210;211	398;399;400;401;402;403;404;405;406;407;408;409;410;411;610;611;612;613	922;923;924;925;926;927;928;929;930;931;932;933;934;935;1295;1296;1297;1298	925;1295;1298
Q9PT51	sp|Q9PT51|VSPB_GLOBL;sp|Q8UUJ1|VSPUA_GLOUS;sp|Q8UUJ2|VSPUI_GLOUS;sp|Q9PTL3|VSPSA_GLOBR;sp|Q91511|VSP5_PROMU;sp|Q91509|VSP3_PROMU;sp|Q91507|VSP1_PROMU	3;2;2;2;2;2;2	2;1;1;1;1;1;1	2;1;1;1;1;1;1	Beta-fibrinogenase brevinase OS=Gloydius blomhoffii PE=1 SV=1;>	7	3	2	2	12.4	7.7	7.7	25.725	233	233;233;236;257;257;257;257	0	18.823	249180000	1				51	1;28;154	True;True;False	1;29;163	1;62;466;467;468	1;98;1008;1009;1010;1011	1;98;1010
Q9YGJ8	sp|Q9YGJ8|VSPPA_GLOBR;sp|E5L0E5|VSPPA_AGKPL;tr|T2HQK6|T2HQK6_OVOOK;tr|T2HS34|T2HS34_OVOOK;sp|Q9DF67|VSP2_PROJR;sp|Q91516|VSPPA_TRIST	3;3;2;2;2;2	3;3;2;2;2;2	3;3;2;2;2;2	Venom plasminogen activator Haly-PA OS=Gloydius brevicaudus PE=1 SV=2;>	6	3	3	3	8.9	8.9	8.9	27.813	258	258;258;74;96;258;258	0	27.626	1153000000	8				16	61;62;97	True;True;True	65;66;106	178;179;180;323;324;325;326	341;342;343;344;819;820;821;822	341;344;819
Q9YGN5	sp|Q9YGN5|SLA_GLOBR	1	1	1	Snaclec salmorin subunit A OS=Gloydius brevicaudus PE=1 SV=1	1	1	1	1	5.2	5.2	5.2	17.293	154	154	0	6.2618	632860000	4				52	94	True	101;102	310;311;312	800;801;802;803	801		8		46
T1DGZ4	tr|T1DGZ4|T1DGZ4_CROHD;sp|B0VXV4|TXVE_SISCA;sp|B0VXV3|TXVE1_SISCA	1;1;1	1;1;1	1;1;1	Snake venom vascular endothelial growth factor OS=Crotalus horridus PE=2 SV=1;>	3	1	1	1	13.5	13.5	13.5	15.994	141	141;149;149	0	42.494	116710000	3				9	26	True	27	59;60	94;95;96	96
T2HPQ8	tr|T2HPQ8|T2HPQ8_PROFL;sp|P23806|SL9A_PROFL;sp|Q9DEA2|SLCA_DEIAC;tr|A0A077LD04|A0A077LD04_PROEL	1;1;1;1	1;1;1;1	1;1;1;1	C-type lectin factor IX/X binding protein A subunit (Fragment) OS=Protobothrops flavoviridis PE=2 SV=1;>	4	1	1	1	13.2	13.2	13.2	6.0238	53	53;152;155;184	0	23.018	20876000	0				36	164	True	173	486	1059	1059
T2HRS9	tr|T2HRS9|T2HRS9_PROFL;tr|A0A077L6M5|A0A077L6M5_PROEL;sp|F8S0Z7|V5NTD_CROAD;tr|A0A077L7M9|A0A077L7M9_PROFL;tr|U3T7C6|U3T7C6_OVOOK;tr|U3FYP9|U3FYP9_MICFL;sp|B6EWW8|V5NTD_GLOBR	2;2;2;2;1;1;1	2;2;2;2;1;1;1	2;2;2;2;1;1;1	5 nucleotidase (Fragment) OS=Protobothrops flavoviridis PE=2 SV=1;>	7	2	2	2	5	5	5	57.09	517	517;588;588;591;504;574;588	0	11.493	39170000	2				17	55;81	True;True	57;87	129;277	195;744	195;744
T2HRT4	tr|T2HRT4|T2HRT4_PROFL;tr|T2HQA0|T2HQA0_PROFL;tr|T2HP62|T2HP62_PROFL;tr|T2HPD6|T2HPD6_PROFL;tr|U3TAI7|U3TAI7_OVOOK;tr|U3TBJ5|U3TBJ5_OVOOK	3;3;3;3;2;2;1;1	3;3;3;3;2;2;1;1	3;3;3;3;2;2;1;1	>Phosphodiesterase OS=Protobothrops flavoviridis PE=2 SV=1;>	8	3	3	3	4	4	4	91.909	810	810;811;851;852;848;889;810;890	0	19.908	23831000	3				59	124;180;190	True;True;True	133;194;205	383;579;601	894;1260;1285	894;1260;1285
U3FXI0	tr|U3FXI0|U3FXI0_MICFL	1	1	1	Protein AMN1 OS=Micrurus fulvius PE=2 SV=1	1	1	1	1	3.8	3.8	3.8	28.842	260	260	0	8.311	0	0				60	67	True	72	188	354	354	12;13		97;102
U3TAD9	tr|U3TAD9|U3TAD9_PROFL;tr|T2HPS2|T2HPS2_PROFL;tr|M9NCD2|M9NCD2_CERGO;tr|U3TBM3|U3TBM3_OVOOK;tr|M9NCR9|M9NCR9_CERGO;tr|U3FZH0|U3FZH0_MICFL;tr|T2HQ78|T2HQ78_PROFL;tr|M9ND11|M9ND11_PROMU;tr|M9ND08|M9ND08_MICFL;tr|M9NCI9|M9NCI9_TRIGS;tr|M9NCI8|M9NCI8_CROAT;tr|M9NCG3|M9NCG3_9SAUR;tr|M9NCD3|M9NCD3_SISCT;tr|A0A0B8RRL4|A0A0B8RRL4_BOIIR;tr|A0A077LD07|A0A077LD07_PROEL;sp|A7ISW2|QPCT_BOIDE;sp|A7ISW1|QPCT_BO…	1;1;1;1;1;1;1;1;1;1;1;1;1;1;1;1;1;1	1;1;1;1;1;1;1;1;1;1;1;1;1;1;1;1;1;1	1;1;1;1;1;1;1;1;1;1;1;1;1;1;1;1;1;1	Glutaminyl cyclase OS=Protobothrops flavoviridis PE=2 SV=1;>	18	1	1	1	4.7	4.7	4.7	34.562	300	300;332;354;355;360;368;368;368;368;368;368;368;368;368;368;368;368;369	0	10.349	10749000	1				8	150	True	159	455	994	994
U3TDI3	tr|U3TDI3|U3TDI3_OVOOK;tr|U3TBU1|U3TBU1_OVOOK	1;1	1;1	1;1	Hyaluronidase OS=Ovophis okinavensis PE=2 SV=1;>tr|U3TBU1|U3TBU1_OVOOK Hyaluronidase OS=Ovophis okinavensis PE=2 SV=1	2	1	1	1	1.6	1.6	1.6	49.635	426	426;449	0	23.27	1792200000	0				61	47	True	49	105	161	161
V8NGK9	tr|V8NGK9|V8NGK9_OPHHA	1	1	1	Microtubule-associated protein 1B (Fragment) OS=Ophiophagus hannah GN=Map1b PE=4 SV=1	1	1	1	1	0.7	0.7	0.7	145.93	1351	1351	0	6.2669	362620000	1				62	114	True	123	357	860	860
V8NJM1	tr|V8NJM1|V8NJM1_OPHHA	1	1	1	Uncharacterized protein (Fragment) OS=Ophiophagus hannah GN=L345_12510 PE=4 SV=1	1	1	1	1	2.2	2.2	2.2	30.975	316	316	0	54.331	0	0				63	160	True	169	479	1025	1025	14		279
V8NQF2	tr|V8NQF2|V8NQF2_OPHHA	1	1	1	Serine-rich adhesin for platelets (Fragment) OS=Ophiophagus hannah GN=sraP PE=4 SV=1	1	1	1	1	0.4	0.4	0.4	229.38	2066	2066	1	-2	0	0	+			64	151	True	160	456	995	995	22		446
V8NRI3	tr|V8NRI3|V8NRI3_OPHHA	1	1	1	Fanconi anemia group M protein (Fragment) OS=Ophiophagus hannah GN=FANCM PE=4 SV=1	1	1	1	1	3	3	3	41.814	369	369	0	6.5377	1542800000	3				65	24	True	25	57	90;91;92	92
V8NYM8	tr|V8NYM8|V8NYM8_OPHHA	1	1	1	Uncharacterized protein (Fragment) OS=Ophiophagus hannah GN=L345_06847 PE=4 SV=1	1	1	1	1	2.2	2.2	2.2	52.154	458	458	0	7.9079	0	0				66	49	True	51	108	167	167	23		210
V8P1D3	tr|V8P1D3|V8P1D3_OPHHA	1	1	1	Glutamine and serine-rich protein 1 (Fragment) OS=Ophiophagus hannah GN=qser1 PE=4 SV=1	1	1	1	1	0.6	0.6	0.6	156.78	1426	1426	1	-2	0	0	+			67	181	True	195	580;581	1261;1262	1261	15		728
V8P5J2	tr|V8P5J2|V8P5J2_OPHHA	1	1	1	ADP-ribosylation factor-like protein 8A (Fragment) OS=Ophiophagus hannah GN=Arl8a PE=4 SV=1	1	1	1	1	6	6	6	30.127	266	266	0	8.7445	0	0				68	70	True	75	198	369	369	24	10	79	71
V8P682	tr|V8P682|V8P682_OPHHA	3	3	3	Ectonucleotide pyrophosphatase/phosphodiesterase family member 2 OS=Ophiophagus hannah GN=ENPP2 PE=4 SV=1	1	3	3	3	4.7	4.7	4.7	100.91	881	881	0	19.403	63495000	5				69	5;50;188	True;True;True	5;52;203	6;7;109;110;599	6;7;168;169;1283	6;168;1283
V8P6B3	tr|V8P6B3|V8P6B3_OPHHA	1	1	1	G2/M phase-specific E3 ubiquitin-protein ligase (Fragment) OS=Ophiophagus hannah GN=G2E3 PE=4 SV=1	1	1	1	1	1	1	1	91.655	808	808	1	-2	0	0	+			70	92	True	99	307	797	797	25		440
V8PCT3	tr|V8PCT3|V8PCT3_OPHHA	1	1	1	Phosphatidylinositol-4-phosphate 3-kinase C2 domain-containing subunit beta (Fragment) OS=Ophiophagus hannah GN=PIK3C2B PE=4 SV=1	1	1	1	1	0.7	0.7	0.7	188.16	1651	1651	0	10.897	267500000	2				71	36	True	37	81;82	126;127	127
	33-34 C.A
Protein IDs	Majority protein IDs	Peptide counts (all)	Peptide counts (razor+unique)	Peptide counts (unique)	Fasta headers	Number of proteins	Peptides	Razor + unique peptides	Unique peptides	Sequence coverage [%]	Unique + razor sequence coverage [%]	Unique sequence coverage [%]	Mol. weight [kDa]	Sequence length	Sequence lengths	Q-value	Score	Intensity	MS/MS Count
A0A0B8RUB1	tr|A0A0B8RUB1|A0A0B8RUB1_BOIIR	1	1	1	kinase activator 2 OS=Boiga irregularis PE=4 SV=1	1	1	1	1	2.5	2.5	2.5	30.966	276	276	0	6.2586	3437800000	5
E9JG23	tr|E9JG23|E9JG23_ECHCO	1	1	1	Serine protease (Fragment) OS=Echis coloratus PE=2 SV=1	1	1	1	1	5	5	5	28.456	260	260	0	5.955	0	1
F2Q6G0	tr|F2Q6G0|F2Q6G0_DEIAC;tr|F2Q6G1|F2Q6G1_DEIAC;tr|T2HPR8|T2HPR8_OVOOK;tr|T2HP25|T2HP25_PROFL;tr|A0A077LA61|A0A077LA61_PROEL;sp|Q8JI40|CRVP_GLOBL;sp|Q8JI39|CRVP_PROFL;tr|A0A077L7I7|A0A077L7I7_PROFL	3;3;2;2;2;2;2;2;1;1;1;1;1	3;3;2;2;2;2;2;2;1;1;1;1;1	1;1;0;0;0;0;0;0;1;1;0;1;0	Cysteine-rich seceretory protein Da-CRPa (Fragment) OS=Deinagkistrodon acutus PE=2 SV=1;>	13	3	3	1	15.5	15.5	4.5	24.743	220	220;221;240;240;240;240;240;259;15;15;21;30;233	0	36.095	88356000	6
F8S0Z7	sp|F8S0Z7|V5NTD_CROAD	1	1	1	Snake venom 5-nucleotidase OS=Crotalus adamanteus PE=1 SV=2	1	1	1	1	2.4	2.4	2.4	64.681	588	588	0	7.0007	11668000	1
J3RY82	tr|J3RY82|J3RY82_CROAD;tr|J3SBQ0|J3SBQ0_CROAD;tr|J3S3W2|J3S3W2_CROAD;sp|J3SDW8|VM38_CROAD;sp|J3SDW6|VM32D_CROAD;sp|J3S829|VM32A_CROAD;sp|C9E1S0|VM3V3_AGKPL	2;1;1;1;1;1;1	2;1;1;1;1;1;1	2;1;1;1;1;1;1	Snake venom metalloproteinase (Type III) 2b OS=Crotalus adamanteus PE=2 SV=1;>	7	2	2	2	3.9	3.9	3.9	67.996	612	612;612;612;612;612;612;613	0	29.041	87153000	3
J3RY93	sp|J3RY93|VSPC_CROAD;tr|F8S118|F8S118_CROAD	1;1	1;1	1;1	Snake venom serine proteinase 12 OS=Crotalus adamanteus PE=1 SV=1;>	2	1	1	1	3.8	3.8	3.8	28.727	260	260;263	0	7.3203	11270000	1
J3S3W3	tr|J3S3W3|J3S3W3_CROAD;sp|Q9DGB9|VM3V1_CROAT;sp|F8S108|VM34_CROAD;sp|C5H5D1|VM31_CRODC;tr|T1E3X9|T1E3X9_CROHD;sp|Q90ZI3|VM3H1_PROFL	3;3;3;2;2;2;1;1	2;2;2;1;1;1;1;1	2;2;2;1;1;1;1;1	Snake venom metalloproteinase (Type III) 4b OS=Crotalus adamanteus PE=2 SV=1;>	8	3	2	2	7.4	6.1	6.1	67.993	610	610;610;610;418;610;612;250;252	0	13.928	103060000	6
J3SDW3	tr|J3SDW3|J3SDW3_CROAD;tr|J3SBP8|J3SBP8_CROAD;tr|J3SBP7|J3SBP7_CROAD;tr|J3S827|J3S827_CROAD;tr|J3S3W0|J3S3W0_CROAD;tr|J3S3V9|J3S3V9_CROAD;tr|J3RY76|J3RY76_CROAD;tr|J3RY78|J3RY78_CROAD;tr|J3S825|J3S825_CROAD;tr|J3RY69|J3RY69_CROAD;tr|J3SDW4|J3SDW4_CROAD	2;2;2;2;2;2;2;2;2;2;1	2;2;2;2;2;2;2;2;2;2;1	2;2;2;2;2;2;2;2;2;2;1	Snake venom metalloproteinase (Type II) 5b OS=Crotalus adamanteus PE=2 SV=1;>	11	2	2	2	3.6	3.6	3.6	53.604	478	478;478;478;478;478;478;478;480;482;482;478	0	25.227	43191000	3
P00624	sp|P00624|PA2A_CROAT;sp|D6MKR0|PA2A6_CROHD;sp|Q7ZTA8|PA2AE_CROVV;sp|Q7ZTA6|PA2AB_CROVV	2;2;1;1	2;2;1;1	2;2;1;1	Acidic phospholipase A2 OS=Crotalus atrox PE=1 SV=2;>sp|D6MKR0|PA2A6_CROHD Acidic phospholipase A2 CH-E6 OS=Crotalus horridus PE=1 SV=1;>	4	2	2	2	11.6	11.6	11.6	15.346	138	138;138;138;138	0	14.457	110330000	3
P0CJ34	sp|P0CJ34|BKIP_CROAT	1	1	1	Bradykinin inhibitor peptide OS=Crotalus atrox PE=1 SV=1	1	1	1	1	100	100	100	1.0632	11	11	0	16.173	18133000	2
P0DJP8	sp|P0DJP8|PA2AG_TRIST;sp|Q6H3C6|PA2AI_TRIST;sp|Q7SID6|PA2A_DEIAC;sp|Q7LZQ4|PA2A_GLOUS;sp|P14418|PA2A_GLOHA	1;1;1;1;1	1;1;1;1;1	1;1;1;1;1	Acidic phospholipase A2 CTs-A1 (Fragment) OS=Trimeresurus stejnegeri PE=1 SV=1;>	5	1	1	1	47.8	47.8	47.8	2.5089	23	23;122;123;124;124	0	6.2555	56903000	2
P20897	sp|P20897|VM1H2_CRORU	3	2	2	Snake venom metalloproteinase HT-2 OS=Crotalus ruber ruber PE=1 SV=2	1	3	2	2	18.8	11.4	11.4	23.32	202	202	0	16.108	38807000	1
P34182	sp|P34182|VM2AE_CROAT	1	1	1	Zinc metalloproteinase/disintegrin OS=Crotalus atrox PE=1 SV=1	1	1	1	1	2.9	2.9	2.9	53.637	478	478	0	24.017	190420000	4
P56742	sp|P56742|OXLA_CROAT;sp|O93364|OXLA_CROAD;sp|F8S0Z5|OXLA2_CROAD;sp|B0VXW0|OXLA_SISCA	3;3;3;2;1;1;1;1;1;1;1;1;1;1;1;1;1;1;1;1;1;1;1;1;1;1;1;1;1;1;1;1	3;3;3;2;1;1;1;1;1;1;1;1;1;1;1;1;1;1;1;1;1;1;1;1;1;1;1;1;1;1;1;1	3;3;3;2;1;1;1;1;1;1;1;1;1;1;1;1;1;1;1;1;1;1;1;1;1;1;1;1;1;1;1;1	L-amino-acid oxidase OS=Crotalus atrox PE=1 SV=2;>sp|O93364|OXLA_CROAD L-amino-acid oxidase OS=Crotalus adamanteus PE=1 SV=1;>sp|F8S0Z5|OXLA2_CROAD L-amino-acid oxidase OS=Crotalus adamanteus PE=1 SV=1;>sp|B0VXW0|OXLA_SISCA L-amino-ac	32	3	3	3	6.8	6.8	6.8	58.766	516	516;516;516;516;39;407;449;478;484;497;498;498;498;503;504;504;504;505;505;516;516;516;516;516;516;517;517;517;517;517;518;542	0	41.348	54435000	6
P84787	sp|P84787|VSP2_PROEL;tr|A0A077LA46|A0A077LA46_PROEL;sp|Q91510|VSP4_PROMU;sp|Q91508|VSP2_PROMU;sp|O13069|VSP2_BOTJA;sp|Q9DG83|VSP6_PROMU	1;1;1;1;1;1	1;1;1;1;1;1	1;1;1;1;1;1	Thrombin-like enzyme elegaxobin-2 OS=Protobothrops elegans PE=1 SV=1;>	6	1	1	1	4.7	4.7	4.7	25.591	233	233;257;257;257;257;260	0	5.815	24961000	0
P84907	sp|P84907|VM1LA_BOTLC	1	1	1	Snake venom metalloproteinase leucurolysin-A OS=Bothrops leucurus PE=1 SV=2	1	1	1	1	7.9	7.9	7.9	23.019	202	202	0	37.479	57665000	4
Q072L6	sp|Q072L6|VSPL_BOTAS	1	1	1	Thrombin-like enzyme asperase OS=Bothrops asper PE=1 SV=1	1	1	1	1	4.2	4.2	4.2	28.019	259	259	0	16.773	39990000	1
Q2QA02	sp|Q2QA02|VM3_CRODD;sp|A4PBQ9|VM3VA_CROAT	9;7;3;3;3;3;3;3;2;2;1;1;1;1;1;1;1;1;1;1;1;1	1;1;0;0;0;0;0;0;0;0;0;0;0;0;0;0;0;0;0;0;0;0	1;1;0;0;0;0;0;0;0;0;0;0;0;0;0;0;0;0;0;0;0;0	Zinc metalloproteinase-disintegrin-like OS=Crotalus durissus durissus PE=2 SV=1;>	22	9	1	1	15.3	1.6	1.6	68.29	609	609;607;177;177;571;610;610;610;51;607;58;175;179;418;421;421;421;608;610;610;611;612	0	6.231	8919500	0
Q2QA03	tr|Q2QA03|Q2QA03_CRODD	1	1	1	Metalloproteinase P-II OS=Crotalus durissus durissus PE=2 SV=1	1	1	1	1	3.3	3.3	3.3	53.467	478	478	0	323.31	795610000	8
Q3HLQ4	sp|Q3HLQ4|PA2HB_PROMU;sp|Q9PVF2|PA2AE_CALRH	1;1	1;1	1;1	Basic phospholipase A2 homolog TM-N49 OS=Protobothrops mucrosquamatus PE=1 SV=1;>	2	1	1	1	5.1	5.1	5.1	15.66	138	138;139	0	5.853	47941000	0
Q5W959	sp|Q5W959|VSP14_BOTJA	1	1	1	Snake venom serine protease HS114 OS=Bothrops jararaca PE=1 SV=1	1	1	1	1	4.7	4.7	4.7	27.842	258	258	0	10.199	0	0
Q6T5L0	sp|Q6T5L0|VSPSH_GLOSH;tr|I4CHP3|I4CHP3_GLOHA;sp|Q8QHK2|VSP2_CROAT;sp|F8S116|VSP5_CROAD;sp|Q91053|VSP1_GLOUS	1;1;1;1;1	1;1;1;1;1	1;1;1;1;1	Alpha-fibrinogenase shedaoenase OS=Gloydius shedaoensis PE=1 SV=2;>	5	1	1	1	3.8	3.8	3.8	26.416	238	238;239;258;258;262	0	5.8882	9495400	1
Q7T229	sp|Q7T229|VSPH_BOTJR	1	1	1	Snake venom serine protease homolog OS=Bothrops jararacussu PE=1 SV=1	1	1	1	1	4.2	4.2	4.2	28.654	260	260	0	6.016	27349000	1
Q7ZTA0	sp|Q7ZTA0|CRVP_AGKPI;sp|Q7ZT99|CRVP_CROAT	3;3	1;1	1;1	Cysteine-rich venom protein piscivorin OS=Agkistrodon piscivorus piscivorus PE=1 SV=1;>	2	3	1	1	15.4	5.4	5.4	26.681	240	240;240	0	7.0102	30649000	2
Q8UUK2	sp|Q8UUK2|VSPS1_CROAD;sp|J3S833|VSP2_CROAD;sp|Q8QHK3|VSP1_CROAT;sp|Q71QI3|VSP5_TRIST	2;2;2;1	2;2;2;1	2;2;2;1	Snake venom serine proteinase Sp1 OS=Crotalus adamanteus PE=2 SV=1;>	4	2	2	2	7.7	7.7	7.7	28.316	259	259;259;262;257	0	20.174	118650000	4
Q90282	sp|Q90282|VM3VB_CROAT;sp|C9E1R8|VM3V3_CROVV	10;10	10;10	2;2	Zinc metalloproteinase-disintegrin-like VAP2B OS=Crotalus atrox PE=1 SV=1;>	2	10	10	2	17.4	17.4	3.8	68.247	609	609;609	0	317.51	1520400000	25
Q90391	sp|Q90391|VM1AB_CROAT;sp|Q91401|VM1AT_CROAT	5;4;2;1;1	5;4;2;1;1	4;3;1;0;1	Snake venom metalloproteinase atrolysin-B OS=Crotalus atrox PE=1 SV=1;>	5	5	5	4	19.3	19.3	15.7	46.805	414	414;203;203;203;238	0	92.293	174130000	7
Q90392	sp|Q90392|VM1AC_CROAT;sp|P15167|VM1AD_CROAT	2;1	2;1	2;1	Snake venom metalloproteinase atrolysin-C OS=Crotalus atrox PE=1 SV=1;>	2	2	2	2	5.3	5.3	5.3	46.768	414	414;414	0	12.615	41920000	3
Q92043	sp|Q92043|VM3AA_CROAT;tr|T1DJY5|T1DJY5_CROHD	1;1	1;1	1;1	Zinc metalloproteinase-disintegrin-like atrolysin-A (Fragment) OS=Crotalus atrox PE=1 SV=1;>	2	1	1	1	2.9	2.9	2.9	46.879	419	419;611	0	6.2667	15575000	1
Q9PRT7	sp|Q9PRT7|PA2H4_BOTAS;sp|P0DJQ2|PA2HK_TRIST;sp|P0DMK0|PA2H2_BOTMT;sp|P0DI92|PA2H_BOTMA;sp|Q9PSF9|PA2B2_AGKBI;sp|P0DMJ9|PA2H1_BOTMT;sp|Q9IAT9|PA2H_BOTPA;sp|P86975|PA2HB_BOTLC;sp|P86453|PA2HB_BOTAL;sp|P82950|PA2HB_ATRNM;sp|P82287|PA2H2_BOTPI;sp|P82114|PA2H1_BOTMO;sp|P81165|PA2H2_CERGO;sp|P58399|PA2H1_BOTPI;sp|P04361|PA2HB_AGKPI;sp|Q9I834|PA2H2_BOTMO;tr|L7VGC1|L7VGC1_BOTAN;sp|Q90249|PA2B1_BOTJR;sp|Q…	1;1;1;1;1;1;1;1;1;1;1;1;1;1;1;1;1;1;1;1;1;1;1;1;1;1;1;1	1;1;1;1;1;1;1;1;1;1;1;1;1;1;1;1;1;1;1;1;1;1;1;1;1;1;1;1	1;1;1;1;1;1;1;1;1;1;1;1;1;1;1;1;1;1;1;1;1;1;1;1;1;1;1;1	Phospholipase A2 homolog 4 (Fragment) OS=Bothrops asper PE=1 SV=1;>	28	1	1	1	34.8	34.8	34.8	2.5119	23	23;23;28;33;39;51;120;121;121;121;121;121;121;121;121;122;137;137;137;137;137;137;137;138;138;138;138;138	0	27.473	42578000	1
U3FYW2	tr|U3FYW2|U3FYW2_MICFL;tr|A0A0B8RYY8|A0A0B8RYY8_BOIIR	1;1	1;1	1;1	Transmembrane emp24 domain-containing protein 9 OS=Micrurus fulvius PE=2 SV=1;>	2	1	1	1	9	9	9	25.851	223	223;224	0	6.2846	933380000	3
U3FYX6	tr|U3FYX6|U3FYX6_MICFL;tr|V8P5L9|V8P5L9_OPHHA	1;1	1;1	1;1	General transcription factor 2H subunit 1 OS=Micrurus fulvius PE=2 SV=1;>	2	1	1	1	1.3	1.3	1.3	62.151	546	546;583	0	7.3708	27864000	0
U3FZD6	tr|U3FZD6|U3FZD6_MICFL;tr|A0A098LYL0|A0A098LYL0_PANGU	1;1	1;1	1;1	Kunitz-type protease inhibitor 1 OS=Micrurus fulvius PE=2 SV=1;>	2	1	1	1	2	2	2	57.444	511	511;513	0	5.8956	13091000	1
U3FZH6	tr|U3FZH6|U3FZH6_MICFL	1	1	1	Glucosamine 6-phosphate N-acetyltransferase-like protein OS=Micrurus fulvius PE=2 SV=1	1	1	1	1	3.7	3.7	3.7	21.441	190	190	0	5.7744	28839000	1
U3FZI7	tr|U3FZI7|U3FZI7_MICFL;tr|A0A0B8RQV8|A0A0B8RQV8_BOIIR;tr|V8NLR3|V8NLR3_OPHHA	1;1;1	1;1;1	1;1;1	Exportin-T-like protein OS=Micrurus fulvius PE=2 SV=1;>	3	1	1	1	0.9	0.9	0.9	110.07	961	961;961;1607	0	5.8457	18502000	1
V8N2S9	tr|V8N2S9|V8N2S9_OPHHA	1	1	1	Neurofilament medium polypeptide (Fragment) OS=Ophiophagus hannah GN=NEFM PE=4 SV=1	1	1	1	1	2.6	2.6	2.6	34.443	309	309	0	5.7514	32601000	0
V8N4Q8	tr|V8N4Q8|V8N4Q8_OPHHA	1	1	1	Uncharacterized protein (Fragment) OS=Ophiophagus hannah GN=L345_17178 PE=4 SV=1	1	1	1	1	7.3	7.3	7.3	33.717	300	300	0	5.9201	564430000	5
V8N547	tr|V8N547|V8N547_OPHHA	1	1	1	Uncharacterized protein (Fragment) OS=Ophiophagus hannah GN=L345_17303 PE=4 SV=1	1	1	1	1	2.3	2.3	2.3	38.623	345	345	0	5.8663	8137700	0
V8N8C0	tr|V8N8C0|V8N8C0_OPHHA;tr|U3FZ32|U3FZ32_MICFL	1;1	1;1	1;1	Ribosome production factor 2-like protein (Fragment) OS=Ophiophagus hannah GN=RPF2 PE=4 SV=1;>	2	1	1	1	4.2	4.2	4.2	21.953	189	189;305	0	6.4378	135710000	3
V8NAU6	tr|V8NAU6|V8NAU6_OPHHA	1	1	1	E3 ubiquitin-protein ligase TRIM11 (Fragment) OS=Ophiophagus hannah GN=Trim11 PE=4 SV=1	1	1	1	1	2.1	2.1	2.1	113.3	984	984	0	5.7556	38494000	0
V8NDB8	tr|V8NDB8|V8NDB8_OPHHA	1	1	1	IQ domain-containing protein G (Fragment) OS=Ophiophagus hannah GN=IQCG PE=4 SV=1	1	1	1	1	4.5	4.5	4.5	18.254	155	155	0	6.1419	321880000	2
V8NDH0	tr|V8NDH0|V8NDH0_OPHHA	1	1	1	Eukaryotic translation initiation factor 4 gamma 3 (Fragment) OS=Ophiophagus hannah GN=EIF4G3 PE=4 SV=1	1	1	1	1	1.3	1.3	1.3	64.747	603	603	0	6.2228	0	3
V8NER9	tr|V8NER9|V8NER9_OPHHA	1	1	1	Very long-chain acyl-CoA synthetase (Fragment) OS=Ophiophagus hannah GN=SLC27A2 PE=4 SV=1	1	1	1	1	15.4	15.4	15.4	28.216	254	254	0	5.7478	234830000	0
V8NIR0	tr|V8NIR0|V8NIR0_OPHHA	1	1	1	V-type proton ATPase subunit d 1 (Fragment) OS=Ophiophagus hannah GN=Atp6v0d1 PE=4 SV=1	1	1	1	1	2.2	2.2	2.2	35.866	312	312	0	6.5329	58677000	4
V8NL70	tr|V8NL70|V8NL70_OPHHA	1	1	1	Proteasomal ATPase-associated factor 1 (Fragment) OS=Ophiophagus hannah GN=PAAF1 PE=4 SV=1	1	1	1	1	6	6	6	16.459	150	150	0	6.3034	30395000	2
V8NM14	tr|V8NM14|V8NM14_OPHHA	1	1	1	Protocadherin-15 (Fragment) OS=Ophiophagus hannah GN=PCDH15 PE=4 SV=1	1	1	1	1	6.2	6.2	6.2	52.019	470	470	0	5.9756	0	2
V8NQR8	tr|V8NQR8|V8NQR8_OPHHA	1	1	1	Zinc finger protein (Fragment) OS=Ophiophagus hannah GN=ZNF295 PE=4 SV=1	1	1	1	1	0.8	0.8	0.8	119.6	1058	1058	0	5.8239	4799100	0
V8NVF9	tr|V8NVF9|V8NVF9_OPHHA	1	1	1	Coiled-coil domain-containing protein 82 (Fragment) OS=Ophiophagus hannah GN=Ccdc82 PE=4 SV=1	1	1	1	1	2.2	2.2	2.2	41.607	357	357	0	5.7625	119350000	0
V8NXI8	tr|V8NXI8|V8NXI8_OPHHA	1	1	1	Rab3 GTPase-activating protein non-catalytic subunit OS=Ophiophagus hannah GN=Rab3gap2 PE=4 SV=1	1	1	1	1	0.5	0.5	0.5	150.91	1347	1347	0	5.9026	15146000	0
V8NYR3	tr|V8NYR3|V8NYR3_OPHHA	1	1	1	N-acylglucosamine 2-epimerase OS=Ophiophagus hannah GN=Renbp PE=4 SV=1	1	1	1	1	2.7	2.7	2.7	46.636	406	406	0	5.7503	47621000	0
V8P2D7	tr|V8P2D7|V8P2D7_OPHHA	2	2	2	Zinc finger protein (Fragment) OS=Ophiophagus hannah GN=ZNF639 PE=4 SV=1	1	2	2	2	2.7	2.7	2.7	122.39	1071	1071	0	11.546	35448000	2
V8P530	tr|V8P530|V8P530_OPHHA	1	1	1	Transmembrane protease serine 7 (Fragment) OS=Ophiophagus hannah GN=TMPRSS7 PE=3 SV=1	1	1	1	1	0.5	0.5	0.5	164.89	1460	1460	0	6.0222	18984000	1
V8P852	tr|V8P852|V8P852_OPHHA	1	1	1	Exportin-6 OS=Ophiophagus hannah GN=XPO6 PE=4 SV=1	1	1	1	1	0.7	0.7	0.7	116.75	1013	1013	0	5.8466	344630000	2
V8PAM8	tr|V8PAM8|V8PAM8_OPHHA;tr|U3F7J2|U3F7J2_MICFL;tr|A0A0B8RXC0|A0A0B8RXC0_BOIIR	1;1;1	1;1;1	1;1;1	39S ribosomal protein L28, mitochondrial (Fragment) OS=Ophiophagus hannah GN=MRPL28 PE=4 SV=1;>	3	1	1	1	7.2	7.2	7.2	14.915	125	125;246;246	0	6.7815	0	1
V8PC28	tr|V8PC28|V8PC28_OPHHA	1	1	1	Translation initiation factor IF-3, mitochondrial (Fragment) OS=Ophiophagus hannah GN=Mtif3 PE=4 SV=1	1	1	1	1	7.3	7.3	7.3	31.628	273	273	0	5.7714	28084000	0
V8PH33	tr|V8PH33|V8PH33_OPHHA	1	1	1	Integrin beta (Fragment) OS=Ophiophagus hannah GN=ITGB3 PE=3 SV=1	1	1	1	1	0.9	0.9	0.9	86.748	784	784	0	6.1848	313940000	11
V8PJJ1	tr|V8PJJ1|V8PJJ1_OPHHA	1	1	1	Spectrin beta chain, brain 1 (Fragment) OS=Ophiophagus hannah GN=SPTBN1 PE=4 SV=1	1	1	1	1	0.4	0.4	0.4	262.66	2261	2261	0	5.8003	92285000	1

## Sheet: Supp_Table3_Peaks_all_venoms
	27-28 C.O
Protein Group	Protein ID	Accession	-10lgP	Coverage (%)	#Peptides	#Unique	PTM	Mass	Description
50	142	A0A077L6L4	82.13	4	2	0	N	57375	L-amino acid oxidase OS=Protobothrops elegans PE=2 SV=1
67	130	A0A098LX00	66.19	2	1	0	N	58544	L-amino acid oxidase OS=Pantherophis guttatus PE=2 SV=1
7	5	A4PBQ9	234.75	11	7	1	Y	68035	Zinc metalloproteinase-disintegrin-like VAP2A OS=Crotalus atrox PE=1 SV=1
66	150	A8QL58	66.23	2	1	0	N	51439	L-amino-acid oxidase (Fragment) OS=Naja atra PE=1 SV=1
44	89	C5H5D5	78.93	2	1	0	Y	46800	Zinc metalloproteinase-disintegrin-like lachestatin-1 OS=Lachesis muta rhombeata PE=2 SV=1
38	210	E9JG27	58.76	2	1	0	Y	63999	Metalloproteinase (Fragment) OS=Echis carinatus sochureki PE=2 SV=1
26	37	E9KJZ0	78.52	2	1	0	Y	63254	Group III snake venom metalloproteinase (Fragment) OS=Echis ocellatus GN=Eoc00024 PE=2 SV=1
24	23	F2Q6G0	140.35	15	3	1	N	24743	Cysteine-rich seceretory protein Da-CRPa (Fragment) OS=Deinagkistrodon acutus PE=2 SV=1
65	249	F8S118	82.01	8	2	2	N	29041	Serine proteinase 6 OS=Crotalus adamanteus PE=2 SV=1
13	9	O93364	171.19	10	5	5	Y	58663	L-amino-acid oxidase OS=Crotalus adamanteus PE=1 SV=1
98	203	P00624	53.5	5	1	1	N	15346	Acidic phospholipase A2 OS=Crotalus atrox PE=1 SV=2
20	161	P0CJ34	83.1	100	1	1	N	1063	Bradykinin inhibitor peptide OS=Crotalus atrox PE=1 SV=1
64	74	P0DI92	65	24	1	0	N	3505	Phospholipase A2 homolog (Fragment) OS=Bothrops marajoensis PE=1 SV=1
27	62	P15167	95.53	5	2	0	N	46845	Snake venom metalloproteinase atrolysin-D OS=Crotalus atrox PE=1 SV=3
14	14	P20897	165.43	23	4	2	Y	23321	Snake venom metalloproteinase HT-2 OS=Crotalus ruber ruber PE=1 SV=2
48	158	P22796	148.51	8	2	1	N	22596	Snake venom metalloproteinase hemorrhagic factor 2 OS=Lachesis muta muta PE=1 SV=1
171	80	P34182	76.36	3	1	1	N	53638	Zinc metalloproteinase/disintegrin OS=Crotalus atrox PE=1 SV=1
65	108	P82950	53.4	7	1	0	N	13712	Basic phospholipase A2 homolog OS=Atropoides nummifer PE=1 SV=1
337	159	P84907	86.89	8	1	1	N	23019	Snake venom metalloproteinase leucurolysin-A OS=Bothrops leucurus PE=1 SV=2
40	115	Q072L6	59.93	5	1	1	N	28019	Thrombin-like enzyme asperase OS=Bothrops asper PE=1 SV=1
238	166	Q27J48	68.05	6	1	1	N	24179	Ohanin-like protein OS=Lachesis muta muta PE=2 SV=1
8	6	Q2QA02	235.79	12	7	0	Y	68291	Zinc metalloproteinase-disintegrin-like OS=Crotalus durissus durissus PE=2 SV=1
96	138	Q2QA03	79.31	3	1	1	N	53468	Metalloproteinase P-II OS=Crotalus durissus durissus PE=2 SV=1
237	145	Q2UXQ1	48.78	1	1	1	N	65561	Group III snake venom metalloproteinase (Fragment) OS=Echis ocellatus GN=Svmp3-Eoc186 PE=2 SV=1
16	17	Q6TGQ9	111.84	6	5	0	N	56289	L-amino-acid oxidase (Fragment) OS=Bothrops jararacussu PE=1 SV=1
37	27	Q7ZT99	137.99	15	3	1	Y	26647	Cysteine-rich venom protein catrin OS=Crotalus atrox PE=1 SV=1
120	261	Q8JIV8	56.02	4	1	1	N	17944	Snaclec clone 2100755 OS=Deinagkistrodon acutus PE=2 SV=1
49	171	Q8QHK2	93.4	5	2	2	N	27909	Snake venom serine protease catroxase-2 OS=Crotalus atrox PE=1 SV=1
97	149	Q8QHK3	73.76	5	1	1	N	28625	Snake venom serine protease catroxase-1 OS=Crotalus atrox PE=1 SV=1
59	122	Q8UVZ7	50.52	6	1	1	Y	15597	Basic phospholipase A2 homolog Cax-K49 OS=Crotalus atrox PE=1 SV=1
9	3	Q90282	243.23	14	8	1	Y	68248	Zinc metalloproteinase-disintegrin-like VAP2B OS=Crotalus atrox PE=1 SV=1
5	3	Q90282	265.16	17	11	2	Y	68248	Zinc metalloproteinase-disintegrin-like VAP2B OS=Crotalus atrox PE=1 SV=1
19	26	Q90391	145.88	9	3	0	Y	46806	Snake venom metalloproteinase atrolysin-B OS=Crotalus atrox PE=1 SV=1
103	190	Q90ZI3	72.43	1	1	0	Y	68192	Zinc metalloproteinase-disintegrin-like HV1 OS=Protobothrops flavoviridis PE=1 SV=1
15	25	Q91401	157.76	19	3	0	Y	23219	Snake venom metalloproteinase atroxase (Fragment) OS=Crotalus atrox PE=1 SV=2
22	21	Q92043	116.95	6	2	2	Y	46879	Zinc metalloproteinase-disintegrin-like atrolysin-A (Fragment) OS=Crotalus atrox PE=1 SV=1
23	38	Q9DGB9	126.82	4	2	1	Y	67960	Zinc metalloproteinase-disintegrin-like VAP1 OS=Crotalus atrox PE=1 SV=1
112	81	Q9PSN0	63.06	7	1	1	N	16158	C-type lectin PAL OS=Bitis arietans PE=1 SV=1
25	36	Q9PSN7	93.97	8	2	1	Y	23601	Snake venom metalloproteinase HT-1 (Fragment) OS=Crotalus ruber ruber PE=1 SV=1
114	109	T2HQM1	45.32	0	0	0	N	17697	C-type lectin alpha subunit OS=Ovophis okinavensis PE=2 SV=1
113	83	U3T7C6	64.86	2	1	1	N	55517	5'-nucleotidase (Fragment) OS=Ovophis okinavensis PE=2 SV=1
64	8882	U3TAD9	122.43	13	3	3	N	34563	Glutaminyl cyclase OS=Protobothrops flavoviridis PE=2 SV=1
122	8907	U5PZ28	73.18	2	1	0	N	54298	Zinc metalloproteinase-disintegrin BlatH1 OS=Bothriechis lateralis PE=1 SV=1
121	187	V5Z141	70.84	1	1	0	Y	67765	Metalloproteinase OS=Deinagkistrodon acutus PE=2 SV=1
	29-30 A.C.C
Protein Group	Protein ID	Accession	-10lgP	Coverage (%)	#Peptides	#Unique	PTM	Mass	Description
45	18086	A0A068B4V7	47.4	5	1	1	N	18549	C-type lectin alpha OS=Gloydius intermedius PE=2 SV=1
34	17920	A0A077L6L9	133.31	8	3	3	Y	30720	Metalloprotease P-III (Fragment) OS=Protobothrops elegans PE=2 SV=1
10	87	A0A077L6M5	258.28	35	16	0	Y	64640	5-nucleotidase OS=Protobothrops elegans PE=2 SV=1
445	18104	A0A077L7D6	40.76	6	1	1	Y	22221	Metalloprotease P-IIIa (Fragment) OS=Protobothrops elegans PE=2 SV=1
33	17890	A0A077L7E7	211.94	18	9	0	Y	64115	Phospholipase B OS=Protobothrops elegans PE=2 SV=1
151	17990	A0A077L861	46.51	11	1	1	Y	17295	C-type lectin B (Fragment) OS=Protobothrops flavoviridis PE=2 SV=1
183	18134	A0A0B8RQH0	40.21	4	1	1	N	17697	Ig heavy chain V-III region VH26 OS=Boiga irregularis PE=4 SV=1
179	17960	A0A0B8RRE3	51.63	4	1	1	Y	24114	Ig lambda chain OS=Boiga irregularis PE=4 SV=1
444	18089	A0A0B8RXA8	44.59	12	1	1	N	14728	60S ribosomal protein L40 OS=Boiga irregularis PE=4 SV=1
24	137	A0A0B8RXZ9	194.58	18	9	0	Y	64759	Snake venom 5'-nucleotidase OS=Boiga irregularis PE=4 SV=1
36	5	A4PBQ9	197.03	12	7	1	Y	68035	Zinc metalloproteinase-disintegrin-like VAP2A OS=Crotalus atrox PE=1 SV=1
19	17885	A5HUI5	250.22	17	15	15	Y	110153	Aminopeptidase A OS=Gloydius brevicaudus PE=2 SV=1
21	12	B0VXW0	166.48	10	9	1	Y	58569	L-amino-acid oxidase OS=Sistrurus catenatus edwardsii PE=2 SV=1
118	18105	B3A0N3	40.35	30	1	1	Y	5714	Basic phospholipase A2 3 (Fragment) OS=Bothrops marajoensis PE=1 SV=1
30	244	B5U6Y4	64.06	6	1	0	Y	15634	Phospholipase A2 homolog OS=Echis ocellatus PE=1 SV=1
26	782	B6EWW6	222.33	16	12	9	Y	106105	Aminopeptidase N (Fragment) OS=Gloydius brevicaudus PE=2 SV=1
13	85	B6EWW8	248.1	27	15	0	Y	64434	Snake venom 5'-nucleotidase OS=Gloydius brevicaudus PE=2 SV=1
29	17894	B7U492	166.56	10	3	3	Y	46583	Snake venom metalloproteinase VMP1 OS=Agkistrodon piscivorus leucostoma PE=2 SV=1
454	28051	B8QCG8	63.98	4	1	1	N	21662	Nerve growth factor beta polypeptide (Fragment) OS=Anilius scytale GN=NGFB PE=4 SV=1
102	17954	C0HJC1	76.57	9	1	0	Y	13891	Acidic phospholipase A2 BlatPLA2 OS=Bothriechis lateralis PE=1 SV=1
108	2260	C5H5D4	93.43	4	1	1	Y	46285	Zinc metalloproteinase-disintegrin-like batroxstatin-3 (Fragment) OS=Bothrops atrox PE=2 SV=1
80	18130	C9E1R9	53.46	0	0	0	N	53814	Zinc metalloproteinase/disintegrin VMP-II OS=Crotalus viridis viridis PE=2 SV=1
103	17958	C9E1S0	89.91	2	2	2	N	68212	Zinc metalloproteinase-disintegrin-like VMP-III OS=Agkistrodon piscivorus leucostoma PE=2 SV=1
176	8928	E5L0E5	67.62	4	1	0	N	28078	Venom plasminogen activator OS=Agkistrodon piscivorus leucostoma PE=2 SV=1
181	18107	E9JG51	41.2	3	1	1	Y	31900	Metalloproteinase (Fragment) OS=Echis carinatus sochureki PE=2 SV=1
61	496	E9JG92	65.06	2	1	0	Y	69905	Metalloproteinase OS=Echis coloratus PE=2 SV=1
89	17956	E9NW27	50.47	2	1	0	Y	54413	Zinc metalloproteinase/disintegrin PMMP-2 OS=Protobothrops mucrosquamatus PE=2 SV=1
9	86	F8S0Z7	245.74	38	18	1	Y	64682	Snake venom 5'-nucleotidase OS=Crotalus adamanteus PE=1 SV=2
67	172	F8S116	94.3	8	2	0	Y	28023	Snake venom serine proteinase 5 OS=Crotalus adamanteus PE=1 SV=1
65	179	I4CHP3	117.46	14	3	0	Y	26518	Thrombin-like protein OS=Gloydius halys PE=2 SV=1
326	8947	J3RY78	55.31	1	1	1	N	53889	Snake venom metalloproteinase (Type II) 7 OS=Crotalus adamanteus PE=2 SV=1
442	18078	J3RY82	54.48	2	1	1	N	67997	Snake venom metalloproteinase (Type III) 2b OS=Crotalus adamanteus PE=2 SV=1
49	392	J3RY90	118.85	5	3	2	Y	69653	Snake venom metalloproteinase (Type III) 6 OS=Crotalus adamanteus PE=2 SV=1
103	8916	J3S827	60.7	0	0	0	N	53674	Snake venom metalloproteinase (Type II) 5d OS=Crotalus adamanteus PE=2 SV=1
42	117	J7H670	89.05	3	2	0	Y	58532	L-amino acid oxidase Lm29 OS=Lachesis muta PE=1 SV=1
172	17915	J9ZZN7	93.61	11	2	2	Y	28165	Glutathione peroxidase OS=Thamnophis elegans PE=2 SV=1
22	13	K9N7B7	154.6	10	8	0	Y	56827	L-amino acid oxidase Cdc18 (Fragment) OS=Crotalus durissus cumanensis PE=1 SV=1
6	139	L7VGC1	112.4	23	5	1	Y	15566	Myotoxic protein PLA2K49 OS=Bothrocophias andianus PE=2 SV=1
114	17941	O13060	74.34	7	2	0	Y	28695	Snake venom serine protease 2A homolog OS=Trimeresurus gramineus GN=TLG2A PE=2 SV=1
90	17965	O57413	48.15	2	1	0	Y	54178	Zinc metalloproteinase/disintegrin OS=Protobothrops mucrosquamatus PE=1 SV=1
70	17904	O93421	99.39	10	2	0	Y	26048	Snake venom serine protease pallase OS=Gloydius halys PE=2 SV=2
84	17935	P00621	90.32	16	2	1	Y	13665	Acidic phospholipase A2 CM-II OS=Bitis nasicornis PE=1 SV=1
113	203	P00624	86.22	13	2	1	Y	15346	Acidic phospholipase A2 OS=Crotalus atrox PE=1 SV=2
5	121	P04361	154.31	41	8	1	Y	13961	Basic phospholipase A2 homolog OS=Agkistrodon piscivorus piscivorus PE=1 SV=1
46	17892	P09872	168.55	29	5	2	Y	25106	Protein C activator OS=Agkistrodon contortrix contortrix PE=1 SV=2
19	84	P0C616	123.33	6	1	0	N	15688	Basic phospholipase A2 homolog 4a OS=Bothrops asper PE=1 SV=1
66	17897	P0C6E3	133.19	13	3	2	Y	32314	Zinc metalloproteinase-disintegrin bilitoxin-1 OS=Agkistrodon bilineatus PE=1 SV=1
59	161	P0CJ34	85.96	100	1	1	N	1063	Bradykinin inhibitor peptide OS=Crotalus atrox PE=1 SV=1
184	18060	P0CV91	89.71	31	1	0	N	4141	Peroxiredoxin-4 (Fragments) OS=Crotalus atrox PE=1 SV=1
25	74	P0DI92	97.89	45	2	1	Y	3505	Phospholipase A2 homolog (Fragment) OS=Bothrops marajoensis PE=1 SV=1
37	17993	P0DJJ5	89.09	28	1	1	N	6012	Snake venom 5'-nucleotidase (Fragments) OS=Gloydius blomhoffii blomhoffii PE=1 SV=1
81	18128	P14530	47.75	0	0	0	N	53646	Zinc metalloproteinase/disintegrin OS=Protobothrops flavoviridis PE=1 SV=3
112	62	P15167	84.52	5	2	0	N	46845	Snake venom metalloproteinase atrolysin-D OS=Crotalus atrox PE=1 SV=3
40	14	P20897	164.89	23	4	2	Y	23321	Snake venom metalloproteinase HT-2 OS=Crotalus ruber ruber PE=1 SV=2
69	17898	P28891	94.21	5	1	1	N	22908	Snake venom metalloproteinase fibrolase OS=Agkistrodon contortrix contortrix PE=1 SV=2
63	33	P30431	72.96	4	2	0	Y	63983	Zinc metalloproteinase-disintegrin-like jararhagin (Fragment) OS=Bothrops jararaca PE=1 SV=1
83	80	P34182	95.46	5	2	2	Y	53638	Zinc metalloproteinase/disintegrin OS=Crotalus atrox PE=1 SV=1
12	17948	P80963	50.3	0	0	0	N	15285	Basic phospholipase A2 homolog Bsc-K49 OS=Bothriechis schlegelii PE=1 SV=2
20	238	P82114	103.7	19	3	1	Y	13738	Basic phospholipase A2 homolog 1 OS=Bothrops moojeni PE=1 SV=1
81	17896	P82981	116.64	15	3	1	Y	25413	Thrombin-like enzyme contortrixobin OS=Agkistrodon contortrix contortrix PE=1 SV=1
439	17994	P83912	83.76	3	1	1	N	54614	Zinc metalloproteinase-disintegrin jerdonitin OS=Protobothrops jerdonii PE=1 SV=1
180	159	P84907	88.73	8	1	1	N	23019	Snake venom metalloproteinase leucurolysin-A OS=Bothrops leucurus PE=1 SV=2
105	18056	P85109	94.43	6	1	0	Y	26432	Thrombin-like enzyme kangshuanmei OS=Gloydius brevicaudus PE=1 SV=1
182	11147	P85420	57.88	4	1	1	N	22918	Snake venom metalloproteinase atroxlysin-1 OS=Bothrops atrox PE=1 SV=2
236	10659	P86092	40.53	2	1	1	N	36262	Zinc metalloproteinase leucurolysin-B (Fragment) OS=Bothrops leucurus PE=1 SV=1
139	17964	P86805	73.56	9	1	0	Y	14176	Basic phospholipase A2 9 OS=Crotalus durissus cumanensis PE=1 SV=1
28	17911	P86907	109.7	16	3	2	Y	13868	Acidic phospholipase A2 OS=Bothrops ammodytoides PE=1 SV=1
188	8985	Q27J47	62.42	4	1	0	N	28062	Venom plasminogen activator LV-PA OS=Lachesis muta muta PE=1 SV=1
82	166	Q27J48	117.77	13	2	2	Y	24179	Ohanin-like protein OS=Lachesis muta muta PE=2 SV=1
28	17926	Q2HZ28	120.72	14	2	1	Y	15435	Acidic phospholipase A2 BE-I-PLA2 OS=Bothrops erythromelas PE=1 SV=1
40	6	Q2QA02	224.8	8	4	1	Y	68291	Zinc metalloproteinase-disintegrin-like OS=Crotalus durissus durissus PE=2 SV=1
438	138	Q2QA03	90.68	3	1	1	N	53468	Metalloproteinase P-II OS=Crotalus durissus durissus PE=2 SV=1
86	498	Q2UXQ0	61.75	2	1	0	Y	69873	Group III snake venom metalloproteinase OS=Echis ocellatus GN=Svmp3-Eoc404 PE=2 SV=1
8	243	Q2YHJ4	79.63	6	1	0	Y	15818	Basic phospholipase A2 homolog Tbo-K49 OS=Trimeresurus borneensis PE=1 SV=1
8	246	Q2YHJ9	74.38	6	1	0	N	16008	Basic phospholipase A2 homolog Tpu-K49a OS=Trimeresurus puniceus PE=1 SV=1
104	223	Q4JHE2	61.18	2	1	0	N	59058	L-amino-acid oxidase OS=Notechis scutatus scutatus PE=2 SV=1
73	119	Q4JHE3	91.53	3	2	0	Y	59070	L-amino-acid oxidase OS=Oxyuranus scutellatus scutellatus PE=2 SV=1
76	17907	Q4VM08	68.59	2	1	0	Y	68710	Zinc metalloproteinase-disintegrin-like VLAIP-A OS=Macrovipera lebetina PE=1 SV=1
67	18020	Q6H3C5	88.49	9	1	0	Y	13819	Basic phospholipase A2 Ts-G6D49 OS=Trimeresurus stejnegeri PE=1 SV=2
57	178	Q6T5L0	112.4	14	3	0	Y	26416	Alpha-fibrinogenase shedaoenase OS=Gloydius shedaoensis PE=1 SV=2
27	28	Q6TGQ8	154.24	8	4	0	Y	54437	L-amino-acid oxidase (Fragment) OS=Bothrops moojeni PE=1 SV=1
441	2114	Q7SZE0	68.2	2	1	1	N	54011	Zinc metalloproteinase/disintegrin OS=Gloydius saxatilis PE=2 SV=1
110	3096	Q7T229	110.58	13	3	1	Y	28654	Snake venom serine protease homolog OS=Bothrops jararacussu PE=1 SV=1
85	27	Q7ZT99	131.46	18	4	4	Y	26647	Cysteine-rich venom protein catrin OS=Crotalus atrox PE=1 SV=1
183	168	Q805F6	86.34	6	2	1	Y	54026	Zinc metalloproteinase/disintegrin OS=Agkistrodon contortrix contortrix PE=1 SV=1
440	1504	Q8AY79	74.77	5	1	1	N	28028	Beta-fibrinogenase stejnefibrase-2 OS=Trimeresurus stejnegeri PE=1 SV=1
87	261	Q8JIV8	82.96	12	2	2	Y	17944	Snaclec clone 2100755 OS=Deinagkistrodon acutus PE=2 SV=1
157	11148	Q8QG89	52.5	0	0	0	N	46100	Snake venom metalloproteinase BITM02A OS=Bothrops insularis PE=2 SV=1
86	149	Q8QHK3	128.04	13	3	1	Y	28625	Snake venom serine protease catroxase-1 OS=Crotalus atrox PE=1 SV=1
173	17918	Q8UUJ1	114.62	14	2	0	Y	26016	Snake venom serine protease ussurase OS=Gloydius ussuriensis PE=2 SV=2
7	122	Q8UVZ7	149.19	27	6	0	Y	15597	Basic phospholipase A2 homolog Cax-K49 OS=Crotalus atrox PE=1 SV=1
35	3	Q90282	211.8	15	8	2	Y	68248	Zinc metalloproteinase-disintegrin-like VAP2B OS=Crotalus atrox PE=1 SV=1
39	26	Q90391	142.53	12	4	2	Y	46806	Snake venom metalloproteinase atrolysin-B OS=Crotalus atrox PE=1 SV=1
23	32	Q90W54	155.18	11	9	0	Y	57092	L-amino-acid oxidase OS=Gloydius blomhoffii PE=1 SV=1
52	190	Q90ZI3	102.41	4	1	0	Y	68192	Zinc metalloproteinase-disintegrin-like HV1 OS=Protobothrops flavoviridis PE=1 SV=1
18	8929	Q92031	81.74	3	1	0	N	46231	Snake venom metalloproteinase ACLF OS=Agkistrodon contortrix laticinctus GN=ACLPREF PE=1 SV=1
15	21	Q92043	138.75	11	4	3	Y	46879	Zinc metalloproteinase-disintegrin-like atrolysin-A (Fragment) OS=Crotalus atrox PE=1 SV=1
43	38	Q9DGB9	138.25	6	2	0	Y	67960	Zinc metalloproteinase-disintegrin-like VAP1 OS=Crotalus atrox PE=1 SV=1
17	78	Q9I834	125.69	33	7	1	Y	13887	Basic phospholipase A2 homolog 2 OS=Bothrops moojeni PE=1 SV=2
58	81	Q9PSN0	144.84	39	5	5	Y	16158	C-type lectin PAL OS=Bitis arietans PE=1 SV=1
171	17914	Q9PSN3	96.52	12	2	1	Y	26479	Thrombin-like enzyme bilineobin OS=Agkistrodon bilineatus PE=1 SV=1
60	40	T1E3X9	110.86	2	1	0	N	67953	Snake venom metalloproteinase (Type III) 1 OS=Crotalus horridus PE=2 SV=1
150	1538	T2HPT1	73.83	0	0	0	N	79572	Dipeptidyl peptidase IV OS=Ovophis okinavensis PE=2 SV=1
150	9891	T2HPV4	65.38	5	1	0	Y	23499	Serine protease (Fragment) OS=Protobothrops flavoviridis PE=2 SV=1
32	17889	T2HQ75	217.69	20	10	1	Y	64133	Phospholipase b OS=Ovophis okinavensis PE=2 SV=1
22	9831	T2HQN1	266.94	14	11	0	Y	109541	Aminopeptidase A OS=Ovophis okinavensis PE=2 SV=1
11	336	T2HRS9	257.9	40	16	1	Y	57091	5' nucleotidase (Fragment) OS=Protobothrops flavoviridis PE=2 SV=1
115	9333	T2HRU2	70	7	2	0	N	28398	Serine protease OS=Protobothrops flavoviridis PE=2 SV=1
85	17955	U3ERF7	52.58	0	0	0	N	106043	Retinoic acid inducible protein 1 OS=Micrurus fulvius PE=2 SV=1
125	2527	U3F7D1	44.48	1	1	1	Y	159618	Nischarin OS=Micrurus fulvius PE=2 SV=1
16	189	U3FYP9	220.01	21	10	1	Y	62983	Ecto-5'-nucleotidase 1 OS=Micrurus fulvius PE=2 SV=1
62	1956	U3FZS8	110.67	4	3	0	N	112194	Aminopeptidase N OS=Micrurus fulvius PE=2 SV=1
14	83	U3T7C6	234.1	31	13	0	Y	55517	5'-nucleotidase (Fragment) OS=Ovophis okinavensis PE=2 SV=1
174	8882	U3TAD9	80.2	8	2	2	N	34563	Glutaminyl cyclase OS=Protobothrops flavoviridis PE=2 SV=1
178	1537	U3TDD4	67.09	3	1	1	N	79450	Dipeptidyl peptidase iv OS=Protobothrops flavoviridis PE=2 SV=1
327	18103	V8N4Z1	42.25	3	1	1	N	34150	Cationic trypsin-3 (Fragment) OS=Ophiophagus hannah GN=Try3 PE=3 SV=1
53	75	V8NBB5	47.13	0	0	0	N	424889	Trichohyalin (Fragment) OS=Ophiophagus hannah GN=TCHH PE=4 SV=1
56	802	V8NGL1	42.56	0	0	0	N	521282	Nesprin-2 (Fragment) OS=Ophiophagus hannah GN=SYNE2 PE=4 SV=1
177	452	V8NHK8	55.74	1	1	0	N	108838	Aminopeptidase N (Fragment) OS=Ophiophagus hannah GN=Anpep PE=4 SV=1
448	18137	V8NHQ7	40.51	2	1	1	N	45735	Vacuolar protein sorting-associated protein 29 (Fragment) OS=Ophiophagus hannah GN=VPS29 PE=4 SV=1
443	18082	V8NIQ0	45.9	4	1	1	N	26692	Uncharacterized protein (Fragment) OS=Ophiophagus hannah GN=L345_12822 PE=4 SV=1
175	17940	V8NJK5	88.69	2	2	2	Y	103238	Uncharacterized protein (Fragment) OS=Ophiophagus hannah GN=L345_12411 PE=4 SV=1
324	17977	V8P530	39	1	1	1	N	164891	Transmembrane protease serine 7 (Fragment) OS=Ophiophagus hannah GN=TMPRSS7 PE=3 SV=1
145	2614	V8P9G9	56.44	1	1	1	N	86366	Dipeptidyl peptidase 4 OS=Ophiophagus hannah GN=DPP4 PE=4 SV=1
147	1130	V8PA98	42.94	0	0	0	N	814912	Nebulin (Fragment) OS=Ophiophagus hannah GN=NEB PE=4 SV=1
101	17905	V8PB09	118.02	8	2	2	N	34490	Peroxiredoxin-4 (Fragment) OS=Ophiophagus hannah GN=Prdx4 PE=4 SV=1
117	18000	V8PBN7	71.88	5	1	1	N	26512	Ectonucleotide pyrophosphatase/phosphodiesterase family member 6 (Fragment) OS=Ophiophagus hannah GN=Enpp6 PE=4 SV=1
38	141	X2L4E2	117.77	7	4	0	Y	56349	L-amino acid oxidase (Fragment) OS=Bothrops pictus PE=2 SV=1
	31-32 C.V
Protein Group	Protein ID	Accession	-10lgP	Coverage (%)	#Peptides	#Unique	PTM	Mass	Description
150	18086	A0A068B4V7	44.01	5	1	1	N	18549	C-type lectin alpha OS=Gloydius intermedius PE=2 SV=1
34	142	A0A077L6L4	114	4	3	0	N	57375	L-amino acid oxidase OS=Protobothrops elegans PE=2 SV=1
60	87	A0A077L6M5	81.69	2	1	0	N	64640	5-nucleotidase OS=Protobothrops elegans PE=2 SV=1
114	9335	A0A077L6P3	60.28	4	1	1	N	28308	Serine protease OS=Protobothrops flavoviridis PE=2 SV=1
61	130	A0A098LX00	57.69	2	1	0	N	58544	L-amino acid oxidase OS=Pantherophis guttatus PE=2 SV=1
41	499	A0A0A1WCK4	52.68	0	0	0	N	47898	Snake venom metalloproteinase J (Fragment) OS=Echis coloratus PE=2 SV=1
86	150	A8QL58	61.71	2	1	0	N	51439	L-amino-acid oxidase (Fragment) OS=Naja atra PE=1 SV=1
389	17894	B7U492	90.48	5	1	1	N	46583	Snake venom metalloproteinase VMP1 OS=Agkistrodon piscivorus leucostoma PE=2 SV=1
39	42	C5H5D1	146.86	7	3	1	Y	46165	Zinc metalloproteinase-disintegrin-like crotastatin (Fragment) OS=Crotalus durissus cascavella PE=2 SV=1
87	156	C9E1R7	67.83	3	1	1	N	54737	Zinc metalloproteinase-disintegrin VMP-II OS=Crotalus atrox PE=2 SV=1
7	18130	C9E1R9	118.93	6	3	0	Y	53814	Zinc metalloproteinase/disintegrin VMP-II OS=Crotalus viridis viridis PE=2 SV=1
88	167	C9E1S1	72.88	4	1	1	Y	54098	Zinc metalloproteinase/disintegrin VMP-II OS=Agkistrodon piscivorus leucostoma PE=2 SV=1
65	8928	E5L0E5	97.91	15	2	0	Y	28078	Venom plasminogen activator OS=Agkistrodon piscivorus leucostoma PE=2 SV=1
69	210	E9JG27	57.18	2	1	0	Y	63999	Metalloproteinase (Fragment) OS=Echis carinatus sochureki PE=2 SV=1
148	18107	E9JG51	49.27	3	1	1	Y	31900	Metalloproteinase (Fragment) OS=Echis carinatus sochureki PE=2 SV=1
129	18108	E9KNB4	50.26	1	1	1	Y	68676	Group III snake venom metalloproteinase OS=Echis carinatus sochureki GN=Ecs00087 PE=2 SV=1
10	18131	E9NW26	77.11	5	2	1	Y	53446	Zinc metalloproteinase/disintegrin PMMP-1 OS=Protobothrops mucrosquamatus PE=2 SV=1
45	23	F2Q6G0	115.48	15	3	1	N	24743	Cysteine-rich seceretory protein Da-CRPa (Fragment) OS=Deinagkistrodon acutus PE=2 SV=1
42	86	F8S0Z7	92.45	2	1	0	N	64682	Snake venom 5'-nucleotidase OS=Crotalus adamanteus PE=1 SV=2
29	172	F8S116	125.88	12	5	3	Y	28023	Snake venom serine proteinase 5 OS=Crotalus adamanteus PE=1 SV=1
79	219	G8XQX1	68.28	2	1	0	N	56888	L-amino-acid oxidase OS=Daboia russelii PE=1 SV=1
43	179	I4CHP3	93.1	9	2	0	Y	26518	Thrombin-like protein OS=Gloydius halys PE=2 SV=1
95	18078	J3RY82	86.24	2	2	2	N	67997	Snake venom metalloproteinase (Type III) 2b OS=Crotalus adamanteus PE=2 SV=1
127	392	J3RY90	49.16	0	0	0	N	69653	Snake venom metalloproteinase (Type III) 6 OS=Crotalus adamanteus PE=2 SV=1
18	248	J3RY93	126.79	9	3	2	Y	28727	Snake venom serine proteinase 12 OS=Crotalus adamanteus PE=1 SV=1
12	41	J3S3W3	183.74	7	3	0	Y	67993	Snake venom metalloproteinase (Type III) 4b OS=Crotalus adamanteus PE=2 SV=1
32	8916	J3S827	122.34	6	3	2	N	53674	Snake venom metalloproteinase (Type II) 5d OS=Crotalus adamanteus PE=2 SV=1
225	10951	J3S831	45.47	3	1	1	Y	68434	Snake venom metalloproteinase (Type III) 5 OS=Crotalus adamanteus PE=2 SV=1
56	163	J3S833	88.43	7	2	0	Y	28317	Snake venom serine proteinase 2 OS=Crotalus adamanteus PE=1 SV=1
28	8920	J3SBP7	149.78	9	4	3	N	53610	Snake venom metalloproteinase (Type II) 5a OS=Crotalus adamanteus PE=2 SV=1
124	9319	O13069	85.28	7	2	0	N	27894	Thrombin-like enzyme KN-BJ 2 OS=Bothrops jararaca PE=1 SV=1
11	17965	O57413	69.87	2	1	0	Y	54178	Zinc metalloproteinase/disintegrin OS=Protobothrops mucrosquamatus PE=1 SV=1
3	9	O93364	231.02	26	15	14	Y	58663	L-amino-acid oxidase OS=Crotalus adamanteus PE=1 SV=1
27	34	O93523	132.81	5	4	0	Y	68213	Zinc metalloproteinase-disintegrin-like bothropasin OS=Bothrops jararaca PE=1 SV=2
54	121	P04361	53.34	7	1	1	N	13961	Basic phospholipase A2 homolog OS=Agkistrodon piscivorus piscivorus PE=1 SV=1
311	47859	P0C2D1	50.03	33	1	1	N	5299	L-amino-acid oxidase (Fragment) OS=Bothrops pirajai PE=1 SV=1
25	31	P0C7B0	141.34	6	5	0	Y	68218	Zinc metalloproteinase-disintegrin-like brevilysin H6 OS=Gloydius brevicaudus PE=1 SV=2
30	161	P0CJ34	95.56	100	1	1	N	1063	Bradykinin inhibitor peptide OS=Crotalus atrox PE=1 SV=1
61	38420	P0CV89	56.56	11	1	0	Y	7362	Phospholipase A2 (Fragments) OS=Crotalus atrox PE=1 SV=1
249	8946	P0DM90	40.56	0	0	0	N	46617	Zinc metalloproteinase-disintegrin-like brevilysin H2b OS=Gloydius brevicaudus PE=1 SV=1
145	18281	P14421	39.05	0	0	0	N	13869	Neutral phospholipase A2 agkistrodotoxin OS=Gloydius halys PE=1 SV=1
90	62	P15167	100.99	3	1	1	N	46845	Snake venom metalloproteinase atrolysin-D OS=Crotalus atrox PE=1 SV=3
9	18132	P17349	99	6	2	1	Y	54208	Zinc metalloproteinase/disintegrin OS=Protobothrops elegans PE=1 SV=2
45	14	P20897	58.37	4	1	0	N	23321	Snake venom metalloproteinase HT-2 OS=Crotalus ruber ruber PE=1 SV=2
9	18121	P21859	90.57	39	2	1	Y	7576	Disintegrin triflavin OS=Protobothrops flavoviridis PE=1 SV=1
390	11118	P22029	44.08	5	1	1	Y	15215	Snaclec botrocetin subunit alpha OS=Bothrops jararaca PE=1 SV=2
13	33	P30431	125.97	5	4	0	Y	63983	Zinc metalloproteinase-disintegrin-like jararhagin (Fragment) OS=Bothrops jararaca PE=1 SV=1
8	80	P34182	165.08	5	4	2	Y	53638	Zinc metalloproteinase/disintegrin OS=Crotalus atrox PE=1 SV=1
171	120	P81165	43.52	7	1	1	N	13714	Basic phospholipase A2 homolog OS=Cerrophidion godmani PE=1 SV=1
117	17896	P82981	82.94	6	1	1	Y	25413	Thrombin-like enzyme contortrixobin OS=Agkistrodon contortrix contortrix PE=1 SV=1
52	18066	P84787	86.31	5	1	0	N	25591	Thrombin-like enzyme elegaxobin-2 OS=Protobothrops elegans PE=1 SV=1
78	159	P84907	142.04	12	2	1	N	23019	Snake venom metalloproteinase leucurolysin-A OS=Bothrops leucurus PE=1 SV=2
92	17924	P86389	58.98	6	1	0	Y	14194	Acidic phospholipase A2 2 OS=Bothrops asper PE=1 SV=1
10	18127	Q072L5	100.55	4	2	0	Y	53564	Zinc metalloproteinase/disintegrin OS=Bothrops asper PE=2 SV=1
59	115	Q072L6	96.69	9	3	2	N	28019	Thrombin-like enzyme asperase OS=Bothrops asper PE=1 SV=1
26	138	Q2QA03	139.91	6	3	1	Y	53468	Metalloproteinase P-II OS=Crotalus durissus durissus PE=2 SV=1
58	9340	Q2QA04	64.14	4	1	0	Y	28271	Snake venom serine protease OS=Crotalus durissus durissus PE=2 SV=1
142	18042	Q2YHJ3	68.93	8	1	0	Y	15504	Acidic phospholipase A2 Tbo-E6 OS=Trimeresurus borneensis PE=1 SV=1
56	222	Q4JHE1	58.57	2	1	0	N	58744	L-amino-acid oxidase OS=Pseudechis australis PE=1 SV=1
153	38475	Q5W959	60.95	5	1	1	Y	27843	Snake venom serine protease HS114 OS=Bothrops jararaca PE=1 SV=1
46	17976	Q71QE8	92.67	16	3	2	Y	16000	Basic phospholipase A2 Cvv-N6 OS=Crotalus viridis viridis PE=1 SV=1
263	10627	Q71QI1	69.69	7	1	1	Y	28440	Snake venom serine protease KN12 OS=Trimeresurus stejnegeri PE=2 SV=1
109	2114	Q7SZE0	67.94	4	1	1	Y	54011	Zinc metalloproteinase/disintegrin OS=Gloydius saxatilis PE=2 SV=1
57	9326	Q7SZE1	96.08	8	2	0	Y	28172	Thrombin-like enzyme saxthrombin OS=Gloydius saxatilis PE=1 SV=1
140	17922	Q7SZE2	73.15	4	1	0	N	25352	Bradykinin-releasing enzyme KR-E-1 OS=Gloydius ussuriensis PE=1 SV=1
143	3096	Q7T229	53.79	0	0	0	N	28654	Snake venom serine protease homolog OS=Bothrops jararacussu PE=1 SV=1
31	27	Q7ZT99	137.45	19	4	2	N	26647	Cysteine-rich venom protein catrin OS=Crotalus atrox PE=1 SV=1
149	18035	Q7ZTA6	51.71	0	0	0	N	15440	Acidic phospholipase A2 Cvv-E6b OS=Crotalus viridis viridis PE=1 SV=1
63	17987	Q800C3	48.56	6	1	1	Y	15642	Acidic phospholipase A2 Cvv-E6f OS=Crotalus viridis viridis PE=1 SV=1
119	18037	Q800C4	80.36	14	2	1	Y	15233	Acidic phospholipase A2 Cvv-E6a OS=Crotalus viridis viridis PE=1 SV=1
126	134	Q8AWI5	75.49	1	1	0	Y	67652	Zinc metalloproteinase-disintegrin-like halysase OS=Gloydius halys PE=1 SV=1
144	261	Q8JIV8	46.41	0	0	0	N	17944	Snaclec clone 2100755 OS=Deinagkistrodon acutus PE=2 SV=1
55	149	Q8QHK3	98.51	18	3	1	Y	28625	Snake venom serine protease catroxase-1 OS=Crotalus atrox PE=1 SV=1
91	18070	Q8UUJ2	63.51	5	1	0	Y	26201	Snake venom serine protease ussurin OS=Gloydius ussuriensis PE=2 SV=2
89	118	Q8UVG0	89.71	3	2	1	Y	68532	Zinc metalloproteinase-disintegrin-like berythractivase OS=Bothrops erythromelas PE=1 SV=1
5	3	Q90282	255.79	16	9	5	Y	68248	Zinc metalloproteinase-disintegrin-like VAP2B OS=Crotalus atrox PE=1 SV=1
6	190	Q90ZI3	142.57	5	2	0	Y	68192	Zinc metalloproteinase-disintegrin-like HV1 OS=Protobothrops flavoviridis PE=1 SV=1
64	180	Q91053	101.83	15	2	0	Y	28908	Thrombin-like enzyme calobin-1 OS=Gloydius ussuriensis PE=1 SV=1
85	9316	Q91509	82.64	9	2	1	Y	28159	Beta-fibrinogenase mucrofibrase-3 OS=Protobothrops mucrosquamatus PE=1 SV=1
84	9315	Q91510	83.06	9	2	0	Y	28284	Beta-fibrinogenase mucrofibrase-4 OS=Protobothrops mucrosquamatus PE=1 SV=1
94	8950	Q92032	66.56	2	1	1	N	46109	Snake venom metalloproteinase ACLH OS=Agkistrodon contortrix laticinctus PE=1 SV=1
51	21	Q92043	89.98	5	2	0	N	46879	Zinc metalloproteinase-disintegrin-like atrolysin-A (Fragment) OS=Crotalus atrox PE=1 SV=1
59	255	Q9DF66	93.34	5	2	1	N	28025	Snake venom serine protease 3 OS=Protobothrops jerdonii PE=2 SV=1
46	38449	Q9DG83	75.5	4	1	0	N	28664	Snake venom serine protease serpentokallikrein-1 OS=Protobothrops mucrosquamatus PE=2 SV=1
25	38	Q9DGB9	134.49	7	3	0	Y	67960	Zinc metalloproteinase-disintegrin-like VAP1 OS=Crotalus atrox PE=1 SV=1
141	17972	Q9PVF0	74.65	9	1	0	Y	14352	Acidic phospholipase A2 S1E6-b (Fragment) OS=Calloselasma rhodostoma PE=1 SV=1
36	18154	Q9YGJ8	97.4	9	2	2	N	27813	Venom plasminogen activator Haly-PA OS=Gloydius brevicaudus PE=1 SV=2
90	38492	Q9YGN5	45.87	5	1	1	N	17293	Snaclec salmorin subunit A OS=Gloydius brevicaudus PE=1 SV=1
125	165	T1DJY5	67.21	2	1	0	N	68430	Snake venom metalloproteinase (Type III) 2 OS=Crotalus horridus PE=2 SV=1
35	40	T1E3X9	134.94	4	2	0	Y	67953	Snake venom metalloproteinase (Type III) 1 OS=Crotalus horridus PE=2 SV=1
53	30213	T2HRT4	100.93	3	2	2	N	91910	Phosphodiesterase OS=Protobothrops flavoviridis PE=2 SV=1
93	53	U3EPI5	62.24	2	1	0	N	58746	L-amino acid oxidase 1c OS=Micrurus fulvius PE=2 SV=1
82	189	U3FYP9	68.5	2	1	0	N	62983	Ecto-5'-nucleotidase 1 OS=Micrurus fulvius PE=2 SV=1
437	8882	U3TAD9	49.64	5	1	1	N	34563	Glutaminyl cyclase OS=Protobothrops flavoviridis PE=2 SV=1
60	8907	U5PZ28	72.9	2	1	0	N	54298	Zinc metalloproteinase-disintegrin BlatH1 OS=Bothriechis lateralis PE=1 SV=1
38	187	V5Z141	109.71	3	2	0	Y	67765	Metalloproteinase OS=Deinagkistrodon acutus PE=2 SV=1
123	38407	V8N4D8	73.24	5	1	1	N	25883	Uncharacterized protein (Fragment) OS=Ophiophagus hannah GN=L345_17517 PE=4 SV=1
100	75	V8NBB5	40.01	0	0	0	N	424889	Trichohyalin (Fragment) OS=Ophiophagus hannah GN=TCHH PE=4 SV=1
113	146	V8NYV8	74.22	0	1	0	N	240642	Keratin_ type II cytoskeletal 1 (Fragment) OS=Ophiophagus hannah GN=KRT1 PE=3 SV=1
122	38406	V8NZ33	38.01	0	0	0	N	70056	Dual specificity testis-specific protein kinase 2 (Fragment) OS=Ophiophagus hannah GN=TESK2 PE=4 SV=1
391	17977	V8P530	40.02	1	1	1	N	164891	Transmembrane protease serine 7 (Fragment) OS=Ophiophagus hannah GN=TMPRSS7 PE=3 SV=1
148	18759	V8P682	88.73	3	2	2	N	100914	Ectonucleotide pyrophosphatase/phosphodiesterase family member 2 OS=Ophiophagus hannah GN=ENPP2 PE=4 SV=1
	33-34 C.A
Protein Group	Protein ID	Accession	-10lgP	Coverage (%)	#Peptides	#Unique	PTM	Mass	Description
98	141	X2L4E2	59.06	2	1	0	N	56349	L-amino acid oxidase (Fragment) OS=Bothrops pictus PE=2 SV=1
303	18103	V8N4Z1	46.39	3	1	1	N	34150	Cationic trypsin-3 (Fragment) OS=Ophiophagus hannah GN=Try3 PE=3 SV=1
35	53	U3EPI5	56.38	0	0	0	N	58746	L-amino acid oxidase 1c OS=Micrurus fulvius PE=2 SV=1
97	40	T1E3X9	62.99	1	1	0	Y	67953	Snake venom metalloproteinase (Type III) 1 OS=Crotalus horridus PE=2 SV=1
53	129	Q9W6M5	69.04	1	1	0	Y	68543	Zinc metalloproteinase-disintegrin-like acurhagin OS=Deinagkistrodon acutus PE=1 SV=2
54	38	Q9DGB9	83.26	1	1	0	Y	67960	Zinc metalloproteinase-disintegrin-like VAP1 OS=Crotalus atrox PE=1 SV=1
79	25	Q91401	81.52	5	1	1	N	23219	Snake venom metalloproteinase atroxase (Fragment) OS=Crotalus atrox PE=1 SV=2
61	190	Q90ZI3	72.11	1	1	0	Y	68192	Zinc metalloproteinase-disintegrin-like HV1 OS=Protobothrops flavoviridis PE=1 SV=1
3	3	Q90282	221.74	13	7	6	Y	68248	Zinc metalloproteinase-disintegrin-like VAP2B OS=Crotalus atrox PE=1 SV=1
4	3	Q90282	205.8	12	7	6	Y	68248	Zinc metalloproteinase-disintegrin-like VAP2B OS=Crotalus atrox PE=1 SV=1
58	149	Q8QHK3	75.08	5	1	1	N	28625	Snake venom serine protease catroxase-1 OS=Crotalus atrox PE=1 SV=1
12	171	Q8QHK2	69.82	4	1	1	N	27909	Snake venom serine protease catroxase-2 OS=Crotalus atrox PE=1 SV=1
18	27	Q7ZT99	94.17	5	1	0	N	26647	Cysteine-rich venom protein catrin OS=Crotalus atrox PE=1 SV=1
305	3096	Q7T229	59.55	4	1	1	N	28654	Snake venom serine protease homolog OS=Bothrops jararacussu PE=1 SV=1
81	221	Q6WP39	55.29	0	0	0	N	58601	L-amino-acid oxidase OS=Trimeresurus stejnegeri PE=1 SV=1
15	178	Q6T5L0	83.52	9	2	1	Y	26416	Alpha-fibrinogenase shedaoenase OS=Gloydius shedaoensis PE=1 SV=2
307	38475	Q5W959	50.53	5	1	1	Y	27843	Snake venom serine protease HS114 OS=Bothrops jararaca PE=1 SV=1
82	138	Q2QA03	84.9	3	1	1	N	53468	Metalloproteinase P-II OS=Crotalus durissus durissus PE=2 SV=1
60	115	Q072L6	70.06	4	1	1	N	28019	Thrombin-like enzyme asperase OS=Bothrops asper PE=1 SV=1
80	159	P84907	93.51	8	1	1	N	23019	Snake venom metalloproteinase leucurolysin-A OS=Bothrops leucurus PE=1 SV=2
215	80	P34182	75.35	3	1	1	N	53638	Zinc metalloproteinase/disintegrin OS=Crotalus atrox PE=1 SV=1
308	14	P20897	48.74	5	1	1	N	23321	Snake venom metalloproteinase HT-2 OS=Crotalus ruber ruber PE=1 SV=2
301	161	P0CJ34	70.88	100	1	1	N	1063	Bradykinin inhibitor peptide OS=Crotalus atrox PE=1 SV=1
83	203	P00624	56.39	0	0	0	N	15346	Acidic phospholipase A2 OS=Crotalus atrox PE=1 SV=2
26	9	O93364	103.69	5	2	2	N	58663	L-amino-acid oxidase OS=Crotalus adamanteus PE=1 SV=1
38	331	J3S3W7	60.85	4	1	0	Y	28224	Snake venom serine proteinase 7c OS=Crotalus adamanteus PE=2 SV=1
302	18078	J3RY82	46.27	2	1	1	N	67997	Snake venom metalloproteinase (Type III) 2b OS=Crotalus adamanteus PE=2 SV=1
125	8947	J3RY78	50.99	1	1	1	N	53889	Snake venom metalloproteinase (Type II) 7 OS=Crotalus adamanteus PE=2 SV=1
81	249	F8S118	66.32	4	1	0	Y	29041	Serine proteinase 6 OS=Crotalus adamanteus PE=2 SV=1
306	86	F8S0Z7	54.51	2	1	1	N	64682	Snake venom 5'-nucleotidase OS=Crotalus adamanteus PE=1 SV=2
34	23	F2Q6G0	89.57	6	1	0	N	24743	Cysteine-rich seceretory protein Da-CRPa (Fragment) OS=Deinagkistrodon acutus PE=2 SV=1

## Sheet: Supp_Table4_TPP_all_venoms
	27-28 C.O
entry no.	protein	protein probability	protein description	percent coverage	tot indep spectra	percent share of spectrum ids
6a	A4PBQ9	1	Zinc metalloproteinase-disintegrin-like VAP2A OS=Crotalus atrox PE=1 SV=1	18.6	34	3.04
12a	A7ISW1	0.9971	Glutaminyl-peptide cyclotransferase-Boiga irregularis (Brown tree snake)	7.3	2	0.21
13	B5U6Y4	0.9986	Phospholipase A2 homolog - Echis ocellatus (Ocellated saw-scaled viper)	34.8	2	0.24
17	B6EWW8	0.9382	Snake venom 5'-nucleotidase -Gloydius brevicaudus (Korean slamosa snake) (Agkistrodon halys brevicaudus)	1.6	1	0.13
19	D6MKR0	0.9202	Acidic phospholipase A2 CH-E6'-Crotalus horridus (Timber rattlesnake)	5.1	3	0.26
7a	F8S0Z5	1	L-amino-acid oxidase-Crotalus adamanteus (Eastern diamondback rattlesnake)	7.4	9	0.7
16	J3S833	0.9906	Snake venom serine proteinase 2 -Crotalus adamanteus (Eastern diamondback rattlesnake)	5	2	0.26
6a	O93364	1	L-amino-acid oxidase OS=Crotalus adamanteus PE=1 SV=1	9.7	8	0.72
15a	P0CJ34	0.9824	Bradykinin inhibitor peptide OS=Crotalus atrox PE=1 SV=1	100	7	0.88
8a	P20897	1	Snake venom metalloproteinase HT-2 OS=Crotalus ruber ruber PE=1 SV=2	39.6	13	1
18	P28891	0.9705	Snake venom metalloproteinase fibrolase OS=Agkistrodon contortrix contortrix PE=1 SV=2	5.4	1	0.11
12a	Q2QA03	0.9987	Metalloproteinase P-II OS=Crotalus durissus durissus PE=2 SV=1	6.3	3	0.38
9a	Q7ZT99	1	Cysteine-rich venom protein catrin OS=Crotalus atrox PE=1 SV=1	19.2	7	0.8
10a	Q92043	1	Zinc metalloproteinase-disintegrin-like atrolysin-A (Fragment) OS=Crotalus atrox PE=1 SV=1	9.1	6	0.63
20	V8P3Q7	0.9027	Histone-lysine N-methyltransferase OS=Ophiophagus hannah GN=MLL2 PE=4 SV=1	0.3	1	0.13
18	V8P647	0.9235	Ankyrin repeat and BTB/POZ domain-containing protein 2 (Fragment) OS=Ophiophagus hannah GN=Abtb2 PE=4 SV=1	2.2	5	0.23
14a	V8P868	0.9965	Transducin-like enhancer protein 4 (Fragment) OS=Ophiophagus hannah GN=Tle4 PE=4 SV=1	7	3	0.3
	29-30 A.C.C
25a	A0A024AX08	0.9992	Venom PRY-SPRY domain-containing protein -Micropechis ikaheka (New Guinean small-eyed snake)	14.7	3	0.19
15a	A0A077L6L9	1	Metalloprotease P-III (Fragment) OS=Protobothrops elegans PE=2 SV=1	8.4	5	0.37
15a	A0A077L6M5	1	5-nucleotidase OS=Protobothrops elegans PE=2 SV=1	38.3	196	3.61
16a	A0A077L6M9	1	C-type lectin B subunit -Protobothrops elegans (Elegant pitviper) (Trimeresurus elegans)	27.7	5	0.46
22b	A0A077L6N8	1	Aminopeptidase -Protobothrops elegans (Elegant pitviper) (Trimeresurus elegans)	21.3	25	1.06
17a	A0A077L7M9	1	5-nucleotidase OS=Protobothrops flavoviridis PE=2 SV=1	37.6	91	3.67
23	A0A0B8RQH0	0.9999	Ig heavy chain V-III region VH26 OS=Boiga irregularis PE=4 SV=1	11.3	3	0.23
18a	A0A0B8RQR7	1	Peroxiredoxin-4 - Boiga irregularis (Brown tree snake)	8.7	2	0.18
7a	A4PBQ9	1	Zinc metalloproteinase-disintegrin-like VAP2A OS=Crotalus atrox PE=1 SV=1	13.8	14	0.67
24a	A7ISW1	0.9999	Glutaminyl-peptide cyclotransferase -Boiga irregularis (Brown tree snake)	7.1	2	0.18
19a	B6EWW5	1	Aminopeptidase -Gloydius brevicaudus (Korean slamosa snake) (Agkistrodon halys brevicaudus)	18	20	1.67
2	B7U492	1	Snake venom metalloproteinase VMP1 OS=Agkistrodon piscivorus leucostoma PE=2 SV=1	14.6	11	0.87
27a	B8QCL2	0.9598	Nerve growth factor beta polypeptide (Fragment) OS=Xenopeltis unicolor GN=NGFB PE=4 SV=1	11.9	2	0.08
3	C5H5D4	1	Zinc metalloproteinase-disintegrin-like batroxstatin-3 (Fragment) OS=Bothrops atrox PE=2 SV=1	12.1	10	0.8
8a	C9DPL5	1	Acidic phospholipase A2 BpirPLA2-I-Bothrops pirajai (Piraja's lance0 head)	15.6	11	0.89
3	C9E1S0	1	Zinc metalloproteinase-disintegrin-like VMP-III OS=Agkistrodon piscivorus leucostoma PE=2 SV=1	1.8	4	0.18
8a	F8S108	1	Zinc metalloproteinase-disintegrin-like 4a-Crotalus adamanteus (Eastern diamondback rattlesnake)	9.8	16	0.67
9c	J3S835	0.9965	Snake venom serine proteinase 8 OS=Crotalus adamanteus PE=1 SV=1	8.9	3	0.16
29	J9ZZN7	0.9927	Glutathione peroxidase -Thamnophis elegans (Western terrestrial garter snake)	10.9	2	0.13
9a	O93364	0.9999	L-amino-acid oxidase OS=Crotalus adamanteus PE=1 SV=1	14.9	21	0.53
33	O93426	0.9508	Snaclec convulxin subunit alpha OS=Crotalus durissus terrificus PE=1 SV=1	5.1	2	0.13
9a	P09872	1	Protein C activator OS=Agkistrodon contortrix contortrix PE=1 SV=2	19.5	7	0.44
31	P0C2D6	0.9879	L-amino-acid oxidase (Fragment) OS=Protobothrops mucrosquamatus PE=1 SV=1	50	2	0.13
30a	P0CJ34	0.9806	Bradykinin inhibitor peptide OS=Crotalus atrox PE=1 SV=1	100	6	0.55
10a	P24605	1	Basic phospholipase A2 homolog 2-Bothrops asper (Terciopelo)	29.2	117	8.85
4	P28891	1	Snake venom metalloproteinase fibrolase OS=Agkistrodon contortrix contortrix PE=1 SV=2	14.3	19	1.49
22a	Q2UXQ1	0.9998	Group III snake venom metalloproteinase (Fragment) OS=Echis ocellatus GN=Svmp3-Eoc186 PE=2 SV=1	4.3	2	0.12
28a	Q3HXY4	0.9931	Venom nerve growth factor OS=Pseudechis porphyriacus PE=2 SV=1	7.5	2	0.14
9f	Q7T229	0.9959	Snake venom serine protease homolog OS=Bothrops jararacussu PE=1 SV=1	13.5	3	0.15
11a	Q7ZT99	1	Cysteine-rich venom protein catrin OS=Crotalus atrox PE=1 SV=1	18.3	3	0.27
9e	Q8AY79	0.996	Beta-fibrinogenase stejnefibrase-2 OS=Trimeresurus stejnegeri PE=1 SV=1	12.4	4	0.23
9b	Q8QHK3	1	Snake venom serine protease catroxase-1 OS=Crotalus atrox PE=1 SV=1	11.8	3	0.2
12a	Q90W54	1	L-amino-acid oxidase OS=Gloydius blomhoffii PE=1 SV=1	11.3	21	0.65
13a	Q92043	1	Zinc metalloproteinase-disintegrin-like atrolysin-A (Fragment) OS=Crotalus atrox PE=1 SV=1	8.8	27	2.19
14a	Q9PSN0	1	C-type lectin PAL OS=Bitis arietans PE=1 SV=1	51.1	10	0.69
9d	Q9PSN3	0.9965	Thrombin-like enzyme bilineobin OS=Agkistrodon bilineatus PE=1 SV=1	11.9	2	0.12
20a	T2HPT1	1	Dipeptidyl peptidase IV OS=Ovophis okinavensis PE=2 SV=1	3	2	0.18
21a	T2HQ75	1	Phospholipase b OS=Ovophis okinavensis PE=2 SV=1	21.2	16	1.25
22a	T2HQN1	1	Aminopeptidase A OS=Ovophis okinavensis PE=2 SV=1	22.2	26	1.11
34	T2HQU0	0.9518	Uncharacterized protein OS=Ovophis okinavensis PE=2 SV=1	1.8	1	0.09
25	U3F7D1	0.9995	Nischarin OS=Micrurus fulvius PE=2 SV=1	0.8	2	0.12
26	V8N5L7	0.9994	Retinol dehydrogenase 16 (Fragment) OS=Ophiophagus hannah GN=RDH16 PE=3 SV=1	3.8	14	0.29
32	V8N8Z0	0.9636	Zinc finger protein RFP (Fragment) OS=Ophiophagus hannah GN=Trim27 PE=4 SV=1	1	2	0.12
26a	V8NJK5	0.9986	Uncharacterized protein (Fragment) OS=Ophiophagus hannah GN=L345_12411 PE=4 SV=1	1.9	2	0.12
27	V8NVE7	0.9954	Estrogen receptor beta (Fragment) OS=Ophiophagus hannah GN=ESR2 PE=3 SV=1	1.8	2	0.14
23	V8P647	0.9998	Ankyrin repeat and BTB/POZ domain-containing protein 2 (Fragment) OS=Ophiophagus hannah GN=Abtb2 PE=4 SV=1	2.2	19	0.44
31	V8PBN7	0.9792	Ectonucleotide pyrophosphatase/phosphodiesterase family member 6 (Fragment) OS=Ophiophagus hannah GN=Enpp6 PE=4 SV=1	5.2	3	0.28
33	V8PCV6	0.9614	Centrosomal protein OS=Ophiophagus hannah GN=CEP128 PE=4 SV=1	3.4	2	0.12
	31-32 C.V
entry no.	protein	protein probability	protein description	percent coverage	tot indep spectra	percent share of spectrum ids
17	A0A068B4V7	0.9977	C-type lectin alpha OS=Gloydius intermedius PE=2 SV=1	5.1	2	0.23
17	A0A077L6P3	0.9906	Serine protease OS=Protobothrops flavoviridis PE=2 SV=1	4.2	1	0.15
21a	B0VXV3	0.9874	Snake venom vascular endothelial growth factor toxin 1-Sistrurus catenatus edwardsii (Desert massasauga) (Crotalophorus edwardsii)	19.1	2	0.22
7a	C9E1R8	1	Zinc metalloproteinase-disintegrin-like VMP-III -Crotalus viridis viridis (Prairie rattlesnake)	21.3	30	3.43
24	E9JG51	0.936	Metalloproteinase-Echis carinatus sochureki (Saw-scaled viper)	3.1	2	0.26
22a	F8S0Z7	0.9547	Snake venom 5'-nucleotidase-Crotalus adamanteus (Eastern diamondback rattlesnake)	5	2	0.21
13a	J3RY82	0.9995	Snake venom metalloproteinase (Type III) 2b OS=Crotalus adamanteus PE=2 SV=1	1.8	3	0.39
8a	J3RY93	1	Snake venom serine proteinase 12-Crotalus adamanteus (Eastern diamondback rattlesnake)	11.9	9	1.02
8a	J3S833	1	Snake venom serine proteinase 2-Crotalus adamanteus (Eastern diamondback rattlesnake)	26.3	7	0.63
9a	O93364	1	L-amino-acid oxidase OS=Crotalus adamanteus PE=1 SV=1	20.5	23	2.35
18	P15167	0.9879	Snake venom metalloproteinase atrolysin-D-Crotalus atrox (Western diamondback rattlesnake)	5.1	2	0.2
21	P28891	0.9694	Snake venom metalloproteinase fibrolase OS=Agkistrodon contortrix contortrix PE=1 SV=2	5.4	1	0.14
18a	Q27J49	0.9858	Bradykinin-potentiating and C-type natriuretic peptides OS=Lachesis muta muta PE=1 SV=1	13	8	1.08
14a	Q2YHJ4	0.9953	Basic phospholipase A2 homolog Tbo-K49 - Trimeresurus borneensis (Borneo pit viper)	5.1	2	0.27
10a	Q71QE8	1	Basic phospholipase A2 Cvv-N6 OS=Crotalus viridis viridis PE=1 SV=1	21	7	0.86
11a	Q7ZT99	1	Cysteine-rich venom protein catrin OS=Crotalus atrox PE=1 SV=1	23.3	8	1.07
19	Q800C1	0.9852	Acidic phospholipase A2 Cvv-E6h-Crotalus viridis viridis (Prairie rattlesnake)	5.8	4	0.54
13	Q9YGN5	0.9999	Snaclec salmorin subunit A OS=Gloydius brevicaudus PE=1 SV=1	5.2	3	0.37
12a	T2HP62	0.9999	Phosphodiesterase -Protobothrops flavoviridis (Habu) (Trimeresurus flavoviridis)	4.1	3	0.31
16	V8NWQ3	0.9944	Teneurin-3 (Fragment) OS=Ophiophagus hannah GN=ODZ3 PE=4 SV=1	2.4	3	0.27
16	V8P647	0.9988	Ankyrin repeat and BTB/POZ domain-containing protein 2 (Fragment) OS=Ophiophagus hannah GN=Abtb2 PE=4 SV=1	2.2	23	1.13
3	V8P682	1	Ectonucleotide pyrophosphatase/phosphodiesterase family member 2 OS=Ophiophagus hannah GN=ENPP2 PE=4 SV=1	8.4	5	0.56
19a	V8P868	0.9929	Transducin-like enhancer protein 4 (Fragment) OS=Ophiophagus hannah GN=Tle4 PE=4 SV=1	7	4	0.39
	33-34 C.A
entry no.	protein	protein probability	protein description	percent coverage	tot indep spectra	percent share of spectrum ids
3a	A4PBQ9	1	Zinc metalloproteinase-disintegrin-like VAP2A-Crotalus atrox (Western diamondback rattlesnake)	9.2	10	1.48
9a	B0VXW0	0.9876	L-amino-acid oxidase-Sistrurus catenatus edwardsii (Desert massasauga) (Crotalophorus edwardsii)	3.5	2	0.33
3a	C9E1R8	1	Zinc metalloproteinase-disintegrin-like VMP-III - Crotalus viridis viridis (Prairie rattlesnake)	12.8	12	1.66
5a	F8S116	0.9949	Snake venom serine proteinase 5-Crotalus adamanteus (Eastern diamondback rattlesnake)	4.2	3	0.49
8a	J3RY69	0.9879	Snake venom metalloproteinase (Type II) 2b-Crotalus adamanteus (Eastern diamondback rattlesnake)	3.6	2	0.33
7	J3S833	0.9867	Snake venom serine proteinase 2-Crotalus adamanteus (Eastern diamondback rattlesnake)	5	2	0.33
11a	P0CJ34	0.9658	Bradykinin inhibitor peptide OS=Crotalus atrox PE=1 SV=1	100	1	0.18
6a	P84907	0.998	Snake venom metalloproteinase leucurolysin-A OS=Bothrops leucurus PE=1 SV=2	7.9	2	0.27
6a	Q2QA03	0.9809	Metalloproteinase P-II OS=Crotalus durissus durissus PE=2 SV=1	6.3	3	0.43
4a	Q7ZT99	0.9998	Cysteine-rich venom protein catrin - Crotalus atrox (Western diamondback rattlesnake)	15	4	0.65
4a	Q90391	0.9999	Snake venom metalloproteinase atrolysin-B-Crotalus atrox (Western diamondback rattlesnake)	31.5	3	0.49
10	V8NC46	0.9885	Protocadherin gamma-C5 (Fragment) OS=Ophiophagus hannah GN=PCDHGC5 PE=4 SV=1	1.1	1	0.18
