# Supplementary material for: Snake Venom Extracellular vesicles (SVEVs) reveal wide molecular and functional proteome diversity
Source: Sci Rep. 2018 Aug 13;8:12067. doi: 10.1038/s41598-018-30578-4 (PMC6089973; doi:10.1038/s41598-018-30578-4)
Supplement: Supplementary file 3 — Supplementary Tables 5-8 [file 41598_2018_30578_MOESM3_ESM.xlsx]

## Sheet: Supplementary_Table_5_Peaks
Protein Group	Protein ID	Protein Description	Protein Accession	Peptide	Unique	-10lgP	Mass	ppm	m/z	Z	RT	Scan	#Spec	Start	End	PTM	Peptide
26	37	Group III snake venom metalloproteinase (Echis ocellatus)	E9KJZ0	K.IPC(+57.02)APEDVK.C	N	48.47	1027.5	4.6	514.76	2	16.2	7556	4	494	502	Y	IPCAPEDVK
26	37	Group III snake venom metalloproteinase (Echis ocellatus)	E9KJZ0	R.RKDLLNR.K	Y	40.56	913.546	3.4	457.782	2	14.43	6487	1	222	228	N	RKDLLNR
26	37	Group III snake venom metalloproteinase (Echis ocellatus)	E9KJZ0	R.KDLLNRK.A	Y	29.3	885.54	-0.3	443.777	2	13.63	6112	1	223	229	N	KDLLNRK
9	3	Zinc Metalloproteinase-disintegrin-like VAP2B (Crotalus atrox)	Q90282	K.HDNAQLLTAIDLDR.V	N	103.92	1593.81	5.9	797.918	2	22.47	11503	2	284	297	N	HDNAQLLTAIDLDR
9	3	Zinc Metalloproteinase-disintegrin-like VAP2B (Crotalus atrox)	Q90282	K.KHDNAQLLTAIDLDR.V	N	90.25	1721.91	-1.2	861.959	2	21.13	10640	2	283	297	N	KHDNAQLLTAIDLDR
9	3	Zinc Metalloproteinase-disintegrin-like VAP2B (Crotalus atrox)	Q90282	K.ITVKPEAGYTLNAFGEWR.K	N	88.47	2051.05	2.5	1026.53	2	23.9	12433	2	257	274	N	ITVKPEAGYTLNAFGEWR
9	3	Zinc Metalloproteinase-disintegrin-like VAP2B (Crotalus atrox)	Q90282	R.MYEIVNTVNEIYR.Y	Y	83.73	1642.8	3.9	822.412	2	25.05	13193	1	225	237	N	MYEIVNTVNEIYR
9	3	Zinc Metalloproteinase-disintegrin-like VAP2B (Crotalus atrox)	Q90282	R.VIGLAYVGSMC(+57.02)HPK.R	N	76.72	1530.77	7.4	766.397	2	21.44	10844	2	298	311	Y	VIGLAYVGSMCHPK
9	3	Zinc Metalloproteinase-disintegrin-like VAP2B (Crotalus atrox)	Q90282	K.GM(+15.99)VLPGTK.C	N	59.62	817.437	2.7	409.727	2	14.64	6625	1	583	590	Y	GMVLPGTK
9	3	Zinc Metalloproteinase-disintegrin-like VAP2B (Crotalus atrox)	Q90282	K.M(+15.99)FYSNEDEHK.G	N	58.73	1314.52	-1.8	658.265	2	13.7	6150	2	573	582	Y	MFYSNEDEHK
9	3	Zinc Metalloproteinase-disintegrin-like VAP2B (Crotalus atrox)	Q90282	R.VIGLAYVGSM(+15.99)C(+57.02)HPK.R	N	52.29	1546.76	6.7	774.394	2	19.05	9344	1	298	311	Y	VIGLAYVGSMCHPK
9	3	Zinc Metalloproteinase-disintegrin-like VAP2B (Crotalus atrox)	Q90282	K.MFYSNEDEHK.G	N	51.09	1298.52	-1.6	650.268	2	14.91	6795	1	573	582	N	MFYSNEDEHK
9	3	Zinc Metalloproteinase-disintegrin-like VAP2B (Crotalus atrox)	Q90282	K.IPC(+57.02)APEDVK.C	N	48.47	1027.5	4.6	514.76	2	16.2	7556	4	546	554	Y	IPCAPEDVK
9	3	Zinc Metalloproteinase-disintegrin-like VAP2B (Crotalus atrox)	Q90282	R.KTDLLTR.K	N	36.2	845.497	3.9	423.757	2	14.31	6419	1	275	281	N	KTDLLTR
9	3	Zinc Metalloproteinase-disintegrin-like VAP2B (Crotalus atrox)	Q90282	K.ENGNKIPC(+57.02)APEDVK.C	N	11.62	1569.75	-12.8	785.87	2	21.94	11170	1	541	554	Y	ENGNKIPCAPEDVK
8	6	Zinc Metalloproteinase-disintegrin-like (Crotalus durissus durissus)	Q2QA02	K.HDNAQLLTAIDLDR.V	N	103.92	1593.81	5.9	797.918	2	22.47	11503	2	284	297	N	HDNAQLLTAIDLDR
8	6	Zinc Metalloproteinase-disintegrin-like (Crotalus durissus durissus)	Q2QA02	K.KHDNAQLLTAIDLDR.V	N	90.25	1721.91	-1.2	861.959	2	21.13	10640	2	283	297	N	KHDNAQLLTAIDLDR
8	6	Zinc Metalloproteinase-disintegrin-like (Crotalus durissus durissus)	Q2QA02	K.ITVKPEAGYTLNAFGEWR.K	N	88.47	2051.05	2.5	1026.53	2	23.9	12433	2	257	274	N	ITVKPEAGYTLNAFGEWR
8	6	Zinc Metalloproteinase-disintegrin-like (Crotalus durissus durissus)	Q2QA02	R.VIGLAYVGSMC(+57.02)HPK.R	N	76.72	1530.77	7.4	766.397	2	21.44	10844	2	298	311	Y	VIGLAYVGSMCHPK
8	6	Zinc Metalloproteinase-disintegrin-like (Crotalus durissus durissus)	Q2QA02	K.GM(+15.99)VLPGTK.C	N	59.62	817.437	2.7	409.727	2	14.64	6625	1	583	590	Y	GMVLPGTK
8	6	Zinc Metalloproteinase-disintegrin-like (Crotalus durissus durissus)	Q2QA02	K.M(+15.99)FYSNEDEHK.G	N	58.73	1314.52	-1.8	658.265	2	13.7	6150	2	573	582	Y	MFYSNEDEHK
8	6	Zinc Metalloproteinase-disintegrin-like (Crotalus durissus durissus)	Q2QA02	R.VIGLAYVGSM(+15.99)C(+57.02)HPK.R	N	52.29	1546.76	6.7	774.394	2	19.05	9344	1	298	311	Y	VIGLAYVGSMCHPK
8	6	Zinc Metalloproteinase-disintegrin-like (Crotalus durissus durissus)	Q2QA02	K.MFYSNEDEHK.G	N	51.09	1298.52	-1.6	650.268	2	14.91	6795	1	573	582	N	MFYSNEDEHK
8	6	Zinc Metalloproteinase-disintegrin-like (Crotalus durissus durissus)	Q2QA02	K.IPC(+57.02)APEDVK.C	N	48.47	1027.5	4.6	514.76	2	16.2	7556	4	546	554	Y	IPCAPEDVK
8	6	Zinc Metalloproteinase-disintegrin-like (Crotalus durissus durissus)	Q2QA02	R.FVELVLVVDK.A	N	43.31	1159.69	-3.8	580.848	2	26.31	14019	3	199	208	N	FVELVLVVDK
8	6	Zinc Metalloproteinase-disintegrin-like (Crotalus durissus durissus)	Q2QA02	R.KTDLLTR.K	N	36.2	845.497	3.9	423.757	2	14.31	6419	1	275	281	N	KTDLLTR
8	6	Zinc Metalloproteinase-disintegrin-like (Crotalus durissus durissus)	Q2QA02	K.ENGNKIPC(+57.02)APEDVK.C	N	11.62	1569.75	-12.8	785.87	2	21.94	11170	1	541	554	Y	ENGNKIPCAPEDVK
7	5	Zinc Metalloproteinase-disintegrin-like (Crotalus durissus durissus)	A4PBQ9	K.HDNAQLLTAIDLDR.V	N	103.92	1593.81	5.9	797.918	2	22.47	11503	2	284	297	N	HDNAQLLTAIDLDR
7	5	Zinc Metalloproteinase-disintegrin-like VAP2A (Crotalus Atrox)	A4PBQ9	K.KHDNAQLLTAIDLDR.V	N	90.25	1721.91	-1.2	861.959	2	21.13	10640	2	283	297	N	KHDNAQLLTAIDLDR
7	5	Zinc Metalloproteinase-disintegrin-like VAP2A (Crotalus Atrox)	A4PBQ9	R.MYELANTVNDIYR.Y	Y	85.33	1600.76	-5.6	801.381	2	23.69	12299	2	225	237	N	MYELANTVNDIYR
7	5	Zinc Metalloproteinase-disintegrin-like VAP2A (Crotalus Atrox)	A4PBQ9	R.VIGLAYVGSMC(+57.02)HPK.R	N	76.72	1530.77	7.4	766.397	2	21.44	10844	2	298	311	Y	VIGLAYVGSMCHPK
7	5	Zinc Metalloproteinase-disintegrin-like VAP2A (Crotalus Atrox)	A4PBQ9	R.M(+15.99)YELANTVNDIYR.Y	Y	75.05	1616.75	-6.9	809.377	2	22.47	11507	1	225	237	Y	MYELANTVNDIYR
7	5	Zinc Metalloproteinase-disintegrin-like VAP2A (Crotalus Atrox)	A4PBQ9	K.GM(+15.99)VLPGTK.C	N	59.62	817.437	2.7	409.727	2	14.64	6625	1	581	588	Y	GMVLPGTK
7	5	Zinc Metalloproteinase-disintegrin-like VAP2A (Crotalus Atrox)	A4PBQ9	K.M(+15.99)FYSNEDEHK.G	N	58.73	1314.52	-1.8	658.265	2	13.7	6150	2	571	580	Y	MFYSNEDEHK
7	5	Zinc Metalloproteinase-disintegrin-like VAP2A (Crotalus Atrox)	A4PBQ9	R.VIGLAYVGSM(+15.99)C(+57.02)HPK.R	N	52.29	1546.76	6.7	774.394	2	19.05	9344	1	298	311	Y	VIGLAYVGSMCHPK
7	5	Zinc Metalloproteinase-disintegrin-like VAP2A (Crotalus Atrox)	A4PBQ9	K.MFYSNEDEHK.G	N	51.09	1298.52	-1.6	650.268	2	14.91	6795	1	571	580	N	MFYSNEDEHK
7	5	Zinc Metalloproteinase-disintegrin-like VAP2A (Crotalus Atrox)	A4PBQ9	K.IPC(+57.02)APEDVK.C	N	48.47	1027.5	4.6	514.76	2	16.2	7556	4	544	552	Y	IPCAPEDVK
7	5	Zinc Metalloproteinase-disintegrin-like VAP2A (Crotalus Atrox)	A4PBQ9	R.FVELVLVVDK.A	N	43.31	1159.69	-3.8	580.848	2	26.31	14019	3	199	208	N	FVELVLVVDK
7	5	Zinc Metalloproteinase-disintegrin-like VAP2A (Crotalus Atrox)	A4PBQ9	R.KTDLLTR.K	N	36.2	845.497	3.9	423.757	2	14.31	6419	1	275	281	N	KTDLLTR
7	5	Zinc Metalloproteinase-disintegrin-like VAP2A (Crotalus Atrox)	A4PBQ9	K.ENGNKIPC(+57.02)APEDVK.C	N	11.62	1569.75	-12.8	785.87	2	21.94	11170	1	539	552	Y	ENGNKIPCAPEDVK
13	9	L-amino-acid oxidase (Crotalus adamanteus)	O93364	K.NNPGLLEYPVKPSEEGK.S	Y	83.73	1869.95	2.9	935.984	2	19.27	9481	1	151	167	N	NNPGLLEYPVKPSEEGK
13	9	L-amino-acid oxidase (Crotalus adamanteus)	O93364	R.VIEIQQNDR.E	Y	64.63	1113.58	-5.6	557.793	2	15.51	7153	2	279	287	N	VIEIQQNDR
13	9	L-amino-acid oxidase (Crotalus adamanteus)	O93364	K.NGLTATSNPK.R	Y	62.12	1001.51	-4.4	501.762	2	13.08	5876	1	43	52	N	NGLTATSNPK
13	9	L-amino-acid oxidase (Crotalus adamanteus)	O93364	K.N(+.98)NPGLLEYPVKPSEEGK.S	Y	50.59	1870.93	15.3	936.487	2	19.17	9422	1	151	167	Y	NNPGLLEYPVKPSEEGK
13	9	L-amino-acid oxidase (Crotalus adamanteus)	O93364	K.STTDLPSR.F	Y	49.64	875.435	3.8	438.726	2	14.24	6387	2	364	371	N	STTDLPSR
13	9	L-amino-acid oxidase (Crotalus adamanteus)	O93364	K.VQVHFNAR.V	Y	44.85	969.514	0.1	485.764	2	14.76	6702	1	271	278	N	VQVHFNAR
13	9	L-amino-acid oxidase (Crotalus adamanteus)	O93364	R.IKFEPPLPPK.K	Y	42.4	1164.69	4.4	583.355	2	19.36	9542	1	320	329	N	IKFEPPLPPK
13	9	L-amino-acid oxidase (Crotalus adamanteus)	O93364	K.FEPPLPPKK.A	Y	41.97	1051.61	1.2	526.811	2	16.58	7806	1	322	330	N	FEPPLPPKK
13	9	L-amino-acid oxidase (Crotalus adamanteus)	O93364	K.FWEDDGIHGGK.S	N	6.42	1259.56	-7.3	1260.56	1	24.61	12903	1	353	363	N	FWEDDGIHGGK
14	14	Snake venom metalloproteinase HT-2 (Crotalus ruber ruber)	P20897	R.VHEIVNFINEFYR.S	Y	91.4	1678.85	-0.1	840.431	2	26.4	14076	2	33	45	N	VHEIVNFINEFYR
14	14	Snake venom metalloproteinase HT-2 (Crotalus ruber ruber)	P20897	K.NTLHSFGEWR.K	Y	66.67	1245.59	3	623.804	2	19.12	9385	2	73	82	N	NTLHSFGEWR
14	14	Snake venom metalloproteinase HT-2 (Crotalus ruber ruber)	P20897	R.GASLC(+57.02)IMRPGLTPGR.S	N	55.16	1584.82	-3.9	793.416	2	20.45	10207	2	160	174	Y	GASLCIMRPGLTPGR
14	14	Snake venom metalloproteinase HT-2 (Crotalus ruber ruber)	P20897	K.YNSDLNTIR.T	N	52.91	1094.54	-4.5	548.273	2	16.97	8050	2	22	30	N	YNSDLNTIR
14	14	Snake venom metalloproteinase HT-2 (Crotalus ruber ruber)	P20897	K.SVLLNRK.R	Y	25.62	828.518	-1.9	415.265	2	13.31	5982	1	84	90	N	SVLLNRK
14	14	Snake venom metalloproteinase HT-2 (Crotalus ruber ruber)	P20897	R.SYEFSDASM(+15.99)R.Y	Y	23.75	1207.48	6.2	604.752	2	16.98	8053	1	175	184	Y	SYEFSDASMR
14	14	Snake venom metalloproteinase HT-2 (Crotalus ruber ruber)	P20897	R.MFMKYN(+.98)SDLNTIR.T	Y	6.3	1632.76	-11.8	817.38	2	21.59	10942	1	18	30	Y	MFMKYNSDLNTIR
15	25	Snake venom metalloproteinase atroxase (Crotalus atrox)	Q91401	R.VHELVNTINGFYR.S	N	104.84	1560.8	-4.8	781.406	2	21.53	10900	3	36	48	N	VHELVNTINGFYR
15	25	Snake venom metalloproteinase atroxase (Crotalus atrox)	Q91401	R.YIELVVVADHR.V	N	69.07	1312.71	-4.5	657.361	2	21.87	11121	4	10	20	N	YIELVVVADHR
15	25	Snake venom metalloproteinase atroxase (Crotalus atrox)	Q91401	R.GASLC(+57.02)IMRPGLTPGR.S	N	55.16	1584.82	-3.9	793.416	2	20.45	10207	2	163	177	Y	GASLCIMRPGLTPGR
48	158	Snake venom metalloproteinase hemorrhagic factor 2 (Lachesis muta muta)	P22796	R.VHEIVNTLNGFYR.S	N	104.84	1560.8	-4.8	781.406	2	21.53	10900	3	31	43	N	VHEIVNTLNGFYR
48	158	Snake venom metalloproteinase hemorrhagic factor 2 (Lachesis muta muta)	P22796	R.TRVHEIVNTLNGFYR.S	Y	87.34	1817.95	6.4	909.99	2	21.25	10720	1	29	43	N	TRVHEIVNTLNGFYR
24	23	Cysteine-rich seceretory protein Da-CRPa (Agkistrodon acutus)	F2Q6G0	K.MEWYPEAAANAER.W	N	79.59	1536.67	5	769.345	2	21.88	11132	2	39	51	N	MEWYPEAAANAER
24	23	Cysteine-rich seceretory protein Da-CRPa (Agkistrodon acutus)	F2Q6G0	SVDFDSESPR.K	Y	60.29	1137.49	2.9	569.756	2	16.86	7983	2	1	10	N	SVDFDSESPR
24	23	Cysteine-rich seceretory protein Da-CRPa (Agkistrodon acutus)	F2Q6G0	R.SVNPTASNMLK.M	N	60.05	1160.59	-2.1	581.299	2	17.28	8243	1	28	38	N	SVNPTASNMLK
24	23	Cysteine-rich seceretory protein Da-CRPa (Agkistrodon acutus)	F2Q6G0	R.RSVNPTASNMLK.M	N	42.41	1316.69	-5.2	659.347	2	15.4	7086	1	27	38	N	RSVNPTASNMLK
37	27	Cysteine-rich venom protein catrin (Crotalus atrox)	Q7ZT99	K.MEWYPEAAANAER.W	N	79.59	1536.67	5	769.345	2	21.88	11132	2	58	70	N	MEWYPEAAANAER
37	27	Cysteine-rich venom protein catrin (Crotalus atrox)	Q7ZT99	R.SVNPTASNMLK.M	N	60.05	1160.59	-2.1	581.299	2	17.28	8243	1	47	57	N	SVNPTASNMLK
37	27	Cysteine-rich venom protein catrin (Crotalus atrox)	Q7ZT99	K.SLVQQAGC(+57.02)QDK.Q	Y	53.34	1232.58	-1.9	617.297	2	14.54	6556	1	213	223	Y	SLVQQAGCQDK
37	27	Cysteine-rich venom protein catrin (Crotalus atrox)	Q7ZT99	R.RSVNPTASNMLK.M	N	42.41	1316.69	-5.2	659.347	2	15.4	7086	1	46	57	N	RSVNPTASNMLK
23	38	Zinc metalloproteinase-disintegrin-like VAP1 (Crotalus atrox)	Q9DGB9	R.MYDIVNVITPIYHR.M	Y	88.69	1732.9	-4.3	867.452	2	25.84	13710	2	226	239	N	MYDIVNVITPIYHR
23	38	Zinc metalloproteinase-disintegrin-like VAP1 (Crotalus atrox)	Q9DGB9	K.GM(+15.99)VLPGTK.C	N	59.62	817.437	2.7	409.727	2	14.64	6625	1	584	591	Y	GMVLPGTK
23	38	Zinc metalloproteinase-disintegrin-like VAP1 (Crotalus atrox)	Q9DGB9	K.IAC(+57.02)EPQ(+.98)DVK.C	Y	24.95	1059.49	-17.2	530.743	2	16.87	7990	3	547	555	Y	IACEPQDVK
23	38	Zinc metalloproteinase-disintegrin-like VAP1 (Crotalus atrox)	Q9DGB9	K.ASQ(+.98)SNLTPEQ(+.98)QRYLNAK.K	N	7.65	1948.95	-6.6	975.475	2	33.62	18802	1	182	198	Y	ASQSNLTPEQQRYLNAK
22	21	Zinc metalloproteinase-disintegrin-like VAP1 (Crotalus atrox)	Q92043	K.YSDDGMVDHGTK.C	Y	69.76	1323.54	6.4	662.782	2	14.18	6355	3	380	391	N	YSDDGMVDHGTK
22	21	Zinc metalloproteinase-disintegrin-like VAP1 (Crotalus atrox)	Q92043	K.ENGVNIPC(+57.02)AQEDVK.C	Y	66.54	1571.72	2.9	786.872	2	18.42	8927	1	350	363	Y	ENGVNIPCAQEDVK
22	21	Zinc metalloproteinase-disintegrin-like VAP1 (Crotalus atrox)	Q92043	K.YSDDGM(+15.99)VDHGTK.C	Y	49.85	1339.54	1.1	670.775	2	12.22	5445	1	380	391	Y	YSDDGMVDHGTK
22	21	Zinc metalloproteinase-disintegrin-like VAP1 (Crotalus atrox)	Q92043	K.RYVELVIVADHR.M	Y	41.77	1468.81	6.1	735.419	2	19.13	9390	1	6	17	N	RYVELVIVADHR
22	21	Zinc metalloproteinase-disintegrin-like VAP1 (Crotalus atrox)	Q92043	K.N(+.98)RQC(+57.02)VDVTTAYKSTSGFSQ(+.98)I	Y	7.41	2263.04	-19.5	1132.51	2	39.93	22912	1	400	419	Y	NRQCVDVTTAYKSTSGFSQI
27	62	Snake venom metalloproteinase atrolysin-D (Crotalus atrox)	P15167	R.YIELVVVADHR.V	N	69.07	1312.71	-4.5	657.361	2	21.87	11121	4	198	208	N	YIELVVVADHR
27	62	Snake venom metalloproteinase atrolysin-D (Crotalus atrox)	P15167	K.YNSDLNTIR.T	N	52.91	1094.54	-4.5	548.273	2	16.97	8050	2	213	221	N	YNSDLNTIR
25	36	Snake venom metalloproteinase HT-1 (Crotalus ruber ruber)	Q9PSN7	K.EMVLPGTK.C	Y	59.33	873.463	-0.5	437.738	2	18.17	8770	1	190	197	N	EMVLPGTK
25	36	Snake venom metalloproteinase HT-1 (Crotalus ruber ruber)	Q9PSN7	K.IPC(+57.02)APEDVK.C	N	48.47	1027.5	4.6	514.76	2	16.2	7556	4	153	161	Y	IPCAPEDVK
25	36	Snake venom metalloproteinase HT-1 (Crotalus ruber ruber)	Q9PSN7	K.TFNSNEDDHK.E	Y	31.21	1205.49	16.1	603.764	2	11.58	5167	1	180	189	N	TFNSNEDDHK
49	171	Snake venom serine protease catroxase-2 (Crotalus atrox)	Q8QHK2	K.KVPNEDEQTRNPK.E	Y	63.36	1553.78	-3.8	777.894	2	11.79	5256	1	81	93	N	KVPNEDEQTRNPK
49	171	Snake venom serine protease catroxase-2 (Crotalus atrox)	Q8QHK2	K.KVPNEDEQTR.N	Y	60.08	1214.59	-1.3	608.301	2	11.9	5303	3	81	90	N	KVPNEDEQTR
337	159	Snake venom metalloproteinase leucurolysin-A (Bothrops leucuros)	P84907	R.VAVTMAHELGHNLGMR.H	Y	86.89	1734.87	2.3	868.442	2	19.71	9738	1	136	151	N	VAVTMAHELGHNLGMR
20	161	Bradykinin inhibitor peptide (Crotalus atrox)	P0CJ34	TPPAGPDVGPR	Y	83.1	1062.55	6.5	532.284	2	15.33	7045	7	1	11	N	TPPAGPDVGPR
96	138	Metalloproteinase P-II (Crotalus durissus durissus)	Q2QA03	R.VAVTMTHELGHNLGIR.H	Y	79.31	1746.92	3.1	874.47	2	19.25	9469	2	323	338	N	VAVTMTHELGHNLGIR
96	138	Metalloproteinase P-II (Crotalus durissus durissus)	Q2QA03	K.N(+.98)DDTC(+57.02)TGQ(+.98)SADC(+57.02)PR.N	N	6.98	1597.56	-3.8	799.785	2	12.01	5350	1	460	473	Y	NDDTCTGQSADCPR
26	37	Group III snake venom metalloproteinase (Echis ocellatus)	E9KJZ0	K.IPC(+57.02)APEDVK.C	N	48.47	1027.5	4.6	514.76	2	16.2	7556	4	494	502	Y	IPCAPEDVK
26	37	Group III snake venom metalloproteinase (Echis ocellatus)	E9KJZ0	R.RKDLLNR.K	Y	40.56	913.546	3.4	457.782	2	14.43	6487	1	222	228	N	RKDLLNR
26	37	Group III snake venom metalloproteinase (Echis ocellatus)	E9KJZ0	R.KDLLNRK.A	Y	29.3	885.54	-0.3	443.777	2	13.63	6112	1	223	229	N	KDLLNRK
171	80	Zinc metalloproteinase/disintegrin (Crotalus atrox)	P34182	R.STGVVQDHSEINLR.V	Y	76.36	1553.78	-2.7	777.895	2	17.11	8135	1	309	322	N	STGVVQDHSEINLR
171	80	Zinc metalloproteinase/disintegrin (Crotalus atrox)	P34182	K.GLFSKDYSETHYSFDGR.K	Y	10.42	2007.9	-16.5	1004.94	2	19.23	9460	1	75	91	N	GLFSKDYSETHYSFDGR
171	80	Zinc metalloproteinase/disintegrin (Crotalus atrox)	P34182	R.N(+.98)DDTC(+57.02)TGQ(+.98)SADC(+57.02)PR.N	N	6.98	1597.56	-3.8	799.785	2	12.01	5350	1	460	473	Y	NDDTCTGQSADCPR
171	80	Zinc metalloproteinase/disintegrin (Crotalus atrox)	P34182	K.DYSETHYSFDGRK.I	Y	6.2	1603.69	5.2	802.857	2	28.06	15163	1	80	92	N	DYSETHYSFDGRK
97	149	Snake venom serine protease catroxase-1 (Crotalus atrox)	Q8QHK3	R.AAYPEYGLPATSR.T	Y	73.76	1394.68	3.4	698.351	2	20.05	9950	2	175	187	N	AAYPEYGLPATSR
97	149	Snake venom serine protease catroxase-1 (Crotalus atrox)	Q8QHK3	K.NYTFWDK.D	Y	5.63	972.434	-4.4	973.437	1	30.45	16732	1	102	108	N	NYTFWDK
238	166	Ohanin-like protein (Lachesis muta muta)	Q27J48	K.NVGVPQVVPDNPER.F	Y	68.05	1518.78	-1.8	760.395	2	19.99	9912	1	81	94	N	NVGVPQVVPDNPER
238	166	Ohanin-like protein (Lachesis muta muta)	Q27J48	K.NVGVPQ(+.98)VVPDNPER.F	Y	8.9	1519.76	-2	1520.77	1	25.78	13673	1	81	94	Y	NVGVPQVVPDNPER
64	74	Phospholipase A2 homolog (Bothrops marajoensis)	P0DI92	K.MILQETGK.M	N	45.32	918.484	0.3	460.25	2	16.51	7760	1	8	15	N	MILQETGK
64	74	Phospholipase A2 homolog (Bothrops marajoensis)	P0DI92	K.M(+15.99)ILQETGK.M	N	39.81	934.479	0.8	468.247	2	14.54	6560	1	8	15	Y	MILQETGK
64	74	Phospholipase A2 homolog (Bothrops marajoensis)	P0DI92	SLLELGK.M	Y	39.37	758.454	2.6	759.463	1	20.89	10485	1	1	7	N	SLLELGK
113	83	5'-nucleotidase (Ovophis okinavensis)	U3T7C6	K.QAFEHSVHR.H	Y	49.23	1109.54	-0.1	555.775	2	12.47	5580	1	364	372	N	QAFEHSVHR
113	83	5'-nucleotidase (Ovophis okinavensis)	U3T7C6	R.SPIDER.A	Y	31.25	715.35	-2.9	716.355	1	13.2	5929	1	326	331	N	SPIDER
112	81	C-type lectin PAL (Bitis arietans)	Q9PSN0	K.DFSWEWTDR.S	Y	47.66	1240.51	5.7	621.268	2	25.61	13562	1	76	84	N	DFSWEWTDR
112	81	C-type lectin PAL (Bitis arietans)	Q9PSN0	K.AWEDAER.F	Y	30.8	875.377	-0.8	438.696	2	15.18	6963	1	23	29	N	AWEDAER
98	203	Acidic phospholipase A2 (Crotalus atrox)	P00624	K.YWLFPPK.N	Y	53.5	949.506	7.8	950.521	1	24.58	12882	2	123	129	N	YWLFPPK
98	203	Acidic phospholipase A2 (Crotalus atrox)	P00624	R.DNIPSYDNKYWLFPPKNC(+57.02)R.E	Y	8.51	2426.15	-0.5	1214.08	2	30.44	16724	1	114	132	Y	DNIPSYDNKYWLFPPKNCR
65	108	Basic phospholipase A2 homolog (Porthidium nummifer)	P82950	K.MILQETGK.N	N	45.32	918.484	0.3	460.25	2	16.51	7760	1	8	15	N	MILQETGK
65	108	Basic phospholipase A2 homolog (Porthidium nummifer)	P82950	K.M(+15.99)ILQETGK.N	N	39.81	934.479	0.8	468.247	2	14.54	6560	1	8	15	Y	MILQETGK
65	108	Basic phospholipase A2 homolog (Porthidium nummifer)	P82950	K.TIVC(+57.02)GKN(+.98)NPC(+57.02)LK.Q	Y	16.16	1403.69	7.4	702.857	2	16.86	7986	1	72	83	Y	TIVCGKNNPCLK
237	145	Group III snake venom metalloproteinase (Echis ocellatus)	Q2UXQ1	R.ESVLLNR.K	Y	48.78	829.466	-4	415.738	2	16.81	7957	1	254	260	N	ESVLLNR
237	145	Group III snake venom metalloproteinase (Echis ocellatus)	Q2UXQ1	K.YEN(+.98)IEKEDEAPKM(+15.99)C(+57.02)GVK.H	Y	6.69	2055.91	1.1	1028.96	2	20.42	10187	1	131	147	Y	YENIEKEDEAPKMCGVK
114	109	C-type lectin alpha subunit (Ovophis okinavensis)	T2HQM1	K.YVWIGLR.V	Y	36.5	905.512	-0.1	453.763	2	23.52	12193	1	89	95	N	YVWIGLR
114	109	C-type lectin alpha subunit (Ovophis okinavensis)	T2HQM1	K.TWEDAEWFC(+57.02)AKQ(+.98)AK.G	Y	17.65	1769.77	-2.5	885.891	2	32	17743	1	47	60	Y	TWEDAEWFCAKQAK
19	26	Snake venom metalloproteinase atrolysin-B (Crotalus atrox)	Q90391	R.VHELVNTINGFYR.S	N	90.43	1560.8	8.9	781.417	2	21.55	10768	2	224	236	N	VHELVNTINGFYR
19	26	Snake venom metalloproteinase atrolysin-B (Crotalus atrox)	Q90391	R.YIELVVVADHR.V	N	69.73	1312.71	5.2	657.368	2	21.71	10875	3	198	208	N	YIELVVVADHR
19	26	Snake venom metalloproteinase atrolysin-B (Crotalus atrox)	Q90391	R.GASLC(+57.02)IMRPGLTPGR.S	N	61.77	1584.82	8.2	793.425	2	20.55	10130	2	351	365	Y	GASLCIMRPGLTPGR
19	26	Snake venom metalloproteinase atrolysin-B (Crotalus atrox)	Q90391	K.ASDLN(+.98)LN(+.98)PDQQNLPQ(+.98)R.Y	N	6.41	1824.85	-11.6	913.421	2	36.61	20609	1	182	197	Y	ASDLNLNPDQQNLPQR
64	8882	Glutaminyl cyclase (Protobothrops flavoviridis )	U3TAD9	MWQNDLHPILIER.Y	Y	67.2	1663.85	4.5	832.936	2	22.98	11705	1	1	13	N	MWQNDLHPILIER
64	8882	Glutaminyl cyclase (Protobothrops flavoviridis )	U3TAD9	K.LIFFDGEEAFVR.W	Y	66.56	1441.72	10.7	721.877	2	27.77	14833	1	133	144	N	LIFFDGEEAFVR
64	8882	Glutaminyl cyclase (Protobothrops flavoviridis )	U3TAD9	R.TFSNIISTLNPLAK.R	Y	65.86	1517.85	-4.1	759.927	2	28.08	15039	1	55	68	N	TFSNIISTLNPLAK
16	17	L-amino-acid oxidase (Bothrops jararacussu)	Q6TGQ9	K.STTDLPSR.F	N	56.59	875.435	-6.9	438.722	2	14.16	6251	2	359	366	N	STTDLPSR
16	17	L-amino-acid oxidase (Bothrops jararacussu)	Q6TGQ9	K.FEPPLPPKK.A	N	44.38	1051.61	-1.9	526.81	2	16.75	7800	1	317	325	N	FEPPLPPKK
16	17	L-amino-acid oxidase (Bothrops jararacussu)	Q6TGQ9	R.IKFEPPLPPK.K	N	43	1164.69	3.5	583.355	2	19.35	9413	1	315	324	N	IKFEPPLPPK
16	17	L-amino-acid oxidase (Bothrops jararacussu)	Q6TGQ9	K.KFWEDDGIHGGK.S	N	36.94	1387.65	3.2	694.835	2	16.76	7808	1	347	358	N	KFWEDDGIHGGK
16	17	L-amino-acid oxidase (Bothrops jararacussu)	Q6TGQ9	K.FEPPLPPK.K	N	33.68	923.512	-5.8	462.76	2	19.14	9281	2	317	324	N	FEPPLPPK
16	17	L-amino-acid oxidase (Bothrops jararacussu)	Q6TGQ9	R.VGEVNK.D	Y	16.6	644.349	-18.9	645.344	1	23.87	12278	1	143	148	N	VGEVNK
16	17	L-amino-acid oxidase (Bothrops jararacussu)	Q6TGQ9	K.FGLQLNEFSQENENAWYFIK.N	N	10.22	2476.17	-13	1239.08	2	36.47	20514	1	118	137	N	FGLQLNEFSQENENAWYFIK
65	249	Cadam10_SVSP-2 (Crotalus adamanteus)	F8S118	R.LPAVYTK.V	Y	52.31	790.459	-0.7	791.466	1	16.64	7727	1	232	238	N	LPAVYTK
65	249	Cadam10_SVSP-2 (Crotalus adamanteus)	F8S118	K.TVPNEDEQTRVPK.E	Y	47.76	1511.76	1.2	756.887	2	14.35	6348	1	81	93	N	TVPNEDEQTRVPK
65	249	Cadam10_SVSP-2 (Crotalus adamanteus)	F8S118	MVLIRVLAN(+.98)LLILQLSYAQK.S	N	17.43	2299.37	13.4	1150.71	2	33.81	18796	1	1	20	Y	MVLIRVLANLLILQLSYAQK
44	89	Zinc metalloproteinase-disintegrin-like lachestatin-1 (Lachesis muta muta)	C5H5D5	K.GM(+15.99)VLPGTK.C	N	60.11	817.437	3.9	409.727	2	14.79	6578	1	395	402	Y	GMVLPGTK
44	89	Zinc metalloproteinase-disintegrin-like lachestatin-1 (Lachesis muta muta)	C5H5D5	K.IAC(+57.02)EPQ(+.98)DVK.C	N	25.54	1059.49	-18.6	530.743	2	16.85	7863	2	358	366	Y	IACEPQDVK
44	89	Zinc metalloproteinase-disintegrin-like lachestatin-1 (Lachesis muta muta)	C5H5D5	R.C(+57.02)VDVNTPY	Y	18.13	966.412	-7.2	967.412	1	28.66	15417	1	414	421	Y	CVDVNTPY
44	89	Zinc metalloproteinase-disintegrin-like lachestatin-1 (Lachesis muta muta)	C5H5D5	K.LRQGAQC(+57.02)AEGLC(+57.02)C(+57.02)DQ(+.98)C(+57.02)R.F	N	6.32	2081.85	17	1041.95	2	17.01	7966	1	248	264	Y	LRQGAQCAEGLCCDQCR
122	8907	Zinc metalloproteinase-disintegrin BlatH1 (Bothriechis lateralis)	U5PZ28	K.YVELVIVADHR.M	N	64.91	1312.71	4.8	657.367	2	21.5	10740	1	200	210	N	YVELVIVADHR
122	8907	Zinc metalloproteinase-disintegrin BlatH1 (Bothriechis lateralis)	U5PZ28	R.IEN(+.98)DADSTGSISAC(+57.02)NGLK.G	Y	16.55	1851.82	-19	926.898	2	25.17	13134	1	109	126	Y	IENDADSTGSISACNGLK
103	190	Zinc metalloproteinase-disintegrin-like HV1 (Protobothrops flavoviridis)	Q90ZI3	K.GM(+15.99)VLPGTK.C	N	60.11	817.437	3.9	409.727	2	14.79	6578	1	585	592	Y	GMVLPGTK
103	190	Zinc metalloproteinase-disintegrin-like HV1 (Protobothrops flavoviridis)	Q90ZI3	K.KN(+.98)PC(+57.02)N(+.98)IIYSPNDEDKGMVLPGTK.C	Y	24.63	2591.22	-16.3	864.735	3	11.67	5080	1	570	592	Y	KNPCNIIYSPNDEDKGMVLPGTK
103	190	Zinc metalloproteinase-disintegrin-like HV1 (Protobothrops flavoviridis)	Q90ZI3	K.LRQGAQC(+57.02)AEGLC(+57.02)C(+57.02)DQ(+.98)C(+57.02)R.F	N	6.32	2081.85	17	1041.95	2	17.01	7966	1	438	454	Y	LRQGAQCAEGLCCDQCR
121	187	Metalloproteinase (Agkistrodon acutus)	V5Z141	K.GM(+15.99)VLPGTK.C	N	60.11	817.437	3.9	409.727	2	14.79	6578	1	581	588	Y	GMVLPGTK
121	187	Metalloproteinase (Agkistrodon acutus)	V5Z141	K.VPC(+57.02)APQ(+.98)DVK.C	Y	21.46	1013.49	-2.4	507.749	2	16.72	7782	1	544	552	Y	VPCAPQDVK
66	150	L-amino-acid oxidase (Naja atra)	A8QL58	K.STTDLPSR.F	N	56.59	875.435	-6.9	438.722	2	14.16	6251	2	363	370	N	STTDLPSR
66	150	L-amino-acid oxidase (Naja atra)	A8QL58	R.SPLEEC(+57.02)FQQNDYEEILEIARNGLK.K	Y	19.29	2894.38	6.7	1448.2	2	25.61	13420	1	24	47	Y	SPLEECFQQNDYEEILEIARNGLK
67	130	Amine oxidase (Pantherophis guttatus)	A0A098LX00	K.STTDLPSR.F	N	56.59	875.435	-6.9	438.722	2	14.16	6251	2	364	371	N	STTDLPSR
67	130	Amine oxidase (Pantherophis guttatus)	A0A098LX00	R.SPLEEC(+57.02)FK.E	Y	19.21	1008.46	7.2	1009.47	1	34.99	19570	1	23	30	Y	SPLEECFK
40	115	Thrombin-like enzyme asperase (Bothrops asper)	Q072L6	K.VLNEDEQTRDPK.E	Y	35.9	1442.7	-2.2	722.356	2	13.09	5787	1	82	93	N	VLNEDEQTRDPK
40	115	Thrombin-like enzyme asperase (Bothrops asper)	Q072L6	R.IM(+15.99)GWGTISPTK.E	N	28.92	1205.61	2.6	603.815	2	20.54	10122	1	145	155	Y	IMGWGTISPTK
40	115	Thrombin-like enzyme asperase (Bothrops asper)	Q072L6	MVLIRVLAN(+.98)LLILQLSYAQK.S	N	17.43	2299.37	13.4	1150.71	2	33.81	18796	1	1	20	Y	MVLIRVLANLLILQLSYAQK
40	115	Thrombin-like enzyme asperase (Bothrops asper)	Q072L6	K.VSDYTEWIK.S	Y	15.01	1139.55	0.9	570.783	2	10.08	4249	14	238	246	N	VSDYTEWIK
40	115	Thrombin-like enzyme asperase (Bothrops asper)	Q072L6	K.SIIAGN(+.98)TAAAC(+57.02)PP	Y	10.07	1242.59	1	1243.6	1	35.12	19649	1	247	259	Y	SIIAGNTAAACPP
38	210	Metalloproteinase (Echis carinatus sochureki)	E9JG27	K.IPC(+57.02)APEDVK.C	N	46.1	1027.5	5.5	514.76	2	16.37	7549	4	505	513	Y	IPCAPEDVK
38	210	Metalloproteinase (Echis carinatus sochureki)	E9JG27	K.LTPGSQ(+.98)C(+57.02)ADGEC(+57.02)C(+57.02)DQ(+.98)C(+57.02)RFRR.A	Y	25.32	2473.98	-17.6	1237.98	2	22.09	11127	1	394	413	Y	LTPGSQCADGECCDQCRFRR
120	261	Snaclec clone 2100755 (Deinagkistrodon acutus)	Q8JIV8	R.IFWFNR.G	Y	39.89	881.455	2.1	441.736	2	24.9	12957	1	129	134	N	IFWFNR
120	261	Snaclec clone 2100755 (Deinagkistrodon acutus)	Q8JIV8	R.RPYC(+57.02)TVMVVK.T	Y	32.26	1251.65	4.2	626.833	2	16.81	7840	1	116	125	Y	RPYCTVMVVK
59	122	Basic phospholipase A2 homolog Cax-K49 (Crotalus atrox)	Q8UVZ7	K.MILQETGK.N	Y	50.52	918.484	-0.1	460.25	2	16.71	7773	1	24	31	N	MILQETGK
59	122	Basic phospholipase A2 homolog Cax-K49 (Crotalus atrox)	Q8UVZ7	K.M(+15.99)ILQETGK.N	Y	47.77	934.479	2	468.248	2	14.76	6560	2	24	31	Y	MILQETGK
59	122	Basic phospholipase A2 homolog Cax-K49 (Crotalus atrox)	Q8UVZ7	R.ENLDTYNK.K	Y	10.64	995.456	5.8	498.738	2	11.6	5051	1	114	121	N	ENLDTYNK
59	122	Basic phospholipase A2 homolog Cax-K49 (Crotalus atrox)	Q8UVZ7	K.N(+.98)PITSYGIYGC(+57.02)NC(+57.02)GVGSRHKPKDGTDR.C	Y	10.29	3009.38	18.2	1505.73	2	35.22	19715	1	32	58	Y	NPITSYGIYGCNCGVGSRHKPKDGTDR
8	6	Zinc Metalloproteinase-disintegrin-like (Crotalus durissus durissus)	Q2QA02	K.HDNAQLLTAIDLDR.V	N	103.92	1593.81	5.9	797.918	2	22.47	11503	2	284	297	N	HDNAQLLTAIDLDR
8	6	Zinc Metalloproteinase-disintegrin-like (Crotalus durissus durissus)	Q2QA02	K.KHDNAQLLTAIDLDR.V	N	90.25	1721.91	-1.2	861.959	2	21.13	10640	2	283	297	N	KHDNAQLLTAIDLDR
8	6	Zinc Metalloproteinase-disintegrin-like (Crotalus durissus durissus)	Q2QA02	K.ITVKPEAGYTLNAFGEWR.K	N	88.47	2051.05	2.5	1026.53	2	23.9	12433	2	257	274	N	ITVKPEAGYTLNAFGEWR
8	6	Zinc Metalloproteinase-disintegrin-like (Crotalus durissus durissus)	Q2QA02	R.VIGLAYVGSMC(+57.02)HPK.R	N	76.72	1530.77	7.4	766.397	2	21.44	10844	2	298	311	Y	VIGLAYVGSMCHPK
8	6	Zinc Metalloproteinase-disintegrin-like (Crotalus durissus durissus)	Q2QA02	K.GM(+15.99)VLPGTK.C	N	59.62	817.437	2.7	409.727	2	14.64	6625	1	583	590	Y	GMVLPGTK
8	6	Zinc Metalloproteinase-disintegrin-like (Crotalus durissus durissus)	Q2QA02	K.M(+15.99)FYSNEDEHK.G	N	58.73	1314.52	-1.8	658.265	2	13.7	6150	2	573	582	Y	MFYSNEDEHK
8	6	Zinc Metalloproteinase-disintegrin-like (Crotalus durissus durissus)	Q2QA02	R.VIGLAYVGSM(+15.99)C(+57.02)HPK.R	N	52.29	1546.76	6.7	774.394	2	19.05	9344	1	298	311	Y	VIGLAYVGSMCHPK
8	6	Zinc Metalloproteinase-disintegrin-like (Crotalus durissus durissus)	Q2QA02	K.MFYSNEDEHK.G	N	51.09	1298.52	-1.6	650.268	2	14.91	6795	1	573	582	N	MFYSNEDEHK
8	6	Zinc Metalloproteinase-disintegrin-like (Crotalus durissus durissus)	Q2QA02	K.IPC(+57.02)APEDVK.C	N	48.47	1027.5	4.6	514.76	2	16.2	7556	4	546	554	Y	IPCAPEDVK
8	6	Zinc Metalloproteinase-disintegrin-like (Crotalus durissus durissus)	Q2QA02	R.FVELVLVVDK.A	N	43.31	1159.69	-3.8	580.848	2	26.31	14019	3	199	208	N	FVELVLVVDK
8	6	Zinc Metalloproteinase-disintegrin-like (Crotalus durissus durissus)	Q2QA02	R.KTDLLTR.K	N	36.2	845.497	3.9	423.757	2	14.31	6419	1	275	281	N	KTDLLTR
8	6	Zinc Metalloproteinase-disintegrin-like (Crotalus durissus durissus)	Q2QA02	K.ENGNKIPC(+57.02)APEDVK.C	N	11.62	1569.75	-12.8	785.87	2	21.94	11170	1	541	554	Y	ENGNKIPCAPEDVK
23	38	Zinc metalloproteinase-disintegrin-like VAP1 (Crotalus atrox)	Q9DGB9	R.MYDIVNVITPIYHR.M	Y	88.69	1732.9	-4.3	867.452	2	25.84	13710	2	226	239	N	MYDIVNVITPIYHR
23	38	Zinc metalloproteinase-disintegrin-like VAP1 (Crotalus atrox)	Q9DGB9	K.GM(+15.99)VLPGTK.C	N	59.62	817.437	2.7	409.727	2	14.64	6625	1	584	591	Y	GMVLPGTK
23	38	Zinc metalloproteinase-disintegrin-like VAP1 (Crotalus atrox)	Q9DGB9	K.IAC(+57.02)EPQ(+.98)DVK.C	Y	24.95	1059.49	-17.2	530.743	2	16.87	7990	3	547	555	Y	IACEPQDVK
23	38	Zinc metalloproteinase-disintegrin-like VAP1 (Crotalus atrox)	Q9DGB9	K.ASQ(+.98)SNLTPEQ(+.98)QRYLNAK.K	N	7.65	1948.95	-6.6	975.475	2	33.62	18802	1	182	198	Y	ASQSNLTPEQQRYLNAK
27	62	Snake venom metalloproteinase atrolysin-D (Crotalus atrox)	P15167	R.YIELVVVADHR.V	N	69.07	1312.71	-4.5	657.361	2	21.87	11121	4	198	208	N	YIELVVVADHR
27	62	Snake venom metalloproteinase atrolysin-D (Crotalus atrox)	P15167	K.YNSDLNTIR.T	N	52.91	1094.54	-4.5	548.273	2	16.97	8050	2	213	221	N	YNSDLNTIR
49	171	Snake venom serine protease catroxase-2 (Crotalus atrox)	Q8QHK2	K.KVPNEDEQTRNPK.E	Y	63.36	1553.78	-3.8	777.894	2	11.79	5256	1	81	93	N	KVPNEDEQTRNPK
49	171	Snake venom serine protease catroxase-2 (Crotalus atrox)	Q8QHK2	K.KVPNEDEQTR.N	Y	60.08	1214.59	-1.3	608.301	2	11.9	5303	3	81	90	N	KVPNEDEQTR
97	149	Snake venom serine protease catroxase-1 (Crotalus atrox)	Q8QHK3	R.AAYPEYGLPATSR.T	Y	73.76	1394.68	3.4	698.351	2	20.05	9950	2	175	187	N	AAYPEYGLPATSR
97	149	Snake venom serine protease catroxase-1 (Crotalus atrox)	Q8QHK3	K.NYTFWDK.D	Y	5.63	972.434	-4.4	973.437	1	30.45	16732	1	102	108	N	NYTFWDK
113	83	5'-nucleotidase (Ovophis okinavensis)	U3T7C6	K.QAFEHSVHR.H	Y	49.23	1109.54	-0.1	555.775	2	12.47	5580	1	364	372	N	QAFEHSVHR
113	83	5'-nucleotidase (Ovophis okinavensis)	U3T7C6	R.SPIDER.A	Y	31.25	715.35	-2.9	716.355	1	13.2	5929	1	326	331	N	SPIDER
112	81	C-type lectin PAL (Bitis arietans)	Q9PSN0	K.DFSWEWTDR.S	Y	47.66	1240.51	5.7	621.268	2	25.61	13562	1	76	84	N	DFSWEWTDR
112	81	C-type lectin PAL (Bitis arietans)	Q9PSN0	K.AWEDAER.F	Y	30.8	875.377	-0.8	438.696	2	15.18	6963	1	23	29	N	AWEDAER
65	108	Basic phospholipase A2 homolog (Porthidium nummifer)	P82950	K.MILQETGK.N	N	45.32	918.484	0.3	460.25	2	16.51	7760	1	8	15	N	MILQETGK
65	108	Basic phospholipase A2 homolog (Porthidium nummifer)	P82950	K.M(+15.99)ILQETGK.N	N	39.81	934.479	0.8	468.247	2	14.54	6560	1	8	15	Y	MILQETGK
65	108	Basic phospholipase A2 homolog (Porthidium nummifer)	P82950	K.TIVC(+57.02)GKN(+.98)NPC(+57.02)LK.Q	Y	16.16	1403.69	7.4	702.857	2	16.86	7986	1	72	83	Y	TIVCGKNNPCLK
19	26	Snake venom metalloproteinase atrolysin-B (Crotalus atrox)	Q90391	R.VHELVNTINGFYR.S	N	90.43	1560.8	8.9	781.417	2	21.55	10768	2	224	236	N	VHELVNTINGFYR
19	26	Snake venom metalloproteinase atrolysin-B (Crotalus atrox)	Q90391	R.YIELVVVADHR.V	N	69.73	1312.71	5.2	657.368	2	21.71	10875	3	198	208	N	YIELVVVADHR
19	26	Snake venom metalloproteinase atrolysin-B (Crotalus atrox)	Q90391	R.GASLC(+57.02)IMRPGLTPGR.S	N	61.77	1584.82	8.2	793.425	2	20.55	10130	2	351	365	Y	GASLCIMRPGLTPGR
19	26	Snake venom metalloproteinase atrolysin-B (Crotalus atrox)	Q90391	K.ASDLN(+.98)LN(+.98)PDQQNLPQ(+.98)R.Y	N	6.41	1824.85	-11.6	913.421	2	36.61	20609	1	182	197	Y	ASDLNLNPDQQNLPQR
16	17	L-amino-acid oxidase (Bothrops jararacussu)	Q6TGQ9	K.STTDLPSR.F	N	56.59	875.435	-6.9	438.722	2	14.16	6251	2	359	366	N	STTDLPSR
16	17	L-amino-acid oxidase (Bothrops jararacussu)	Q6TGQ9	K.FEPPLPPKK.A	N	44.38	1051.61	-1.9	526.81	2	16.75	7800	1	317	325	N	FEPPLPPKK
16	17	L-amino-acid oxidase (Bothrops jararacussu)	Q6TGQ9	R.IKFEPPLPPK.K	N	43	1164.69	3.5	583.355	2	19.35	9413	1	315	324	N	IKFEPPLPPK
16	17	L-amino-acid oxidase (Bothrops jararacussu)	Q6TGQ9	K.KFWEDDGIHGGK.S	N	36.94	1387.65	3.2	694.835	2	16.76	7808	1	347	358	N	KFWEDDGIHGGK
16	17	L-amino-acid oxidase (Bothrops jararacussu)	Q6TGQ9	K.FEPPLPPK.K	N	33.68	923.512	-5.8	462.76	2	19.14	9281	2	317	324	N	FEPPLPPK
16	17	L-amino-acid oxidase (Bothrops jararacussu)	Q6TGQ9	R.VGEVNK.D	Y	16.6	644.349	-18.9	645.344	1	23.87	12278	1	143	148	N	VGEVNK
16	17	L-amino-acid oxidase (Bothrops jararacussu)	Q6TGQ9	K.FGLQLNEFSQENENAWYFIK.N	N	10.22	2476.17	-13	1239.08	2	36.47	20514	1	118	137	N	FGLQLNEFSQENENAWYFIK
65	249	Cadam10_SVSP-2 (Crotalus adamanteus)	F8S118	R.LPAVYTK.V	Y	52.31	790.459	-0.7	791.466	1	16.64	7727	1	232	238	N	LPAVYTK
65	249	Cadam10_SVSP-2 (Crotalus adamanteus)	F8S118	K.TVPNEDEQTRVPK.E	Y	47.76	1511.76	1.2	756.887	2	14.35	6348	1	81	93	N	TVPNEDEQTRVPK
65	249	Cadam10_SVSP-2 (Crotalus adamanteus)	F8S118	MVLIRVLAN(+.98)LLILQLSYAQK.S	N	17.43	2299.37	13.4	1150.71	2	33.81	18796	1	1	20	Y	MVLIRVLANLLILQLSYAQK
44	89	Zinc metalloproteinase-disintegrin-like lachestatin-1 (Lachesis muta muta)	C5H5D5	K.GM(+15.99)VLPGTK.C	N	60.11	817.437	3.9	409.727	2	14.79	6578	1	395	402	Y	GMVLPGTK
44	89	Zinc metalloproteinase-disintegrin-like lachestatin-1 (Lachesis muta muta)	C5H5D5	K.IAC(+57.02)EPQ(+.98)DVK.C	N	25.54	1059.49	-18.6	530.743	2	16.85	7863	2	358	366	Y	IACEPQDVK
44	89	Zinc metalloproteinase-disintegrin-like lachestatin-1 (Lachesis muta muta)	C5H5D5	R.C(+57.02)VDVNTPY	Y	18.13	966.412	-7.2	967.412	1	28.66	15417	1	414	421	Y	CVDVNTPY
44	89	Zinc metalloproteinase-disintegrin-like lachestatin-1 (Lachesis muta muta)	C5H5D5	K.LRQGAQC(+57.02)AEGLC(+57.02)C(+57.02)DQ(+.98)C(+57.02)R.F	N	6.32	2081.85	17	1041.95	2	17.01	7966	1	248	264	Y	LRQGAQCAEGLCCDQCR
122	8907	Zinc metalloproteinase-disintegrin BlatH1 (Bothriechis lateralis)	U5PZ28	K.YVELVIVADHR.M	N	64.91	1312.71	4.8	657.367	2	21.5	10740	1	200	210	N	YVELVIVADHR
122	8907	Zinc metalloproteinase-disintegrin BlatH1 (Bothriechis lateralis)	U5PZ28	R.IEN(+.98)DADSTGSISAC(+57.02)NGLK.G	Y	16.55	1851.82	-19	926.898	2	25.17	13134	1	109	126	Y	IENDADSTGSISACNGLK
103	190	Zinc metalloproteinase-disintegrin-like HV1 (Protobothrops flavoviridis)	Q90ZI3	K.GM(+15.99)VLPGTK.C	N	60.11	817.437	3.9	409.727	2	14.79	6578	1	585	592	Y	GMVLPGTK
103	190	Zinc metalloproteinase-disintegrin-like HV1 (Protobothrops flavoviridis)	Q90ZI3	K.KN(+.98)PC(+57.02)N(+.98)IIYSPNDEDKGMVLPGTK.C	Y	24.63	2591.22	-16.3	864.735	3	11.67	5080	1	570	592	Y	KNPCNIIYSPNDEDKGMVLPGTK
103	190	Zinc metalloproteinase-disintegrin-like HV1 (Protobothrops flavoviridis)	Q90ZI3	K.LRQGAQC(+57.02)AEGLC(+57.02)C(+57.02)DQ(+.98)C(+57.02)R.F	N	6.32	2081.85	17	1041.95	2	17.01	7966	1	438	454	Y	LRQGAQCAEGLCCDQCR
121	187	Metalloproteinase (Agkistrodon acutus)	V5Z141	K.GM(+15.99)VLPGTK.C	N	60.11	817.437	3.9	409.727	2	14.79	6578	1	581	588	Y	GMVLPGTK
121	187	Metalloproteinase (Agkistrodon acutus)	V5Z141	K.VPC(+57.02)APQ(+.98)DVK.C	Y	21.46	1013.49	-2.4	507.749	2	16.72	7782	1	544	552	Y	VPCAPQDVK
66	150	L-amino-acid oxidase (Naja atra)	A8QL58	K.STTDLPSR.F	N	56.59	875.435	-6.9	438.722	2	14.16	6251	2	363	370	N	STTDLPSR
66	150	L-amino-acid oxidase (Naja atra)	A8QL58	R.SPLEEC(+57.02)FQQNDYEEILEIARNGLK.K	Y	19.29	2894.38	6.7	1448.2	2	25.61	13420	1	24	47	Y	SPLEECFQQNDYEEILEIARNGLK
67	130	Amine oxidase (Pantherophis guttatus)	A0A098LX00	K.STTDLPSR.F	N	56.59	875.435	-6.9	438.722	2	14.16	6251	2	364	371	N	STTDLPSR
67	130	Amine oxidase (Pantherophis guttatus)	A0A098LX00	R.SPLEEC(+57.02)FK.E	Y	19.21	1008.46	7.2	1009.47	1	34.99	19570	1	23	30	Y	SPLEECFK
40	115	Thrombin-like enzyme asperase (Bothrops asper)	Q072L6	K.VLNEDEQTRDPK.E	Y	35.9	1442.7	-2.2	722.356	2	13.09	5787	1	82	93	N	VLNEDEQTRDPK
40	115	Thrombin-like enzyme asperase (Bothrops asper)	Q072L6	R.IM(+15.99)GWGTISPTK.E	N	28.92	1205.61	2.6	603.815	2	20.54	10122	1	145	155	Y	IMGWGTISPTK
40	115	Thrombin-like enzyme asperase (Bothrops asper)	Q072L6	MVLIRVLAN(+.98)LLILQLSYAQK.S	N	17.43	2299.37	13.4	1150.71	2	33.81	18796	1	1	20	Y	MVLIRVLANLLILQLSYAQK
40	115	Thrombin-like enzyme asperase (Bothrops asper)	Q072L6	K.VSDYTEWIK.S	Y	15.01	1139.55	0.9	570.783	2	10.08	4249	14	238	246	N	VSDYTEWIK
40	115	Thrombin-like enzyme asperase (Bothrops asper)	Q072L6	K.SIIAGN(+.98)TAAAC(+57.02)PP	Y	10.07	1242.59	1	1243.6	1	35.12	19649	1	247	259	Y	SIIAGNTAAACPP
38	210	Metalloproteinase (Echis carinatus sochureki)	E9JG27	K.IPC(+57.02)APEDVK.C	N	46.1	1027.5	5.5	514.76	2	16.37	7549	4	505	513	Y	IPCAPEDVK
38	210	Metalloproteinase (Echis carinatus sochureki)	E9JG27	K.LTPGSQ(+.98)C(+57.02)ADGEC(+57.02)C(+57.02)DQ(+.98)C(+57.02)RFRR.A	Y	25.32	2473.98	-17.6	1237.98	2	22.09	11127	1	394	413	Y	LTPGSQCADGECCDQCRFRR
120	261	Snaclec clone 2100755 (Deinagkistrodon acutus)	Q8JIV8	R.IFWFNR.G	Y	39.89	881.455	2.1	441.736	2	24.9	12957	1	129	134	N	IFWFNR
120	261	Snaclec clone 2100755 (Deinagkistrodon acutus)	Q8JIV8	R.RPYC(+57.02)TVMVVK.T	Y	32.26	1251.65	4.2	626.833	2	16.81	7840	1	116	125	Y	RPYCTVMVVK
59	122	Basic phospholipase A2 homolog Cax-K49 (Crotalus atrox)	Q8UVZ7	K.MILQETGK.N	Y	50.52	918.484	-0.1	460.25	2	16.71	7773	1	24	31	N	MILQETGK
59	122	Basic phospholipase A2 homolog Cax-K49 (Crotalus atrox)	Q8UVZ7	K.M(+15.99)ILQETGK.N	Y	47.77	934.479	2	468.248	2	14.76	6560	2	24	31	Y	MILQETGK
59	122	Basic phospholipase A2 homolog Cax-K49 (Crotalus atrox)	Q8UVZ7	R.ENLDTYNK.K	Y	10.64	995.456	5.8	498.738	2	11.6	5051	1	114	121	N	ENLDTYNK
59	122	Basic phospholipase A2 homolog Cax-K49 (Crotalus atrox)	Q8UVZ7	K.N(+.98)PITSYGIYGC(+57.02)NC(+57.02)GVGSRHKPKDGTDR.C	Y	10.29	3009.38	18.2	1505.73	2	35.22	19715	1	32	58	Y	NPITSYGIYGCNCGVGSRHKPKDGTDR

## Sheet: Supplementary_table_6_Max-Quant
Sequence	N-term cleavage window	C-term cleavage window	Amino acid before	First amino acid	Second amino acid	Second last amino acid	Last amino acid	Amino acid after	A Count	R Count	N Count	D Count	C Count	Q Count	E Count	G Count	H Count	I Count	L Count	K Count	M Count	F Count	P Count	S Count	T Count	W Count	Y Count	V Count	U Count	O Count	Length	Missed cleavages	Mass	Proteins	Leading razor protein	Protein Description	Start position	End position	Unique (Groups)	Unique (Proteins)	Charges	PEP	Score	Intensity	Reverse	Potential contaminant	id	Protein group IDs	Mod. peptide IDs
RKDLLNR	LDSFGEWRRKDLLNRK	RRKDLLNRKAHDNAHL	R	R	K	N	R	K	0	2	1	1	0	0	0	0	0	0	2	1	0	0	0	0	0	0	0	0	0	0	7	2	913.546	tr|E9KJY6|E9KJY6_ECHOC;tr|E9KJZ0|E9KJZ0_ECHOC;tr|Q2UXQ4|Q2UXQ4_ECHOC;tr|E9KJY7|E9KJY7_ECHOC;tr|E9KJY5|E9KJY5_ECHOC;tr|E9KJY9|E9KJY9_ECHOC;tr|E9KJY8|E9KJY8_ECHOC;tr|E9KJY3|E9KJY3_ECHOC	E9KJY6	Group III snake venom metalloproteinase (Echis ocellatus)	180	186	yes	no	2	0.00056027	92.47	66258000			78	36	86
AAYPEYGLPATSR	LLSYSVCRAAYPEYGL	YGLPATSRTLCAGILE	R	A	A	S	R	T	3	1	0	0	0	0	1	1	0	0	1	0	0	0	2	1	1	0	2	0	0	0	13	0	1394.68	sp|Q8UUK2|VSPS1_CROAD;sp|J3S833|VSP2_CROAD;sp|Q8QHK3|VSP1_CROAT	Q8UUK2	Snake venom serine proteinase Sp1 (Crotalus adamanteus)	175	187	yes	no	2	2.3765e-12	79.089	285160000			0	15	0
AVAICLR	KELCECDKAVAICLRE	KAVAICLRENLGTYNK	K	A	V	L	R	E	2	1	0	0	1	0	0	0	0	1	1	0	0	0	0	0	0	0	0	1	0	0	7	0	801.453	sp|Q9IAT9|PA2H_BOTPA;sp|P86975|PA2HB_BOTLC;sp|P86453|PA2HB_BOTAL;sp|P82950|PA2HB_ATRNM;sp|P82287|PA2H2_BOTPI;sp|P82114|PA2H1_BOTMO;sp|P81165|PA2H2_CERGO;sp|P58399|PA2H1_BOTPI;sp|P04361|PA2HB_AGKPI;sp|Q9I834|PA2H2_BOTMO;tr|L7VGC1|L7VGC1_BOTAN;sp|Q90249|PA2B1_BOTJR;sp|Q8UVZ7|PA2H_CROAT;sp|Q8UVU7|PA2HB_CERGO;sp|P49121|PA2H1_AGKCL;sp|P24605|PA2H2_BOTAS;sp|P0C616|PA2HA_BOTAS;sp|Q9PVE3|PA2H3_BOTAS;sp|Q…	Q9IAT9	Basic phospholipase A2 homolog BnSP-7 (Bothrops pauloensis )	90	96	yes	no	1	3.9047e-131	133.45	39978000			4	17	6
MILQETGK	________________	MILQETGKNPAKSYGA	K	M	I	G	K	N	0	0	0	0	0	1	1	1	0	1	1	1	1	0	0	0	1	0	0	0	0	0	8	0	918.484	sp|Q9IAT9|PA2H_BOTPA;sp|P86975|PA2HB_BOTLC;sp|P86453|PA2HB_BOTAL;sp|P82950|PA2HB_ATRNM;sp|P82287|PA2H2_BOTPI;sp|P82114|PA2H1_BOTMO;sp|P81165|PA2H2_CERGO;sp|P58399|PA2H1_BOTPI;sp|P04361|PA2HB_AGKPI;sp|Q9I834|PA2H2_BOTMO;tr|L7VGC1|L7VGC1_BOTAN;sp|Q90249|PA2B1_BOTJR;sp|Q8UVZ7|PA2H_CROAT;sp|Q8UVU7|PA2HB_CERGO;sp|P49121|PA2H1_AGKCL;sp|P24605|PA2H2_BOTAS;sp|P0C616|PA2HA_BOTAS;sp|Q9PVE3|PA2H3_BOTAS;sp|Q…	Q9IAT9	Basic phospholipase A2 homolog BnSP-7 (Bothrops pauloensis )	7	14	no	no	2	4.3942e-05	73.248	1018000000			53	17;19	59
AYIGGICDPK	FDEQIIGRAYIGGICD	IGGICDPKRSTGVVQD	R	A	Y	P	K	R	1	0	0	1	1	0	0	2	0	2	0	1	0	0	1	0	0	0	1	0	0	0	10	0	1092.53	sp|P34182|VM2AE_CROAT	P34182	Zinc metalloproteinase/disintegrin (Crotalus atrox)	298	307	yes	yes	1	0.0091265	29.162	9420200			5	24	7
STGVVQDHSEINLR	GGICDPKRSTGVVQDH	DHSEINLRVAVTMTHE	R	S	T	L	R	V	0	1	1	1	0	1	1	1	1	1	1	0	0	0	0	2	1	0	0	2	0	0	14	0	1553.78	sp|P34182|VM2AE_CROAT	P34182	Zinc metalloproteinase/disintegrin (Crotalus atrox)	309	322	yes	yes	2;3	7.6784e-31	119.39	285090000			98	24	106
RSTGVVQDHSEINLR	IGGICDPKRSTGVVQD	DHSEINLRVAVTMTHE	K	R	S	L	R	V	0	2	1	1	0	1	1	1	1	1	1	0	0	0	0	2	1	0	0	2	0	0	15	1	1709.88	sp|P34182|VM2AE_CROAT	P34182	Zinc metalloproteinase/disintegrin (Crotalus atrox)	308	322	yes	yes	3	2.0525e-14	60.631	92450000			80	24	88
DFSWEWTDR	LGLWDKKKDFSWEWTD	FSWEWTDR________	K	D	F	D	R	-	0	1	0	2	0	0	1	0	0	0	0	0	0	1	0	1	1	2	0	0	0	0	9	0	1240.51	sp|P0DM53|LECG_BOTAT;sp|Q9PSN0|LECG_BITAR;sp|Q9PSM4|LECG_LACST;sp|Q9PRY7|LEC_BOTJA;sp|P86970|LECG_BOTPA;sp|P84987|LECG_CRORU;sp|P21963|LECG_CROAT;sp|P0DM36|LECG_AGKPI;sp|P0DL30|LECG_BOTPI;tr|A0A077LA68|A0A077LA68_PROEL;tr|T2HP42|T2HP42_PROFL;sp|Q9YGP1|LECG_TRIST;sp|P83519|LECG_BOTJR	P0DM53	C-type lectin galatrox (Crotalus atrox)	69	77	yes	no	2	0.00042011	60.102	17604000			6	20	8
EGGREER	EAEREREKEGGREERK	KEGGREERKKEGKKEI	K	E	G	E	R	K	0	2	0	0	0	0	3	2	0	0	0	0	0	0	0	0	0	0	0	0	0	0	7	1	831.383	tr|V8N388|V8N388_OPHHA;tr|V8P6P1|V8P6P1_OPHHA;tr|V8N5U1|V8N5U1_OPHHA;tr|V8N524|V8N524_OPHHA;tr|V8N104|V8N104_OPHHA;tr|V8N297|V8N297_OPHHA;tr|V8N281|V8N281_OPHHA;tr|V8NGB3|V8NGB3_OPHHA;tr|V8NZB8|V8NZB8_OPHHA;tr|V8N3C0|V8N3C0_OPHHA;tr|V8NCA9|V8NCA9_OPHHA;tr|V8PDL6|V8PDL6_OPHHA;tr|V8N163|V8N163_OPHHA;tr|V8N5P7|V8N5P7_OPHHA;tr|V8N170|V8N170_OPHHA;tr|V8N502|V8N502_OPHHA;tr|V8NVY7|V8NVY7_OPHHA;tr|V8NPM…	V8N388	Uncharacterized protein (Ophiophagus hannah)	23	29	yes	no	1	0.00091277	95.793	253550000			10	8	12
EMVLPGTK	NSNEDDHKEMVLPGTK	EMVLPGTKCADGKVCS	K	E	M	T	K	C	0	0	0	0	0	0	1	1	0	0	1	1	1	0	1	0	1	0	0	1	0	0	8	0	873.463	sp|Q9PSN7|VM3H1_CRORU;sp|J3S830|VM33_CROAD;tr|J3SBQ2|J3SBQ2_CROAD;tr|J3SBQ1|J3SBQ1_CROAD;tr|J3RY86|J3RY86_CROAD	Q9PSN7	Snake venom metalloproteinase HT-1 (Crotalus ruber ruber )	190	197	yes	no	2	0.0001863	66.546	108030000			11	31	13
TFNSNEDDHK	PGPNDSCKTFNSNEDD	NSNEDDHKEMVLPGTK	K	T	F	H	K	E	0	0	2	2	0	0	1	0	1	0	0	1	0	1	0	1	1	0	0	0	0	0	10	0	1205.49	sp|Q9PSN7|VM3H1_CRORU	Q9PSN7	Snake venom metalloproteinase HT-1 (Crotalus ruber ruber )	180	189	yes	yes	2	0.019773	19.559	25459000			103	31	111
ENGVNIPCAQEDVK	NNSFYCRKENGVNIPC	PCAQEDVKCGRLFCNV	K	E	N	V	K	C	1	0	2	1	1	1	2	1	0	1	0	1	0	0	1	0	0	0	0	2	0	0	14	0	1571.72	sp|Q92043|VM3AA_CROAT	Q92043	Zinc metalloproteinase-disintegrin-like atrolysin-A (Crotalus atrox)	350	363	yes	yes	2	1.0246e-07	47.301	47382000			12	30	14
YSDDGMVDHGTK	NDFLCRHKYSDDGMVD	GMVDHGTKCADGKVCK	K	Y	S	T	K	C	0	0	0	3	0	0	0	2	1	0	0	1	1	0	0	1	1	0	1	1	0	0	12	0	1323.54	sp|Q92043|VM3AA_CROAT;tr|T1DJY5|T1DJY5_CROHD	Q92043	Zinc metalloproteinase-disintegrin-like atrolysin-A (Crotalus atrox)	380	391	yes	no	2;3	8.1277e-13	92.19	766690000			133	30	141
YVELVIVADHR	________________	LVIVADHRMFTKYNGN	R	Y	V	H	R	M	1	1	0	1	0	0	1	0	1	1	1	0	0	0	0	0	0	0	1	3	0	0	11	0	1312.71	sp|Q92043|VM3AA_CROAT;sp|Q8JJ51|VM1_CROMM;tr|T1E3C5|T1E3C5_CROHD;sp|Q92031|VM1A_AGKCL;sp|U5PZ28|VM2H1_BOTLA	Q92043	Zinc metalloproteinase-disintegrin-like atrolysin-A (Crotalus atrox)	7	17	yes	no	2	7.8668e-07	62.338	53997000			134	30	142
RYVELVIVADHR	________________	LVIVADHRMFTKYNGN	K	R	Y	H	R	M	1	2	0	1	0	0	1	0	1	1	1	0	0	0	0	0	0	0	1	3	0	0	12	1	1468.82	sp|Q92043|VM3AA_CROAT;sp|Q8JJ51|VM1_CROMM	Q92043	Zinc metalloproteinase-disintegrin-like atrolysin-A (Crotalus atrox)	6	17	yes	no	2;3	6.5913e-12	77.813	193610000			83	30	91
QCVDVTTAYK	DGKVCKNRQCVDVTTA	VDVTTAYKSTSGFSQI	R	Q	C	Y	K	S	1	0	0	1	1	1	0	0	0	0	0	1	0	0	0	0	2	0	1	2	0	0	10	0	1183.55	sp|Q92043|VM3AA_CROAT	Q92043	Zinc metalloproteinase-disintegrin-like atrolysin-A (Crotalus atrox)	402	411	yes	yes	2	0.014823	18.136	6563600			70	30	78
ESVLLNR	LESFGKWRESVLLNRK	RESVLLNRKNHDSAQL	R	E	S	N	R	K	0	1	1	0	0	0	1	0	0	0	2	0	0	0	0	1	0	0	0	1	0	0	7	0	829.466	tr|Q2UXQ1|Q2UXQ1_ECHOC	Q2UXQ1	Group III snake venom metalloproteinase (Echis ocellatus)	254	260	yes	yes	2	5.043e-46	114.19	173260000			13	39	15
FEPPLPPKK	SRAARRIKFEPPLPPK	EPPLPPKKAHALRSVH	K	F	E	K	K	A	0	0	0	0	0	0	1	0	0	0	1	2	0	1	4	0	0	0	0	0	0	0	9	1	1051.61	sp|O93364|OXLA_CROAD;sp|P56742|OXLA_CROAT;sp|F8S0Z5|OXLA2_CROAD;sp|B0VXW0|OXLA_SISCA;sp|K9N7B7|OXLA_CRODM;sp|Q6TGQ8|OXLA_BOTMO;sp|Q6TGQ9|OXLA_BOTJR;sp|B5AR80|OXLA_BOTPA;sp|P0CC17|OXLA_BOTAT;sp|Q90W54|OXLA_GLOBL;tr|T2HQ57|T2HQ57_OVOOK	O93364	L-amino-acid oxidase (Crotalus adamanteus)	322	330	yes	no	2	0.0098864	30.564	110060000			14	16	16
VQVHFNAR	MYEAIKEKVQVHFNAR	VQVHFNARVIEIQQND	K	V	Q	A	R	V	1	1	1	0	0	1	0	0	1	0	0	0	0	1	0	0	0	0	0	2	0	0	8	0	969.514	sp|O93364|OXLA_CROAD;sp|P56742|OXLA_CROAT;sp|F8S0Z5|OXLA2_CROAD;sp|B0VXW0|OXLA_SISCA;sp|K9N7B7|OXLA_CRODM	O93364	L-amino-acid oxidase (Crotalus adamanteus)	271	278	yes	no	2	0.0018094	58.782	131690000			127	16	135
VIEIQQNDR	VQVHFNARVIEIQQND	IEIQQNDREATVTYQT	R	V	I	D	R	E	0	1	1	1	0	2	1	0	0	2	0	0	0	0	0	0	0	0	0	1	0	0	9	0	1113.58	sp|O93364|OXLA_CROAD;sp|P56742|OXLA_CROAT;sp|F8S0Z5|OXLA2_CROAD;sp|B0VXW0|OXLA_SISCA;sp|K9N7B7|OXLA_CRODM	O93364	L-amino-acid oxidase (Crotalus adamanteus)	279	287	yes	no	2	1.3331e-09	113.71	39362000			123	16	131
STTDLPSR	DDGIHGGKSTTDLPSR	STTDLPSRFIYYPNHN	K	S	T	S	R	F	0	1	0	1	0	0	0	0	0	0	1	0	0	0	1	2	2	0	0	0	0	0	8	0	875.435	sp|O93364|OXLA_CROAD;sp|P56742|OXLA_CROAT;sp|F8S0Z5|OXLA2_CROAD;sp|B0VXW0|OXLA_SISCA;sp|K9N7B7|OXLA_CRODM;sp|Q6TGQ8|OXLA_BOTMO;sp|Q6TGQ9|OXLA_BOTJR;sp|B5AR80|OXLA_BOTPA;sp|Q90W54|OXLA_GLOBL;tr|T2HQ57|T2HQ57_OVOOK;sp|P0DI84|OXLA_VIPAA;tr|X2L4E2|X2L4E2_BOTPC;sp|A0A024BTN9|OXLA_BOTSC;tr|T2HRS5|T2HRS5_PROFL;tr|A0A077L6L4|A0A077L6L4_PROEL;sp|Q4F867|OXLA_DABSI;sp|A8QL58|OXLA_NAJAT;sp|G8XQX1|OXLA_DABRR;…	O93364	L-amino-acid oxidase (Crotalus adamanteus)	364	371	yes	no	2	1.8737e-05	91.318	130610000			99	16	107
NGLTATSNPK	EEFLEIAKNGLTATSN	LTATSNPKRVVIVGAG	K	N	G	P	K	R	1	0	2	0	0	0	0	1	0	0	1	1	0	0	1	1	2	0	0	0	0	0	10	0	1001.51	sp|O93364|OXLA_CROAD;sp|P56742|OXLA_CROAT;sp|F8S0Z5|OXLA2_CROAD;sp|B0VXW0|OXLA_SISCA;sp|P0CJ40|OXLA_BOTMA	O93364	L-amino-acid oxidase (Crotalus adamanteus)	43	52	yes	no	2	1.8541e-07	76.228	107950000			59	16	67
NNPGLLEYPVKPSEEGK	RKRVREVKNNPGLLEY	VKPSEEGKSAAQLYVE	K	N	N	G	K	S	0	0	2	0	0	0	3	2	0	0	2	2	0	0	3	1	0	0	1	1	0	0	17	1	1869.95	sp|O93364|OXLA_CROAD;sp|P56742|OXLA_CROAT;sp|F8S0Z5|OXLA2_CROAD	O93364	L-amino-acid oxidase (Crotalus adamanteus)	151	167	yes	no	2	3.4398e-33	117.2	183790000			63	16	71
IKFEPPLPPK	TTSRAARRIKFEPPLP	FEPPLPPKKAHALRSV	R	I	K	P	K	K	0	0	0	0	0	0	1	0	0	1	1	2	0	1	4	0	0	0	0	0	0	0	10	1	1164.69	sp|O93364|OXLA_CROAD;sp|P56742|OXLA_CROAT;sp|F8S0Z5|OXLA2_CROAD;sp|B0VXW0|OXLA_SISCA;sp|K9N7B7|OXLA_CRODM;sp|Q6TGQ8|OXLA_BOTMO;sp|Q6TGQ9|OXLA_BOTJR;sp|B5AR80|OXLA_BOTPA;sp|P0CC17|OXLA_BOTAT;sp|Q90W54|OXLA_GLOBL;tr|T2HQ57|T2HQ57_OVOOK	O93364	L-amino-acid oxidase (Crotalus adamanteus)	320	329	yes	no	2	0.0005654	53.567	78451000			30	16	33
FWEDDGIHGGK	IFLTCTKKFWEDDGIH	DDGIHGGKSTTDLPSR	K	F	W	G	K	S	0	0	0	2	0	0	1	3	1	1	0	1	0	1	0	0	0	1	0	0	0	0	11	0	1259.56	sp|O93364|OXLA_CROAD;sp|Q6TGQ8|OXLA_BOTMO;sp|Q6TGQ9|OXLA_BOTJR;sp|B5AR80|OXLA_BOTPA;sp|P0CC17|OXLA_BOTAT;sp|P0DI84|OXLA_VIPAA;tr|X2L4E2|X2L4E2_BOTPC;sp|A0A024BTN9|OXLA_BOTSC;tr|T2HRS5|T2HRS5_PROFL;tr|A0A077L6L4|A0A077L6L4_PROEL;sp|P81375|OXLA_MACLB;sp|X2JCV5|OXLA_CERCE;sp|A6MFL0|OXLA_DEMVE	O93364	L-amino-acid oxidase (Crotalus adamanteus)	353	363	yes	no	2	0.008184	30.205	63030000			19	16	21
FTSPPAAEFSPK	PSSSFEIKFTSPPAAE	PAAEFSPKYNFNSLFE	K	F	T	P	K	Y	2	0	0	0	0	0	1	0	0	0	0	1	0	2	3	2	1	0	0	0	0	0	12	0	1277.63	tr|V8PCT3|V8PCT3_OPHHA	V8PCT3	Phosphatidylinositol-4-phosphate 3-kinase C2 domain-containing subunit beta (Ophiophagus hannah )	839	850	yes	yes	2;3	0.00038533	45.433	813160000			16	47	18
FVELFLVVDK	HQKYNPFRFVELFLVV	ELFLVVDKAMVTKNNG	R	F	V	D	K	A	0	0	0	1	0	0	1	0	0	0	2	1	0	2	0	0	0	0	0	3	0	0	10	0	1207.69	sp|Q90282|VM3VB_CROAT;sp|C9E1R8|VM3V3_CROVV	Q90282	Zinc metalloproteinase-disintegrin-like VAP2B (Crotalus atrox)	199	208	yes	no	1;2	0.00029353	50.04	36336000			17	11	19
MYEIVNTVNEIYR	DLDKIKTRMYEIVNTV	NTVNEIYRYMYIHVAL	R	M	Y	Y	R	Y	0	1	2	0	0	0	2	0	0	2	0	0	1	0	0	0	1	0	2	2	0	0	13	0	1642.8	sp|Q90282|VM3VB_CROAT;sp|C9E1R8|VM3V3_CROVV	Q90282	Zinc metalloproteinase-disintegrin-like VAP2B (Crotalus atrox)	225	237	yes	no	2	1.7968e-24	120.87	279810000			57	11	63;64
ITVKPEAGYTLNAFGEWR	EIWSNEDKITVKPEAG	LNAFGEWRKTDLLTRK	K	I	T	W	R	K	2	1	1	0	0	0	2	2	0	1	1	1	0	1	1	0	2	1	1	1	0	0	18	1	2051.05	sp|Q90282|VM3VB_CROAT;sp|C9E1R8|VM3V3_CROVV	Q90282	Zinc metalloproteinase-disintegrin-like VAP2B (Crotalus atrox)	257	274	no	no	2;3	1.2028e-33	117.18	729660000			33	11	36
ITVKPEAGYTLNAFGEWRK	EIWSNEDKITVKPEAG	NAFGEWRKTDLLTRKK	K	I	T	R	K	T	2	1	1	0	0	0	2	2	0	1	1	2	0	1	1	0	2	1	1	1	0	0	19	2	2179.14	sp|Q90282|VM3VB_CROAT;sp|C9E1R8|VM3V3_CROVV	Q90282	Zinc metalloproteinase-disintegrin-like VAP2B (Crotalus atrox)	257	275	no	no	3	0.0019703	24.793	14094000			34	11	37
FVELVLVVDK	HQKYNPFRFVELVLVV	ELVLVVDKAMVTKNNG	R	F	V	D	K	A	0	0	0	1	0	0	1	0	0	0	2	1	0	1	0	0	0	0	0	4	0	0	10	0	1159.69	sp|A4PBQ9|VM3VA_CROAT	A4PBQ9	Zinc metalloproteinase-disintegrin-like VAP2A (Crotalus atrox)	199	208	no	no	1;2	2.2272e-05	56.916	265610000			18	9	20
HDNAQLLTAIDLDR	TDLLTRKKHDNAQLLT	LTAIDLDRVIGLAYVG	K	H	D	D	R	V	2	1	1	3	0	1	0	0	1	1	3	0	0	0	0	0	1	0	0	0	0	0	14	0	1593.81	sp|Q90282|VM3VB_CROAT;sp|C9E1R8|VM3V3_CROVV;sp|A4PBQ9|VM3VA_CROAT	A4PBQ9	Zinc metalloproteinase-disintegrin-like VAP2A (Crotalus atrox)	284	297	no	no	2;3	0	233.02	640020000			24	11;9	26
KHDNAQLLTAIDLDR	KTDLLTRKKHDNAQLL	LTAIDLDRVIGLAYVG	K	K	H	D	R	V	2	1	1	3	0	1	0	0	1	1	3	1	0	0	0	0	1	0	0	0	0	0	15	1	1721.91	sp|Q90282|VM3VB_CROAT;sp|C9E1R8|VM3V3_CROVV;sp|A4PBQ9|VM3VA_CROAT	A4PBQ9	Zinc metalloproteinase-disintegrin-like VAP2A (Crotalus atrox)	283	297	no	no	2;3	3.9033e-191	180.06	1769100000			39	11;9	42
KKHDNAQLLTAIDLDR	RKTDLLTRKKHDNAQL	LTAIDLDRVIGLAYVG	R	K	K	D	R	V	2	1	1	3	0	1	0	0	1	1	3	2	0	0	0	0	1	0	0	0	0	0	16	2	1850	sp|Q90282|VM3VB_CROAT;sp|C9E1R8|VM3V3_CROVV;sp|A4PBQ9|VM3VA_CROAT	A4PBQ9	Zinc metalloproteinase-disintegrin-like VAP2A (Crotalus atrox)	282	297	no	no	2;3	3.2615e-24	66.289	108980000			40	11;9	43
KTDLLTR	LNAFGEWRKTDLLTRK	RKTDLLTRKKHDNAQL	R	K	T	T	R	K	0	1	0	1	0	0	0	0	0	0	2	1	0	0	0	0	2	0	0	0	0	0	7	1	845.497	sp|Q90282|VM3VB_CROAT;sp|C9E1R8|VM3V3_CROVV;sp|P30431|VM3JA_BOTJA;sp|Q8QG88|VM36A_BOTIN;sp|O93523|VM3BP_BOTJA;sp|A4PBQ9|VM3VA_CROAT	A4PBQ9	Zinc metalloproteinase-disintegrin-like VAP2A (Crotalus atrox)	275	281	no	no	2	0.00012301	73.26	845060000			41	11;9	44
MFYSNEDEHK	PGQNNPCKMFYSNEDE	YSNEDEHKGMVLPGTK	K	M	F	H	K	G	0	0	1	1	0	0	2	0	1	0	0	1	1	1	0	1	0	0	1	0	0	0	10	0	1298.52	sp|Q90282|VM3VB_CROAT;sp|C9E1R8|VM3V3_CROVV;sp|P0C7N3|VM3CR_CROVV;sp|A2CJE3|VM3V_CROVV;sp|A2CJE2|VM3S_CROSS;sp|P0C7B0|VM3H6_GLOBR;sp|A4PBQ9|VM3VA_CROAT	A4PBQ9	Zinc metalloproteinase-disintegrin-like VAP2A (Crotalus atrox)	573	582	no	no	2;3	0.00012316	55.649	549460000			52	11;9	57;58
MYELANTVNDIYR	DLDKIKTRMYELANTV	NTVNDIYRYMYIHVAL	R	M	Y	Y	R	Y	1	1	2	1	0	0	1	0	0	1	1	0	1	0	0	0	1	0	2	1	0	0	13	0	1600.76	sp|A4PBQ9|VM3VA_CROAT	A4PBQ9	Zinc metalloproteinase-disintegrin-like VAP2A (Crotalus atrox)	225	237	yes	yes	2	1.0334e-80	147.24	451880000			58	9	65;66
RSTGIIQDYSPINLVVAVIMAHEMGHNLGINHDR	VGSMCHPKRSTGIIQD	NLGINHDRGYCSCGDY	K	R	S	D	R	G	2	2	3	2	0	1	1	3	3	5	2	0	2	0	1	2	1	0	1	3	0	0	34	1	3769.91	sp|A4PBQ9|VM3VA_CROAT	A4PBQ9	Zinc metalloproteinase-disintegrin-like VAP2A (Crotalus atrox)	312	345	yes	yes	5;6	2.9225e-69	82.808	218970000			79	9	87
STGIIQDYSPINLVVAVIMAHEMGHNLGINHDR	GSMCHPKRSTGIIQDY	NLGINHDRGYCSCGDY	R	S	T	D	R	G	2	1	3	2	0	1	1	3	3	5	2	0	2	0	1	2	1	0	1	3	0	0	33	0	3613.81	sp|A4PBQ9|VM3VA_CROAT	A4PBQ9	Zinc metalloproteinase-disintegrin-like VAP2A (Crotalus atrox)	313	345	yes	yes	4;5	1.3176e-69	87.357	422480000			97	9	105
GMVLPGTK	YSNEDEHKGMVLPGTK	GMVLPGTKCADGKVCS	K	G	M	T	K	C	0	0	0	0	0	0	0	2	0	0	1	1	1	0	1	0	1	0	0	1	0	0	8	0	801.442	sp|Q90282|VM3VB_CROAT;sp|C9E1R8|VM3V3_CROVV;sp|P0C7N3|VM3CR_CROVV;sp|A2CJE3|VM3V_CROVV;sp|A2CJE2|VM3S_CROSS;sp|P30431|VM3JA_BOTJA;sp|Q8QG88|VM36A_BOTIN;sp|O93523|VM3BP_BOTJA;sp|P0C7B0|VM3H6_GLOBR;tr|T2HRR6|T2HRR6_PROFL;tr|A0A077LA53|A0A077LA53_PROEL;sp|C5H5D3|VM32_BOTAT;sp|Q076D1|VM31_CRODU;sp|C5H5D6|VM32_LACMR;sp|C5H5D5|VM31_LACMR;tr|V5Z141|V5Z141_DEIAC;sp|Q1PS45|VM3AK_DEIAC;sp|Q9W6M5|VM3AH_DEIA…	A4PBQ9	Zinc metalloproteinase-disintegrin-like VAP2A (Crotalus atrox)	583	590	no	no	2	0.00051462	63.673	136540000			22	11;9;13	24
VIGLAYVGSMCHPK	LTAIDLDRVIGLAYVG	VGSMCHPKRSTGIIQD	R	V	I	P	K	R	1	0	0	0	1	0	0	2	1	1	1	1	1	0	1	1	0	0	1	2	0	0	14	0	1530.77	sp|Q90282|VM3VB_CROAT;sp|C9E1R8|VM3V3_CROVV;sp|A4PBQ9|VM3VA_CROAT	A4PBQ9	Zinc metalloproteinase-disintegrin-like VAP2A (Crotalus atrox)	298	311	no	no	2;3	2.2827e-11	55.724	1185500000			124	11;9	132
VHEIVNFINEFYR	DLNTIRTRVHEIVNFI	NFINEFYRSLNIRVSL	R	V	H	Y	R	S	0	1	2	0	0	0	2	0	1	2	0	0	0	2	0	0	0	0	1	2	0	0	13	0	1678.85	sp|P20897|VM1H2_CRORU	P20897	Snake venom metalloproteinase HT-2 (Crotalus ruber ruber)	33	45	yes	yes	2;3	5.0632e-116	162.22	624320000			120	22	128
GASLCIMRPGLTPGR	HDGKDCLRGASLCIMR	RPGLTPGRSYEFSDAS	R	G	A	G	R	S	1	2	0	0	1	0	0	3	0	1	2	0	1	0	2	1	1	0	0	0	0	0	15	1	1584.82	sp|P20897|VM1H2_CRORU;tr|Q7LZP2|Q7LZP2_CROAD;sp|P34179|VM12_CROAD;sp|Q91401|VM1AT_CROAT;sp|Q90391|VM1AB_CROAT	P20897	Snake venom metalloproteinase HT-2 (Crotalus ruber ruber)	160	174	no	no	2;3	1.1229e-16	83.633	328970000			20	22;29	22
VSLTDLEIWSDQDFITVQSSAK	FYRSLNIRVSLTDLEI	ITVQSSAKNTLHSFGE	R	V	S	A	K	N	1	0	0	3	0	2	1	0	0	2	2	1	0	1	0	4	2	1	0	2	0	0	22	0	2481.23	sp|P20897|VM1H2_CRORU	P20897	Snake venom metalloproteinase HT-2 (Crotalus ruber ruber)	51	72	yes	yes	2	3.1869e-06	29.842	100680000			129	22	137
SYEFSDASMR	RPGLTPGRSYEFSDAS	EFSDASMRYYQKFLDQ	R	S	Y	M	R	Y	1	1	0	1	0	0	1	0	0	0	0	0	1	1	0	3	0	0	1	0	0	0	10	0	1191.49	sp|P20897|VM1H2_CRORU	P20897	Snake venom metalloproteinase HT-2 (Crotalus ruber ruber)	175	184	yes	yes	1	5.4229e-115	130.75	248370000			102	22	110
NSVGLIQDHSPINLLMGVTMAHELGHNLGMEHDGK	LNSMCHPRNSVGLIQD	LGMEHDGKDCLRGASL	R	N	S	G	K	D	1	0	3	2	0	1	2	5	4	2	5	1	3	0	1	2	1	0	0	2	0	0	35	0	3763.82	sp|P20897|VM1H2_CRORU	P20897	Snake venom metalloproteinase HT-2 (Crotalus ruber ruber)	121	155	yes	yes	5	0.0069008	12.237	24950000			65	22	73
NTLHSFGEWR	ITVQSSAKNTLHSFGE	LHSFGEWRKSVLLNRK	K	N	T	W	R	K	0	1	1	0	0	0	1	1	1	0	1	0	0	1	0	1	1	1	0	0	0	0	10	0	1245.59	sp|P20897|VM1H2_CRORU	P20897	Snake venom metalloproteinase HT-2 (Crotalus ruber ruber)	73	82	yes	yes	2;3	3.5793e-46	135.86	1411700000			66	22	74
GHSVSLFR	SSAFLPIRGHSVSLFR	GHSVSLFR________	R	G	H	F	R	-	0	1	0	0	0	0	0	1	1	0	1	0	0	1	0	2	0	0	0	1	0	0	8	0	901.477	tr|V8P5S1|V8P5S1_OPHHA	V8P5S1	Peptidyl-prolyl cis-trans isomerase H (Ophiophagus hannah)	374	381	yes	yes	2	0.0051818	54.205	67622000			21	46	23
GVPILHLIPSPFPR	DHIPFLRRGVPILHLI	LIPSPFPRVWHTMEDN	R	G	V	P	R	V	0	1	0	0	0	0	0	1	1	2	2	0	0	1	4	1	0	0	0	1	0	0	14	0	1541.91	tr|U3TAD9|U3TAD9_PROFL;tr|T2HPS2|T2HPS2_PROFL;tr|M9NCD2|M9NCD2_CERGO;tr|U3TBM3|U3TBM3_OVOOK;tr|U3FZH0|U3FZH0_MICFL;tr|T2HQ78|T2HQ78_PROFL;tr|M9ND11|M9ND11_PROMU;tr|M9ND08|M9ND08_MICFL;tr|M9NCI9|M9NCI9_TRIGS;tr|M9NCI8|M9NCI8_CROAT;tr|M9NCD3|M9NCD3_SISCT;tr|A0A0B8RRL4|A0A0B8RRL4_BOIIR;tr|A0A077LD07|A0A077LD07_PROEL;sp|A7ISW2|QPCT_BOIDE;sp|A7ISW1|QPCT_BOIIR;tr|U3TDL2|U3TDL2_OVOOK;tr|M9NCR9|M9NCR9_CE…	U3TAD9	Glutaminyl cyclase (Protobothrops flavoviridis)	252	265	yes	no	3	6.4755e-06	41.621	13335000			23	10	25
TFSNIISTLNPLAK	SHTPYGYRTFSNIIST	STLNPLAKRHLVIACH	R	T	F	A	K	R	1	0	2	0	0	0	0	0	0	2	2	1	0	1	1	2	2	0	0	0	0	0	14	0	1517.85	tr|U3TAD9|U3TAD9_PROFL;tr|T2HPS2|T2HPS2_PROFL;tr|M9NCD2|M9NCD2_CERGO;tr|U3TBM3|U3TBM3_OVOOK;tr|U3FZH0|U3FZH0_MICFL;tr|T2HQ78|T2HQ78_PROFL;tr|M9ND11|M9ND11_PROMU;tr|M9ND08|M9ND08_MICFL;tr|M9NCI9|M9NCI9_TRIGS;tr|M9NCI8|M9NCI8_CROAT;tr|M9NCD3|M9NCD3_SISCT;tr|A0A0B8RRL4|A0A0B8RRL4_BOIIR;tr|A0A077LD07|A0A077LD07_PROEL;sp|A7ISW2|QPCT_BOIDE;sp|A7ISW1|QPCT_BOIIR;tr|U3TDL2|U3TDL2_OVOOK;tr|M9NCR9|M9NCR9_CE…	U3TAD9	Glutaminyl cyclase (Protobothrops flavoviridis)	55	68	yes	no	2	2.1231e-14	63.185	21174000			104	10	112
MWQNDLHPILIER	________________	LHPILIERYPGSPGSY	-	M	W	E	R	Y	0	1	1	1	0	1	1	0	1	2	2	0	1	0	1	0	0	1	0	0	0	0	13	0	1663.85	tr|U3TAD9|U3TAD9_PROFL;tr|T2HPS2|T2HPS2_PROFL;tr|M9NCD2|M9NCD2_CERGO;tr|U3TBM3|U3TBM3_OVOOK;tr|U3FZH0|U3FZH0_MICFL;tr|T2HQ78|T2HQ78_PROFL;tr|M9ND11|M9ND11_PROMU;tr|M9ND08|M9ND08_MICFL;tr|M9NCI9|M9NCI9_TRIGS;tr|M9NCI8|M9NCI8_CROAT;tr|M9NCD3|M9NCD3_SISCT;tr|A0A0B8RRL4|A0A0B8RRL4_BOIIR;tr|A0A077LD07|A0A077LD07_PROEL;sp|A7ISW2|QPCT_BOIDE;sp|A7ISW1|QPCT_BOIIR;tr|U3TDL2|U3TDL2_OVOOK	U3TAD9	Glutaminyl cyclase (Protobothrops flavoviridis)	1	13	yes	no	2	0.0032036	29.937	13812000			55	10	61
LIFFDGEEAFVR	PKADLSLKLIFFDGEE	DGEEAFVRWSPSDSLY	K	L	I	V	R	W	1	1	0	1	0	0	2	1	0	1	1	0	0	3	0	0	0	0	0	1	0	0	12	0	1441.72	tr|U3TAD9|U3TAD9_PROFL;tr|T2HPS2|T2HPS2_PROFL;tr|M9NCD2|M9NCD2_CERGO;tr|U3TBM3|U3TBM3_OVOOK;tr|U3FZH0|U3FZH0_MICFL;tr|T2HQ78|T2HQ78_PROFL;tr|M9ND11|M9ND11_PROMU;tr|M9ND08|M9ND08_MICFL;tr|M9NCI9|M9NCI9_TRIGS;tr|M9NCI8|M9NCI8_CROAT;tr|M9NCD3|M9NCD3_SISCT;tr|A0A0B8RRL4|A0A0B8RRL4_BOIIR;tr|A0A077LD07|A0A077LD07_PROEL;sp|A7ISW2|QPCT_BOIDE;sp|A7ISW1|QPCT_BOIIR;tr|U3TDL2|U3TDL2_OVOOK;tr|M9NCR9|M9NCR9_CE…	U3TAD9	Glutaminyl cyclase (Protobothrops flavoviridis)	133	144	yes	no	2	0.00028633	41.242	0			45	10	49
IDLPGLQDLR	FHWIIGKKIDLPGLQD	LPGLQDLRPKSLVNAN	K	I	D	L	R	P	0	1	0	2	0	1	0	1	0	1	3	0	0	0	1	0	0	0	0	0	0	0	10	0	1138.63	tr|V8NYM8|V8NYM8_OPHHA	V8NYM8	Uncharacterized protein (Ophiophagus hannah)	204	213	yes	yes	1	1.501e-06	64.207	0			26	44	28
IHHLVAIAMAHEMGHNLGMDHDK	GIVQDHSKIHHLVAIA	NLGMDHDKDTCTCGTR	K	I	H	D	K	D	3	0	1	2	0	0	1	2	5	2	2	1	3	0	0	0	0	0	0	1	0	0	23	0	2576.22	tr|J3S3W3|J3S3W3_CROAD;sp|Q9DGB9|VM3V1_CROAT;sp|F8S108|VM34_CROAD;sp|Q90ZI3|VM3H1_PROFL;tr|A0A077LD89|A0A077LD89_PROFL;tr|T2HQ85|T2HQ85_PROFL	J3S3W3	Snake venom metalloproteinase (Type III) 4b (Crotalus adamanteus)	325	347	yes	no	2;3;4;5	2.8487e-36	61.963	621680000			27	13	29
MYDIVNVITPIYHR	NLTAVRTRMYDIVNVI	VITPIYHRMNIHVALV	R	M	Y	H	R	M	0	1	1	1	0	0	0	0	1	3	0	0	1	0	1	0	1	0	2	2	0	0	14	0	1732.9	tr|J3S3W3|J3S3W3_CROAD;sp|Q9DGB9|VM3V1_CROAT;sp|F8S108|VM34_CROAD;sp|C5H5D1|VM31_CRODC;tr|T1E3X9|T1E3X9_CROHD	J3S3W3	Snake venom metalloproteinase (Type III) 4b (Crotalus adamanteus)	226	239	yes	no	2;3	3.0921e-49	129.37	174950000			56	13	62
IQLMQEVDR	REQQERQRIQLMQEVD	QLMQEVDRQRALQQRI	R	I	Q	D	R	Q	0	1	0	1	0	2	1	0	0	1	1	0	1	0	0	0	0	0	0	1	0	0	9	0	1130.58	tr|T2HQT6|T2HQT6_OVOOK;tr|V8NW63|V8NW63_OPHHA	T2HQT6	Uncharacterized protein (Ovophis okinavensis)	1387	1395	yes	no	1	0.0045261	51.787	0			31	41	34
IVATPKMVSTSKMAQK	GCNSCFARIVATPKMV	STSKMAQKKAIWHTAC	R	I	V	Q	K	K	2	0	0	0	0	1	0	0	0	1	0	3	2	0	1	2	2	0	0	2	0	0	16	2	1718.94	tr|V8P5J2|V8P5J2_OPHHA	V8P5J2	ADP-ribosylation factor-like protein 8A (Ophiophagus hannah)	65	80	yes	yes	2	1.882e-06	40.278	0			35	45	38
IVDLHNFLR	RKPEIQNKIVDLHNFL	VDLHNFLRRSVNPTAS	K	I	V	L	R	R	0	1	1	1	0	0	0	0	1	1	2	0	0	1	0	0	0	0	0	1	0	0	9	0	1125.63	sp|Q7ZT99|CRVP_CROAT	Q7ZT99	Cysteine-rich venom protein catrin (Crotalus atrox)	37	45	yes	yes	2	1.3361e-09	113.7	400870000			36	28	39
MEWYPEAAANAER	PTASNMLKMEWYPEAA	EAAANAERWAYRCIES	K	M	E	E	R	W	4	1	1	0	0	0	3	0	0	0	0	0	1	0	1	0	0	1	1	0	0	0	13	0	1536.67	sp|Q7ZT99|CRVP_CROAT;tr|T2HPR8|T2HPR8_OVOOK;tr|T2HP25|T2HP25_PROFL;tr|A0A077LA61|A0A077LA61_PROEL;sp|Q8JI40|CRVP_GLOBL;sp|Q8JI39|CRVP_PROFL;sp|Q7ZTA0|CRVP_AGKPI;tr|A0A077L7I7|A0A077L7I7_PROFL;sp|P0DJG8|CRVP_HELAG;sp|Q2XXQ0|CRVP_ERYPO;tr|F2Q6G0|F2Q6G0_DEIAC;tr|F2Q6G1|F2Q6G1_DEIAC	Q7ZT99	Cysteine-rich venom protein catrin (Crotalus atrox)	58	70	no	no	2	3.0612e-24	119.25	412210000			51	28;37	56
RSVNPTASNMLK	VDLHNFLRRSVNPTAS	PTASNMLKMEWYPEAA	R	R	S	L	K	M	1	1	2	0	0	0	0	0	0	0	1	1	1	0	1	2	1	0	0	1	0	0	12	1	1316.69	sp|Q7ZT99|CRVP_CROAT;tr|T2HPR8|T2HPR8_OVOOK;tr|T2HP25|T2HP25_PROFL;tr|A0A077LA61|A0A077LA61_PROEL;sp|Q8JI40|CRVP_GLOBL;sp|Q8JI39|CRVP_PROFL;sp|Q7ZTA0|CRVP_AGKPI;tr|A0A077L7I7|A0A077L7I7_PROFL;tr|F2Q6G0|F2Q6G0_DEIAC;tr|F2Q6G1|F2Q6G1_DEIAC	Q7ZT99	Cysteine-rich venom protein catrin (Crotalus atrox)	46	57	no	no	2	1.3668e-09	63.091	33582000			81	28;37	89
SLVQQAGCQDK	EDKYTNCKSLVQQAGC	QQAGCQDKQMQSDCPA	K	S	L	D	K	Q	1	0	0	1	1	3	0	1	0	0	1	1	0	0	0	1	0	0	0	1	0	0	11	0	1232.58	sp|Q7ZT99|CRVP_CROAT	Q7ZT99	Cysteine-rich venom protein catrin (Crotalus atrox)	213	223	yes	yes	2	0.0019402	43.604	52949000			93	28	101
SVNPTASNMLK	DLHNFLRRSVNPTASN	PTASNMLKMEWYPEAA	R	S	V	L	K	M	1	0	2	0	0	0	0	0	0	0	1	1	1	0	1	2	1	0	0	1	0	0	11	0	1160.59	sp|Q7ZT99|CRVP_CROAT;tr|T2HPR8|T2HPR8_OVOOK;tr|T2HP25|T2HP25_PROFL;tr|A0A077LA61|A0A077LA61_PROEL;sp|Q8JI40|CRVP_GLOBL;sp|Q8JI39|CRVP_PROFL;sp|Q7ZTA0|CRVP_AGKPI;tr|A0A077L7I7|A0A077L7I7_PROFL;tr|F2Q6G0|F2Q6G0_DEIAC;tr|F2Q6G1|F2Q6G1_DEIAC	Q7ZT99	Cysteine-rich venom protein catrin (Crotalus atrox)	47	57	no	no	2	0.00018304	50.354	337610000			101	28;37	109
IVNTINEVYR	KLRKWIYRIVNTINEV	NTINEVYRSLNILVAL	R	I	V	Y	R	S	0	1	2	0	0	0	1	0	0	2	0	0	0	0	0	0	1	0	1	2	0	0	10	0	1219.66	sp|P0DM90|VM32B_GLOBR;sp|P0DM89|VM32A_GLOBR	P0DM90	Zinc metalloproteinase-disintegrin-like brevilysin H2b (Gloydius brevicaudus)	39	48	yes	no	2	6.9173e-06	60.398	26399000			37	21	40
LHYLDLSYNK	SQLFMCTRLHYLDLSY	YLDLSYNKIQIIPSGM	R	L	H	N	K	I	0	0	1	1	0	0	0	0	1	0	3	1	0	0	0	1	0	0	2	0	0	0	10	0	1264.65	tr|V8PI59|V8PI59_OPHHA	V8PI59	Leucine-rich repeat-containing protein 8E (Ophiophagus hannah)	676	685	yes	yes	2	0.00064046	47.187	17273000			44	48	48
LNSQTQPEVSK	EEIEAEEKLNSQTQPE	QTQPEVSKESQAEEDC	K	L	N	S	K	E	0	0	1	0	0	2	1	0	0	0	1	1	0	0	1	2	1	0	0	1	0	0	11	0	1229.63	tr|V8NQA8|V8NQA8_OPHHA	V8NQA8	Homeobox protein BarH-like 2 (Ophiophagus hannah)	193	203	yes	yes	2	0.00052811	46.844	0			48	43	52
MKSVGAK	VWEKMQERMKSVGAKS	RMKSVGAKSSTLKKKI	R	M	K	A	K	S	1	0	0	0	0	0	0	1	0	0	0	2	1	0	0	1	0	0	0	1	0	0	7	1	719.4	tr|A0A0B8RRA7|A0A0B8RRA7_BOIIR;tr|V8NKI0|V8NKI0_OPHHA	A0A0B8RRA7	Long-chain-fatty-acid--CoA ligase ACSBG2-lik (Boiga irregularis)	319	325	yes	no	1	0.0058416	55.441	55788000			54	32	60
SRLDLLR	RRIGLGPRSRLDLLRN	RSRLDLLRNLVTGLVR	R	S	R	L	R	N	0	2	0	1	0	0	0	0	0	0	3	0	0	0	0	1	0	0	0	0	0	0	7	1	871.524	tr|A0A0B8RUD5|A0A0B8RUD5_BOIIR	A0A0B8RUD5	39S ribosomal protein L17 (Boiga irregularis)	24	30	yes	yes	2	0.0027471	67.277	27823000			95	33	103
NVGVPQVVPDNPER	SANKKTVKNVGVPQVV	VVPDNPERFNSSPCVL	K	N	V	E	R	F	0	1	2	1	0	1	1	1	0	0	0	0	0	0	3	0	0	0	0	4	0	0	14	0	1518.78	sp|Q27J48|VESP_LACMU	Q27J48	Ohanin-like protein (Lachesis muta muta)	81	94	yes	yes	2	0.00019139	35.037	10712000			67	26	75
PSGKAIYR	SRANSMSRPSGKAIYR	PSGKAIYRQRKEYSSA	R	P	S	Y	R	Q	1	1	0	0	0	0	0	1	0	1	0	1	0	0	1	1	0	0	1	0	0	0	8	1	890.497	tr|V8NJL7|V8NJL7_OPHHA	V8NJL7	Epidermal growth factor receptor kinase substrate 8-like protein 3 (Ophiophagus hannah)	40	47	yes	yes	1	0.0032239	82.671	86132000			69	42	77
RIDHYER	QHLDHIGRRIDHYERP	RRIDHYERPELSLGSY	R	R	I	E	R	P	0	2	0	1	0	0	1	0	1	1	0	0	0	0	0	0	0	0	1	0	0	0	7	1	987.489	tr|U3F6G8|U3F6G8_MICFL;tr|A0A0B8RWL9|A0A0B8RWL9_BOIIR;tr|V8P6S8|V8P6S8_OPHHA	U3F6G8	Protein transport protein Sec24D (Micrurus fulvius)	406	412	yes	no	2	0.005394	58.679	115310000			77	34	85
RKDLLNR	LDSFGEWRRKDLLNRK	RRKDLLNRKAHDNAHL	R	R	K	N	R	K	0	2	1	1	0	0	0	0	0	0	2	1	0	0	0	0	0	0	0	0	0	0	7	2	913.546	tr|E9KJY6|E9KJY6_ECHOC;tr|E9KJZ0|E9KJZ0_ECHOC;tr|Q2UXQ4|Q2UXQ4_ECHOC;tr|E9KJY7|E9KJY7_ECHOC;tr|E9KJY5|E9KJY5_ECHOC;tr|E9KJY9|E9KJY9_ECHOC;tr|E9KJY8|E9KJY8_ECHOC;tr|E9KJY3|E9KJY3_ECHOC	E9KJY6	Group III snake venom metalloproteinase (Echis ocellatus)	180	186	yes	no	2	0.00056027	92.47	66258000			78	36	86
SLLELGK	________________	________________	-	S	L	G	K	M	0	0	0	0	0	0	1	1	0	0	3	1	0	0	0	1	0	0	0	0	0	0	7	0	758.454	sp|P0DI92|PA2H_BOTMA;sp|Q9PSF9|PA2B2_AGKBI	P0DI92	Phospholipase A2 homolog (Bothrops marajoensis)	1	7	yes	no	1	1.7446e-106	131.04	844550000			91	19	99
SVDFDSESPR	________________	DFDSESPRKPEIQNEI	-	S	V	P	R	K	0	1	0	2	0	0	1	0	0	0	0	0	0	1	1	3	0	0	0	1	0	0	10	0	1137.49	tr|F2Q6G0|F2Q6G0_DEIAC;tr|F2Q6G1|F2Q6G1_DEIAC;sp|P0DMG6|CRVP_BOTFO;sp|P0DMG5|CRVP_BOTCO;sp|P0DL18|CRVP_OVOOK	F2Q6G0	Cysteine-rich seceretory protein Da-CRPa (Deinagkistrodon acutus)	1	10	yes	no	2	2.1029e-08	71.221	67512000			100	37	108
TPPAGPDVGPR	________________	AGPDVGPR________	-	T	P	P	R	-	1	1	0	1	0	0	0	2	0	0	0	0	0	0	4	0	1	0	0	1	0	0	11	0	1062.55	sp|P0CJ34|BKIP_CROAT	P0CJ34	Bradykinin inhibitor peptide (Crotalus atrox)	1	11	yes	yes	2	8.981e-08	98.898	2418600000			110	18	118
TRVHEIVNTLNGFYR	NGNLNTIRTRVHEIVN	NTLNGFYRSLNILISL	R	T	R	Y	R	S	0	2	2	0	0	0	1	1	1	1	1	0	0	1	0	0	2	0	1	2	0	0	15	1	1817.95	sp|P22796|VM1H2_LACMU	P22796	Snake venom metalloproteinase hemorrhagic factor 2 (Lachesis muta muta)	29	43	yes	yes	2	2.6202e-67	107.13	70107000			111	23	119
TVPNEDEQTRVPK	IKLGMHSKTVPNEDEQ	DEQTRVPKEKFFCLSS	K	T	V	P	K	E	0	1	1	1	0	1	2	0	0	0	0	1	0	0	2	0	2	0	0	2	0	0	13	1	1511.76	sp|J3RY93|VSPC_CROAD;tr|F8S118|F8S118_CROAD	J3RY93	Snake venom serine proteinase 12 (Crotalus adamanteus )	81	93	yes	no	2	0.00093568	31.881	0			112	14	120
VHELVNTINGFYR	DLNIIRKRVHELVNTI	NTINGFYRSLNIDVSL	R	V	H	Y	R	S	0	1	2	0	0	0	1	1	1	1	1	0	0	1	0	0	1	0	1	2	0	0	13	0	1560.8	sp|Q91401|VM1AT_CROAT;sp|Q90391|VM1AB_CROAT	Q91401	Snake venom metalloproteinase atroxase (Crotalus atrox)	36	48	yes	no	2;3	7.9903e-235	188.27	1485400000			121	29	129
YIELVVVADHR	DQQNLSQRYIELVVVA	LVVVADHRVFMKYNSD	R	Y	I	H	R	V	1	1	0	1	0	0	1	0	1	1	1	0	0	0	0	0	0	0	1	3	0	0	11	0	1312.71	sp|Q91401|VM1AT_CROAT;sp|Q90391|VM1AB_CROAT;sp|Q90392|VM1AC_CROAT;sp|P15167|VM1AD_CROAT;sp|Q9IAB0|VM2CO_AGKCO;sp|Q805F6|VM2AB_AGKCO;sp|Q805F4|VM2PB_AGKPI;sp|C9E1S1|VM2V2_AGKPL;sp|C9E1R7|VM2V2_CROAT;sp|J9Z332|VM2_CROAD	Q91401	Snake venom metalloproteinase atroxase (Crotalus atrox)	10	20	yes	no	2;3	1.1349e-26	123.62	765140000			132	29	140
TWDDAER	YKPFKLYKTWDDAERF	KTWDDAERFCTEQAKG	K	T	W	E	R	F	1	1	0	2	0	0	1	0	0	0	0	0	0	0	0	0	1	1	0	0	0	0	7	0	891.372	sp|Q7LZ71|SLA_PROFL;tr|T2HPQ3|T2HPQ3_PROFL;tr|T2HPA6|T2HPA6_PROFL	Q7LZ71	Snaclec coagulation factor IX-binding protein subunit A (Protobothrops flavoviridis )	22	28	yes	no	2	0.0042659	60.76	126950000			113	27	121
VAVTMAHELGHNLGMR	DHSKKNLRVAVTMAHE	LGHNLGMRHDGNQCHC	R	V	A	M	R	H	2	1	1	0	0	0	1	2	2	0	2	0	2	0	0	0	1	0	0	2	0	0	16	0	1734.87	sp|P84907|VM1LA_BOTLC	P84907	Snake venom metalloproteinase leucurolysin-A (Bothrops leucurus)	136	151	yes	yes	2;3	5.051e-83	145.43	135310000			115	25	123
VAVTMTHELGHNLGIR	DHSEINLRVAVTMTHE	LGHNLGIRHDTGSCSC	R	V	A	I	R	H	1	1	1	0	0	0	1	2	2	1	2	0	1	0	0	0	2	0	0	2	0	0	16	0	1746.92	tr|Q2QA03|Q2QA03_CRODD	Q2QA03	Metalloproteinase P-II (Crotalus durissus durissus)	323	338	yes	yes	2;3	1.6552e-47	125.97	1022600000			116	38	124
VHLDIQVGEHANDYAEIAAK	LFAGGMLRVHLDIQVG	DYAEIAAKDKLSELQL	R	V	H	A	K	D	4	0	1	2	0	1	2	1	2	2	1	1	0	0	0	0	0	0	1	2	0	0	20	0	2192.09	tr|U3FYW2|U3FYW2_MICFL;tr|A0A0B8RYY8|A0A0B8RYY8_BOIIR	U3FYW2	Transmembrane emp24 domain-containing protein 9 (Micrurus fulvius)	127	146	yes	no	2;3	0.0064189	16.015	1394400000			122	35	130
YVWIGLR	SENTKTTKYVWIGLRV	KYVWIGLRVQNKGQQC	K	Y	V	L	R	V	0	1	0	0	0	0	0	1	0	1	1	0	0	0	0	0	0	1	1	1	0	0	7	0	905.512	tr|T2HQM1|T2HQM1_OVOOK	T2HQM1	C-type lectin alpha subunit (Ovophis okinavensis)	89	95	yes	yes	2	2.3127e-46	91.584	51618000			135	40	143
YWLFPPK	NIPSYDNKYWLFPPKN	KYWLFPPKNCREEPEP	K	Y	W	P	K	N	0	0	0	0	0	0	0	0	0	0	1	1	0	1	2	0	0	1	1	0	0	0	7	0	949.506	sp|P00624|PA2A_CROAT;sp|D6MKR0|PA2A6_CROHD	P00624	Acidic phospholipase A2 (Crotalus atrox)	123	129	yes	no	1;2	0.0061993	109.88	297670000			136	12	144
AAYPEYGLPATSR	LLSYSVCRAAYPEYGL	YGLPATSRTLCAGILE	R	A	A	S	R	T	3	1	0	0	0	0	1	1	0	0	1	0	0	0	2	1	1	0	2	0	0	0	13	0	1394.68	sp|Q8UUK2|VSPS1_CROAD;sp|J3S833|VSP2_CROAD;sp|Q8QHK3|VSP1_CROAT	Q8UUK2	Snake venom serine proteinase Sp1 (Crotalus adamanteus)	175	187	yes	no	2	2.3765e-12	79.089	285160000			0	15	0
AVAICLR	KELCECDKAVAICLRE	KAVAICLRENLGTYNK	K	A	V	L	R	E	2	1	0	0	1	0	0	0	0	1	1	0	0	0	0	0	0	0	0	1	0	0	7	0	801.453	sp|Q9IAT9|PA2H_BOTPA;sp|P86975|PA2HB_BOTLC;sp|P86453|PA2HB_BOTAL;sp|P82950|PA2HB_ATRNM;sp|P82287|PA2H2_BOTPI;sp|P82114|PA2H1_BOTMO;sp|P81165|PA2H2_CERGO;sp|P58399|PA2H1_BOTPI;sp|P04361|PA2HB_AGKPI;sp|Q9I834|PA2H2_BOTMO;tr|L7VGC1|L7VGC1_BOTAN;sp|Q90249|PA2B1_BOTJR;sp|Q8UVZ7|PA2H_CROAT;sp|Q8UVU7|PA2HB_CERGO;sp|P49121|PA2H1_AGKCL;sp|P24605|PA2H2_BOTAS;sp|P0C616|PA2HA_BOTAS;sp|Q9PVE3|PA2H3_BOTAS;sp|Q…	Q9IAT9	Basic phospholipase A2 homolog BnSP-7 (Bothrops pauloensis )	90	96	yes	no	1	3.9047e-131	133.45	39978000			4	17	6
DFSWEWTDR	LGLWDKKKDFSWEWTD	FSWEWTDR________	K	D	F	D	R	-	0	1	0	2	0	0	1	0	0	0	0	0	0	1	0	1	1	2	0	0	0	0	9	0	1240.51	sp|P0DM53|LECG_BOTAT;sp|Q9PSN0|LECG_BITAR;sp|Q9PSM4|LECG_LACST;sp|Q9PRY7|LEC_BOTJA;sp|P86970|LECG_BOTPA;sp|P84987|LECG_CRORU;sp|P21963|LECG_CROAT;sp|P0DM36|LECG_AGKPI;sp|P0DL30|LECG_BOTPI;tr|A0A077LA68|A0A077LA68_PROEL;tr|T2HP42|T2HP42_PROFL;sp|Q9YGP1|LECG_TRIST;sp|P83519|LECG_BOTJR	P0DM53	C-type lectin galatrox (Crotalus atrox)	69	77	yes	no	2	0.00042011	60.102	17604000			6	20	8
EGGREER	EAEREREKEGGREERK	KEGGREERKKEGKKEI	K	E	G	E	R	K	0	2	0	0	0	0	3	2	0	0	0	0	0	0	0	0	0	0	0	0	0	0	7	1	831.383	tr|V8N388|V8N388_OPHHA;tr|V8P6P1|V8P6P1_OPHHA;tr|V8N5U1|V8N5U1_OPHHA;tr|V8N524|V8N524_OPHHA;tr|V8N104|V8N104_OPHHA;tr|V8N297|V8N297_OPHHA;tr|V8N281|V8N281_OPHHA;tr|V8NGB3|V8NGB3_OPHHA;tr|V8NZB8|V8NZB8_OPHHA;tr|V8N3C0|V8N3C0_OPHHA;tr|V8NCA9|V8NCA9_OPHHA;tr|V8PDL6|V8PDL6_OPHHA;tr|V8N163|V8N163_OPHHA;tr|V8N5P7|V8N5P7_OPHHA;tr|V8N170|V8N170_OPHHA;tr|V8N502|V8N502_OPHHA;tr|V8NVY7|V8NVY7_OPHHA;tr|V8NPM…	V8N388	Uncharacterized protein (Ophiophagus hannah)	23	29	yes	no	1	0.00091277	95.793	253550000			10	8	12
FTSPPAAEFSPK	PSSSFEIKFTSPPAAE	PAAEFSPKYNFNSLFE	K	F	T	P	K	Y	2	0	0	0	0	0	1	0	0	0	0	1	0	2	3	2	1	0	0	0	0	0	12	0	1277.63	tr|V8PCT3|V8PCT3_OPHHA	V8PCT3	Phosphatidylinositol-4-phosphate 3-kinase C2 domain-containing subunit beta (Ophiophagus hannah )	839	850	yes	yes	2;3	0.00038533	45.433	813160000			16	47	18
GHSVSLFR	SSAFLPIRGHSVSLFR	GHSVSLFR________	R	G	H	F	R	-	0	1	0	0	0	0	0	1	1	0	1	0	0	1	0	2	0	0	0	1	0	0	8	0	901.477	tr|V8P5S1|V8P5S1_OPHHA	V8P5S1	Peptidyl-prolyl cis-trans isomerase H (Ophiophagus hannah)	374	381	yes	yes	2	0.0051818	54.205	67622000			21	46	23
IDLPGLQDLR	FHWIIGKKIDLPGLQD	LPGLQDLRPKSLVNAN	K	I	D	L	R	P	0	1	0	2	0	1	0	1	0	1	3	0	0	0	1	0	0	0	0	0	0	0	10	0	1138.63	tr|V8NYM8|V8NYM8_OPHHA	V8NYM8	Uncharacterized protein (Ophiophagus hannah)	204	213	yes	yes	1	1.501e-06	64.207	0			26	44	28
IHHLVAIAMAHEMGHNLGMDHDK	GIVQDHSKIHHLVAIA	NLGMDHDKDTCTCGTR	K	I	H	D	K	D	3	0	1	2	0	0	1	2	5	2	2	1	3	0	0	0	0	0	0	1	0	0	23	0	2576.22	tr|J3S3W3|J3S3W3_CROAD;sp|Q9DGB9|VM3V1_CROAT;sp|F8S108|VM34_CROAD;sp|Q90ZI3|VM3H1_PROFL;tr|A0A077LD89|A0A077LD89_PROFL;tr|T2HQ85|T2HQ85_PROFL	J3S3W3	Snake venom metalloproteinase (Type III) 4b (Crotalus adamanteus)	325	347	yes	no	2;3;4;5	2.8487e-36	61.963	621680000			27	13	29
MYDIVNVITPIYHR	NLTAVRTRMYDIVNVI	VITPIYHRMNIHVALV	R	M	Y	H	R	M	0	1	1	1	0	0	0	0	1	3	0	0	1	0	1	0	1	0	2	2	0	0	14	0	1732.9	tr|J3S3W3|J3S3W3_CROAD;sp|Q9DGB9|VM3V1_CROAT;sp|F8S108|VM34_CROAD;sp|C5H5D1|VM31_CRODC;tr|T1E3X9|T1E3X9_CROHD	J3S3W3	Snake venom metalloproteinase (Type III) 4b (Crotalus adamanteus)	226	239	yes	no	2;3	3.0921e-49	129.37	174950000			56	13	62
IQLMQEVDR	REQQERQRIQLMQEVD	QLMQEVDRQRALQQRI	R	I	Q	D	R	Q	0	1	0	1	0	2	1	0	0	1	1	0	1	0	0	0	0	0	0	1	0	0	9	0	1130.58	tr|T2HQT6|T2HQT6_OVOOK;tr|V8NW63|V8NW63_OPHHA	T2HQT6	Uncharacterized protein (Ovophis okinavensis)	1387	1395	yes	no	1	0.0045261	51.787	0			31	41	34
IVATPKMVSTSKMAQK	GCNSCFARIVATPKMV	STSKMAQKKAIWHTAC	R	I	V	Q	K	K	2	0	0	0	0	1	0	0	0	1	0	3	2	0	1	2	2	0	0	2	0	0	16	2	1718.94	tr|V8P5J2|V8P5J2_OPHHA	V8P5J2	ADP-ribosylation factor-like protein 8A (Ophiophagus hannah)	65	80	yes	yes	2	1.882e-06	40.278	0			35	45	38
IVNTINEVYR	KLRKWIYRIVNTINEV	NTINEVYRSLNILVAL	R	I	V	Y	R	S	0	1	2	0	0	0	1	0	0	2	0	0	0	0	0	0	1	0	1	2	0	0	10	0	1219.66	sp|P0DM90|VM32B_GLOBR;sp|P0DM89|VM32A_GLOBR	P0DM90	Zinc metalloproteinase-disintegrin-like brevilysin H2b (Gloydius brevicaudus)	39	48	yes	no	2	6.9173e-06	60.398	26399000			37	21	40
LNSQTQPEVSK	EEIEAEEKLNSQTQPE	QTQPEVSKESQAEEDC	K	L	N	S	K	E	0	0	1	0	0	2	1	0	0	0	1	1	0	0	1	2	1	0	0	1	0	0	11	0	1229.63	tr|V8NQA8|V8NQA8_OPHHA	V8NQA8	Homeobox protein BarH-like 2 (Ophiophagus hannah)	193	203	yes	yes	2	0.00052811	46.844	0			48	43	52
MKSVGAK	VWEKMQERMKSVGAKS	RMKSVGAKSSTLKKKI	R	M	K	A	K	S	1	0	0	0	0	0	0	1	0	0	0	2	1	0	0	1	0	0	0	1	0	0	7	1	719.4	tr|A0A0B8RRA7|A0A0B8RRA7_BOIIR;tr|V8NKI0|V8NKI0_OPHHA	A0A0B8RRA7	Long-chain-fatty-acid--CoA ligase ACSBG2-lik (Boiga irregularis)	319	325	yes	no	1	0.0058416	55.441	55788000			54	32	60
SRLDLLR	RRIGLGPRSRLDLLRN	RSRLDLLRNLVTGLVR	R	S	R	L	R	N	0	2	0	1	0	0	0	0	0	0	3	0	0	0	0	1	0	0	0	0	0	0	7	1	871.524	tr|A0A0B8RUD5|A0A0B8RUD5_BOIIR	A0A0B8RUD5	39S ribosomal protein L17 (Boiga irregularis)	24	30	yes	yes	2	0.0027471	67.277	27823000			95	33	103
PSGKAIYR	SRANSMSRPSGKAIYR	PSGKAIYRQRKEYSSA	R	P	S	Y	R	Q	1	1	0	0	0	0	0	1	0	1	0	1	0	0	1	1	0	0	1	0	0	0	8	1	890.497	tr|V8NJL7|V8NJL7_OPHHA	V8NJL7	Epidermal growth factor receptor kinase substrate 8-like protein 3 (Ophiophagus hannah)	40	47	yes	yes	1	0.0032239	82.671	86132000			69	42	77
RIDHYER	QHLDHIGRRIDHYERP	RRIDHYERPELSLGSY	R	R	I	E	R	P	0	2	0	1	0	0	1	0	1	1	0	0	0	0	0	0	0	0	1	0	0	0	7	1	987.489	tr|U3F6G8|U3F6G8_MICFL;tr|A0A0B8RWL9|A0A0B8RWL9_BOIIR;tr|V8P6S8|V8P6S8_OPHHA	U3F6G8	Protein transport protein Sec24D (Micrurus fulvius)	406	412	yes	no	2	0.005394	58.679	115310000			77	34	85
TVPNEDEQTRVPK	IKLGMHSKTVPNEDEQ	DEQTRVPKEKFFCLSS	K	T	V	P	K	E	0	1	1	1	0	1	2	0	0	0	0	1	0	0	2	0	2	0	0	2	0	0	13	1	1511.76	sp|J3RY93|VSPC_CROAD;tr|F8S118|F8S118_CROAD	J3RY93	Snake venom serine proteinase 12 (Crotalus adamanteus )	81	93	yes	no	2	0.00093568	31.881	0			112	14	120
TWDDAER	YKPFKLYKTWDDAERF	KTWDDAERFCTEQAKG	K	T	W	E	R	F	1	1	0	2	0	0	1	0	0	0	0	0	0	0	0	0	1	1	0	0	0	0	7	0	891.372	sp|Q7LZ71|SLA_PROFL;tr|T2HPQ3|T2HPQ3_PROFL;tr|T2HPA6|T2HPA6_PROFL	Q7LZ71	Snaclec coagulation factor IX-binding protein subunit A (Protobothrops flavoviridis )	22	28	yes	no	2	0.0042659	60.76	126950000			113	27	121
VHLDIQVGEHANDYAEIAAK	LFAGGMLRVHLDIQVG	DYAEIAAKDKLSELQL	R	V	H	A	K	D	4	0	1	2	0	1	2	1	2	2	1	1	0	0	0	0	0	0	1	2	0	0	20	0	2192.09	tr|U3FYW2|U3FYW2_MICFL;tr|A0A0B8RYY8|A0A0B8RYY8_BOIIR	U3FYW2	Transmembrane emp24 domain-containing protein 9 (Micrurus fulvius)	127	146	yes	no	2;3	0.0064189	16.015	1394400000			122	35	130
[truncated: 6 more columns]

## Sheet: Supplementary_Table_7_TPP
entry no.	protein	protein probability	protein description	percent coverage	tot indep spectra	percent share of spectrum ids	peptides	peptides
6a	A4PBQ9	1	Zinc metalloproteinase-disintegrin-like VAP2A OS=Crotalus atrox PE=1 SV=1	18.6	34	3.04	FVELVLVVDK+GMVLPGTK+HDNAQLLTAIDLDR+IPCAPEDVK+KHDNAQLLTAIDLDR+MFYSNEDEHK+MYELANTVNDIYR+RSTGIIQDYSPINLVVAVIMAHEMGHNLGINHDR+STGIIQDYSPINLVVAVIMAHEMGHNLGINHDR+VIGLAYVGSMCHPK	FVELVLVVDK	GMVLPGTK	HDNAQLLTAIDLDR	IPCAPEDVK	KHDNAQLLTAIDLDR	MFYSNEDEHK	MYELANTVNDIYR	RSTGIIQDYSPINLVVAVIMAHEMGHNLGINHDR	STGIIQDYSPINLVVAVIMAHEMGHNLGINHDR	VIGLAYVGSMCHPK
12a	A7ISW1	0.9971	Glutaminyl-peptide cyclotransferase-Boiga irregularis (Brown tree snake)	7.3	2	0.21	LIFFDGEEAFVR+TFSNIISTLNPLAK	FEPPLPPKK	FWEDDGIHGGK	IKFEPPLPPK	KFWEDDGIHGGK	NGLTATSNPK	NNPGILEYPVKPSEEGK	STTDLPSR	VIEIQQNDR
13	B5U6Y4	0.9986	Phospholipase A2 homolog - Echis ocellatus (Ocellated saw-scaled viper)	34.8	2	0.24	MIIQETGK+MILQETGK	FEPPLPPKK	IKFEPPLPPK	NGLTATSNPK	NNPGILEYPVKPSEEGK	STTDLPSR	VIEIQQNDR
17	B6EWW8	0.9382	Snake venom 5'-nucleotidase -Gloydius brevicaudus (Korean slamosa snake) (Agkistrodon halys brevicaudus)	1.6	1	0.13	QAFEHSVHR	MEWYPEAAANAER	RSVNPTASNMLK	SLVQQAGCQDK	SVDFDSESPR	SVNPTASNMLK
19	D6MKR0	0.9202	Acidic phospholipase A2 CH-E6'-Crotalus horridus (Timber rattlesnake)	5.1	3	0.26	YWLFPPK	GASLCIMRPGLTPGR	NTLHSFGEWR	VHEIVNFINEFYR	VSLTDLEIWSDQDFITVQSSAK	YIELVVVADHR	YNSDLNTIR
7a	F8S0Z5	1	L-amino-acid oxidase-Crotalus adamanteus (Eastern diamondback rattlesnake)	7.4	9	0.7	FEPPLPPKK+IKFEPPLPPK+NGLTATSNPK+NNPGILEYPVKPSEEGK+STTDLPSR+VIEIQQNDR	ENGVNIPCAQEDVK	RYVELVIVADHR	YSDDGMVDHGTK
16	J3S833	0.9906	Snake venom serine proteinase 2 -Crotalus adamanteus (Eastern diamondback rattlesnake)	5	2	0.26	AAYPEYGLPATSR	MIIQETGK	MILQETGK
6a	O93364	1	L-amino-acid oxidase OS=Crotalus adamanteus PE=1 SV=1	9.7	8	0.72	FEPPLPPKK+FWEDDGIHGGK+IKFEPPLPPK+KFWEDDGIHGGK+NGLTATSNPK+NNPGILEYPVKPSEEGK+STTDLPSR+VIEIQQNDR	MIIQETGK	MILQETGK
15a	P0CJ34	0.9824	Bradykinin inhibitor peptide OS=Crotalus atrox PE=1 SV=1	100	7	0.88	TPPAGPDVGPR	MMQSSSVSPSASFR	SDDNLVVDVSNEDPSSPR
8a	P20897	1	Snake venom metalloproteinase HT-2 OS=Crotalus ruber ruber PE=1 SV=2	39.6	13	1	GASLCIMRPGLTPGR+NTLHSFGEWR+VHEIVNFINEFYR+VSLTDLEIWSDQDFITVQSSAK+YIELVVVADHR+YNSDLNTIR	MMQSSSVSPSASFR	SDDNLVVDVSNEDPSSPR
18	P28891	0.9705	Snake venom metalloproteinase fibrolase OS=Agkistrodon contortrix contortrix PE=1 SV=2	5.4	1	0.11	YVQLVIVADHR	LIFFDGEEAFVR	TFSNIISTLNPLAK
12a	Q2QA03	0.9987	Metalloproteinase P-II OS=Crotalus durissus durissus PE=2 SV=1	6.3	3	0.38	STGVVQDHSEINLR+VAVTMTHELGHNLGIR	LIFFDGEEAFVR	TFSNIISTLNPLAK
9a	Q7ZT99	1	Cysteine-rich venom protein catrin OS=Crotalus atrox PE=1 SV=1	19.2	7	0.8	MEWYPEAAANAER+RSVNPTASNMLK+SLVQQAGCQDK+SVDFDSESPR+SVNPTASNMLK	STGVVQDHSEINLR	VAVTMTHELGHNLGIR
10a	Q92043	1	Zinc metalloproteinase-disintegrin-like atrolysin-A (Fragment) OS=Crotalus atrox PE=1 SV=1	9.1	6	0.63	ENGVNIPCAQEDVK+RYVELVIVADHR+YSDDGMVDHGTK	QAFEHSVHR
20	V8P3Q7	0.9027	Histone-lysine N-methyltransferase OS=Ophiophagus hannah GN=MLL2 PE=4 SV=1	0.3	1	0.13	NELDILTLLK	YWLFPPK
18	V8P647	0.9235	Ankyrin repeat and BTB/POZ domain-containing protein 2 (Fragment) OS=Ophiophagus hannah GN=Abtb2 PE=4 SV=1	2.2	5	0.23	CPQMESMENPNLDPPR	AAYPEYGLPATSR
14a	V8P868	0.9965	Transducin-like enhancer protein 4 (Fragment) OS=Ophiophagus hannah GN=Tle4 PE=4 SV=1	7	3	0.3	MMQSSSVSPSASFR+SDDNLVVDVSNEDPSSPR	TPPAGPDVGPR
	A7ISW1	0.9971	Glutaminyl-peptide cyclotransferase-Boiga irregularis (Brown tree snake)	7.3	2	0.21	LIFFDGEEAFVR+TFSNIISTLNPLAK	YVQLVIVADHR
	B5U6Y4	0.9986	Phospholipase A2 homolog - Echis ocellatus (Ocellated saw-scaled viper)	34.8	2	0.24	MIIQETGK+MILQETGK	NELDILTLLK
	B6EWW8	0.9382	Snake venom 5'-nucleotidase -Gloydius brevicaudus (Korean slamosa snake) (Agkistrodon halys brevicaudus)	1.6	1	0.13	QAFEHSVHR	CPQMESMENPNLDPPR
	D6MKR0	0.9202	Acidic phospholipase A2 CH-E6'-Crotalus horridus (Timber rattlesnake)	5.1	3	0.26	YWLFPPK	QAFEHSVHR
	V8P3Q7	0.9027	Histone-lysine N-methyltransferase OS=Ophiophagus hannah GN=MLL2 PE=4 SV=1	0.3	1	0.13	NELDILTLLK	YWLFPPK
	V8P647	0.9235	Ankyrin repeat and BTB/POZ domain-containing protein 2 (Fragment) OS=Ophiophagus hannah GN=Abtb2 PE=4 SV=1	2.2	5	0.23	CPQMESMENPNLDPPR	NELDILTLLK
	V8P868	0.9965	Transducin-like enhancer protein 4 (Fragment) OS=Ophiophagus hannah GN=Tle4 PE=4 SV=1	7	3	0.3	MMQSSSVSPSASFR+SDDNLVVDVSNEDPSSPR	CPQMESMENPNLDPPR

## Sheet: Supplementary_table_8_Sequest
Confidence Level	Search ID	Processing Node No	Sequence	Unique Sequence ID	PSM Ambiguity	Protein Descriptions	# Proteins	# Protein Groups	Protein Group Accessions	Modifications	Activation Type	DeltaScore	DeltaCn	Rank	Search Engine Rank	q-Value	PEP	Decoy Peptides Matched	Peptides Matched	XCorr	# Missed Cleavages	Isolation Interference [%]	Ion Inject Time [ms]	Intensity	Charge	m/z [Da]	MH+ [Da]	Delta Mass [Da]	Delta Mass [PPM]	RT [min]	First Scan	Last Scan	MS Order	Ions Matched	Matched Ions	Total Ions	Spectrum File	Annotation	Peptides
High	A	2	mYELANTVNDIYR	13849	Unambiguous	Zinc metalloproteinase-disintegrin-like VAP2A OS=Crotalus atrox PE=1 SV=1 - [VM3VA_CROAT]	1	1	A4PBQ9	M1(Oxidation)	HCD	1	0	1	1	0	0.000351	372	357	3.7	0	8	50	4437000	2	809.379	1617.75	0	-3.8	22.47	11507	11507	MS2	0/0	0	0	LQe00827.raw		MYELANTVNDIYR
High	A	2	RSTGIIQDYSPINLVVAVIMAHEMGHNLGINHDR	23659	Unambiguous	Zinc metalloproteinase-disintegrin-like VAP2A OS=Crotalus atrox PE=1 SV=1 - [VM3VA_CROAT]	1	1	A4PBQ9		HCD	1	0	1	1	0	3.45e-05	841	866	4.82	1	5	50	1874000	5	754.99	3770.92	0	-0.12	30.45	16729	16729	MS2	0/0	0	0	LQe00827.raw		RSTGIIQDYSPINLVVAVIMAHEMGHNLGINHDR
High	A	2	STGIIQDYSPINLVVAVIMAHEMGHNLGINHDR	25306	Unambiguous	Zinc metalloproteinase-disintegrin-like VAP2A OS=Crotalus atrox PE=1 SV=1 - [VM3VA_CROAT]	1	1	A4PBQ9		HCD	1	0	1	1	0	4.93e-05	831	913	5.29	0	0	50	2272000	5	723.771	3614.82	0	0.98	31.54	17441	17441	MS2	0/0	0	0	LQe00827.raw		STGIIQDYSPINLVVAVIMAHEMGHNLGINHDR
High	A	2	mYELANTVNDIYR	13180	Unambiguous	Zinc metalloproteinase-disintegrin-like VAP2A OS=Crotalus atrox PE=1 SV=1 - [VM3VA_CROAT]	1	1	A4PBQ9	M1(Oxidation)	HCD	1	0	1	1	0	3.81e-05	434	398	3.74	0	13	50	4177000	2	809.382	1617.76	0	-0.41	22.32	11272	11272	MS2	0/0	0	0	LQe00828.raw		MYELANTVNDIYR
High	A	2	MYELANTVNDIYR	13180	Unambiguous	Zinc metalloproteinase-disintegrin-like VAP2A OS=Crotalus atrox PE=1 SV=1 - [VM3VA_CROAT]	1	1	A4PBQ9		HCD	1	0	1	1	0	2.54e-06	382	340	3.63	0	0	10	38060000	2	801.386	1601.76	0	0.68	23.66	12141	12141	MS2	0/0	0	0	LQe00828.raw		MYELANTVNDIYR
High	A	2	RSTGIIQDYSPInLVVAVIMAHEMGHNLGINHDR	22960	Unambiguous	Zinc metalloproteinase-disintegrin-like VAP2A OS=Crotalus atrox PE=1 SV=1 - [VM3VA_CROAT]	1	1	A4PBQ9	N13(Deamidated)	HCD	1	0	1	1	0	5.78e-06	872	922	5.5	1	45	50	2518000	5	755.188	3771.91	0	1.79	30.39	16555	16555	MS2	0/0	0	0	LQe00828.raw		RSTGIIQDYSPINLVVAVIMAHEMGHNLGINHDR
High	A	2	STGIIQDYSPInLVVAVImAHEMGHNLGINHDR	24735	Unambiguous	Zinc metalloproteinase-disintegrin-like VAP2A OS=Crotalus atrox PE=1 SV=1 - [VM3VA_CROAT]	1	1	A4PBQ9	N12(Deamidated); M19(Oxidation)	HCD	0.0113	0	1	1	0	0.0006	929	889	3.55	0	43	50	2047000	5	727.171	3631.83	0.01	7.23	30.76	16794	16794	MS2	0/0	0	0	LQe00828.raw		STGIIQDYSPINLVVAVIMAHEMGHNLGINHDR
High	A	2	ITVKPEAGYTLnAFGEWR	15718	Unambiguous	Zinc metalloproteinase-disintegrin-like VMP-III OS=Crotalus viridis viridis PE=2 SV=1 - [VM3V3_CROVV]	3	1	C9E1R8	N12(Deamidated)	HCD	1	0	1	1	0	5.57e-06	650	586	3.39	0	64	50	4633000	2	1027.03	2053.06	0.01	9.44	23.9	12433	12433	MS2	0/0	0	0	LQe00827.raw		ITVKPEAGYTLNAFGEWR
High	A	2	MYEIVNTVNEIYR	17432	Unambiguous	Zinc metalloproteinase-disintegrin-like VMP-III OS=Crotalus viridis viridis PE=2 SV=1 - [VM3V3_CROVV]	2	1	C9E1R8		HCD	1	0	1	1	0	1.06e-05	508	481	3.1	0	35	11	18090000	2	822.411	1643.82	0	3.44	25.05	13193	13193	MS2	0/0	0	0	LQe00827.raw		MYEIVNTVNEIYR
High	A	2	mYEIVNTVNEIYR	15068	Unambiguous	Zinc metalloproteinase-disintegrin-like VMP-III OS=Crotalus viridis viridis PE=2 SV=1 - [VM3V3_CROVV]	2	1	C9E1R8	M1(Oxidation)	HCD	1	0	1	1	0	2.5e-05	519	497	3.12	0	14	50	1612000	2	830.407	1659.81	0	1.18	23.73	12185	12185	MS2	0/0	0	0	LQe00828.raw		MYEIVNTVNEIYR
High	A	2	ITVKPEAGYTLNAFGEWR	15327	Unambiguous	Zinc metalloproteinase-disintegrin-like VMP-III OS=Crotalus viridis viridis PE=2 SV=1 - [VM3V3_CROVV]	3	1	C9E1R8		HCD	1	0	1	1	0	3.07e-06	541	527	4.39	0	8	50	5336000	2	1026.54	2052.07	0.01	5.82	23.89	12296	12296	MS2	0/0	0	0	LQe00828.raw		ITVKPEAGYTLNAFGEWR
High	A	2	KKHDNAQLLTAIDLDR	9712	Unambiguous	Zinc metalloproteinase-disintegrin-like VMP-III OS=Crotalus viridis viridis PE=2 SV=1 - [VM3V3_CROVV]|Zinc metalloproteinase-disintegrin-like VAP2A OS=Crotalus atrox PE=1 SV=1 - [VM3VA_CROAT]	4	2	C9E1R8		HCD	1	0	1	1	0	0.0295	357	369	2.63	2	54	50	2309000	3	617.671	1851	0	-4.73	19.33	9523	9523	MS2	0/0	0	0	LQe00827.raw		KKHDNAQLLTAIDLDR
High	A	2	KHDNAQLLTAIDLDR	12115	Unambiguous	Zinc metalloproteinase-disintegrin-like VMP-III OS=Crotalus viridis viridis PE=2 SV=1 - [VM3V3_CROVV]|Zinc metalloproteinase-disintegrin-like VAP2A OS=Crotalus atrox PE=1 SV=1 - [VM3VA_CROAT]	4	2	C9E1R8		HCD	1	0	1	1	0	2.84e-06	412	380	4.71	1	22	19	15380000	2	861.962	1722.92	0	1.9	21.13	10640	10640	MS2	0/0	0	0	LQe00827.raw		KHDNAQLLTAIDLDR
High	A	2	VIGLAYVGSMcHPK	9757	Unambiguous	Zinc metalloproteinase-disintegrin-like VMP-III OS=Crotalus viridis viridis PE=2 SV=1 - [VM3V3_CROVV]|Zinc metalloproteinase-disintegrin-like VAP2A OS=Crotalus atrox PE=1 SV=1 - [VM3VA_CROAT]	4	2	C9E1R8	C11(Carbamidomethyl)	HCD	1	0	1	1	0	4.59e-06	574	547	2.3	0	1	8	31840000	2	766.393	1531.78	0	1.2	21.44	10844	10844	MS2	0/0	0	0	LQe00827.raw		VIGLAYVGSMCHPK
High	A	2	HDNAQLLTAIDLDR	13837	Unambiguous	Zinc metalloproteinase-disintegrin-like VMP-III OS=Crotalus viridis viridis PE=2 SV=1 - [VM3V3_CROVV]|Zinc metalloproteinase-disintegrin-like VAP2A OS=Crotalus atrox PE=1 SV=1 - [VM3VA_CROAT]	4	2	C9E1R8		HCD	1	0	1	1	0	3.43e-07	464	486	5.49	0	11	20	17730000	2	797.913	1594.82	0	0.29	22.47	11503	11503	MS2	0/0	0	0	LQe00827.raw		HDNAQLLTAIDLDR
High	A	2	KKHDnAQLLTAIDLDR	9709	Unambiguous	Zinc metalloproteinase-disintegrin-like VMP-III OS=Crotalus viridis viridis PE=2 SV=1 - [VM3V3_CROVV]|Zinc metalloproteinase-disintegrin-like VAP2A OS=Crotalus atrox PE=1 SV=1 - [VM3VA_CROAT]	4	2	C9E1R8	N5(Deamidated)	HCD	1	0	1	1	0	0.000751	332	322	2.77	2	43	50	2236000	2	926.509	1852.01	0.01	9.74	19.34	9404	9404	MS2	0/0	0	0	LQe00828.raw		KKHDNAQLLTAIDLDR
High	A	2	HDNAQLLTAIDLDR	13221	Unambiguous	Zinc metalloproteinase-disintegrin-like VMP-III OS=Crotalus viridis viridis PE=2 SV=1 - [VM3V3_CROVV]|Zinc metalloproteinase-disintegrin-like VAP2A OS=Crotalus atrox PE=1 SV=1 - [VM3VA_CROAT]	4	2	C9E1R8		HCD	1	0	1	1	0	4.15e-09	471	494	5.49	0	9	27	14270000	2	797.914	1594.82	0	2.05	22.34	11286	11286	MS2	0/0	0	0	LQe00828.raw		HDNAQLLTAIDLDR
High	A	2	SVDFDSESPR	7335	Unambiguous	Cysteine-rich seceretory protein Da-CRPa (Fragment) OS=Deinagkistrodon acutus PE=2 SV=1 - [F2Q6G0_DEIAC]	4	1	F2Q6G0		HCD	1	0	1	1	0	0.00119	162	186	2.43	0	0	50	5060000	2	569.756	1138.5	0	2.88	16.94	8034	8034	MS2	0/0	0	0	LQe00827.raw		SVDFDSESPR
High	A	2	SVNPTASNMLK	7775	Unambiguous	Cysteine-rich seceretory protein Da-CRPa (Fragment) OS=Deinagkistrodon acutus PE=2 SV=1 - [F2Q6G0_DEIAC]	10	1	F2Q6G0		HCD	1	0	1	1	0	0.00447	472	506	2.33	0	22	14	20490000	2	581.302	1161.6	0	3.17	17.28	8243	8243	MS2	0/0	0	0	LQe00827.raw		SVNPTASNMLK
High	A	2	MEWYPEAAANAER	12974	Unambiguous	Cysteine-rich seceretory protein Da-CRPa (Fragment) OS=Deinagkistrodon acutus PE=2 SV=1 - [F2Q6G0_DEIAC]	12	1	F2Q6G0		HCD	1	0	1	1	0	8.91e-06	181	188	2.93	0	25	50	5829000	2	769.343	1537.68	0	2.8	21.8	11075	11075	MS2	0/0	0	0	LQe00827.raw		MEWYPEAAANAER
High	A	2	SVDFDSESPR	7141	Unambiguous	Cysteine-rich seceretory protein Da-CRPa (Fragment) OS=Deinagkistrodon acutus PE=2 SV=1 - [F2Q6G0_DEIAC]	4	1	F2Q6G0		HCD	1	0	1	1	0	0.000323	171	202	2.14	0	6	50	5473000	2	569.755	1138.5	0	1.06	16.92	7908	7908	MS2	0/0	0	0	LQe00828.raw		SVDFDSESPR
High	A	2	NGLTATSNPK	4242	Unambiguous	L-amino-acid oxidase OS=Crotalus adamanteus PE=1 SV=1 - [OXLA2_CROAD]	4	1	F8S0Z5		HCD	1	0	1	1	0	0.0141	346	352	2.18	0	14	30	8771000	2	501.764	1002.52	0	-0.93	13.08	5876	5876	MS2	0/0	0	0	LQe00827.raw		NGLTATSNPK
High	A	2	VIEIQQNDR	6049	Unambiguous	L-amino-acid oxidase OS=Crotalus adamanteus PE=1 SV=1 - [OXLA2_CROAD]	4	1	F8S0Z5		HCD	1	0	1	1	0	0.014	273	252	2.43	0	10	50	5196000	2	557.793	1114.58	0	-5.07	15.51	7153	7153	MS2	0/0	0	0	LQe00827.raw		VIEIQQNDR
High	A	2	NNPGLLEYPVKPSEEGK	9894	Unambiguous	L-amino-acid oxidase OS=Crotalus adamanteus PE=1 SV=1 - [OXLA2_CROAD]	3	1	F8S0Z5		HCD	1	0	1	2	0	4.63e-06	507	565	3.17	0	0	46	9166000	2	935.982	1870.96	0	0.61	19.27	9481	9481	MS2	0/0	0	0	LQe00827.raw		NNPGLLEYPVKPSEEGK
High	A	2	IKFEPPLPPK	10096	Unambiguous	L-amino-acid oxidase OS=Crotalus adamanteus PE=1 SV=1 - [OXLA2_CROAD]	10	1	F8S0Z5		HCD	1	0	1	1	0	0.345	43	38	2.49	1	23	46	4450000	2	583.357	1165.71	0	8.19	19.36	9542	9542	MS2	0/0	0	0	LQe00827.raw		IKFEPPLPPK
High	A	2	NGLTATSNPK	4102	Unambiguous	L-amino-acid oxidase OS=Crotalus adamanteus PE=1 SV=1 - [OXLA2_CROAD]	4	1	F8S0Z5		HCD	1	0	1	1	0	0.0256	311	324	2.44	0	8	44	6032000	2	501.764	1002.52	0	0.22	13.15	5813	5813	MS2	0/0	0	0	LQe00828.raw		NGLTATSNPK
High	A	2	VIEIQQNDR	5928	Unambiguous	L-amino-acid oxidase OS=Crotalus adamanteus PE=1 SV=1 - [OXLA2_CROAD]	4	1	F8S0Z5		HCD	1	0	1	1	0	0.00133	276	251	2.39	0	14	27	10850000	2	557.795	1114.58	0	-1.67	15.74	7178	7178	MS2	0/0	0	0	LQe00828.raw		VIEIQQNDR
High	A	2	NNPGLLEYPVKPSEEGK	9567	Unambiguous	L-amino-acid oxidase OS=Crotalus adamanteus PE=1 SV=1 - [OXLA2_CROAD]	3	1	F8S0Z5		HCD	1	0	1	1	0	1.13e-06	531	589	3.38	0	0	50	5906000	2	935.981	1870.96	0	0.41	19.22	9326	9326	MS2	0/0	0	0	LQe00828.raw		NNPGLLEYPVKPSEEGK
High	A	2	IHHLVAIAMAHEMGHNLGMDHDK	10800	Unambiguous	Zinc metalloproteinase-disintegrin-like 4a OS=Crotalus adamanteus PE=1 SV=1 - [VM34_CROAD]	6	1	F8S108		HCD	1	0	1	1	0	0.0224	811	835	3.51	0	0	50	3564000	3	859.75	2577.24	0	3.73	20.19	10042	10042	MS2	0/0	0	0	LQe00827.raw		IHHLVAIAMAHEMGHNLGMDHDK
High	A	2	MYDIVNVITPIYHR	18335	Unambiguous	Zinc metalloproteinase-disintegrin-like 4a OS=Crotalus adamanteus PE=1 SV=1 - [VM34_CROAD]	5	1	F8S108		HCD	1	0	1	1	0	0.00851	540	516	3.02	0	29	50	3385000	2	867.456	1733.9	0	-0.03	25.69	13614	13614	MS2	0/0	0	0	LQe00827.raw		MYDIVNVITPIYHR
High	A	2	GmVLPGTK	5189	Unambiguous	Zinc metalloproteinase-disintegrin-like 4a OS=Crotalus adamanteus PE=1 SV=1 - [VM34_CROAD]|Zinc metalloproteinase-disintegrin-like VMP-III OS=Crotalus viridis viridis PE=2 SV=1 - [VM3V3_CROVV]|Zinc metalloproteinase-disintegrin-like VAP2A OS=Crotalus atrox PE=1 SV=1 - [VM3VA_CROAT]	28	3	F8S108	M2(Oxidation)	HCD	1	0	1	1	0	0.157	306	294	2.11	0	0	32	5766000	2	409.726	818.445	0	1.08	14.64	6625	6625	MS2	0/0	0	0	LQe00827.raw		GMVLPGTK
High	A	2	AAYPEYGLPATSR	10628	Unambiguous	Snake venom serine proteinase 2 OS=Crotalus adamanteus PE=1 SV=1 - [VSP2_CROAD]	2	1	J3S833		HCD	1	0	1	1	0	0.000491	421	417	2.4	0	0	50	7615000	2	698.349	1395.69	0	0.96	19.96	9892	9892	MS2	0/0	0	0	LQe00827.raw		AAYPEYGLPATSR
High	A	2	KVPNEnEQTRNPK	3648	Unambiguous	Snake venom serine proteinase 8 OS=Crotalus adamanteus PE=1 SV=1 - [VSP8_CROAD]	1	1	J3S835	N6(Deamidated)	HCD	0	0	1	1	0	0.00445	499	506	2.13	2	14	50	1940000	2	777.893	1554.78	0	-4.77	11.79	5256	5256	MS2	0/0	0	0	LQe00827.raw		KVPNENEQTRNPK
High	A	2	KVPNEnEQTR	3659	Unambiguous	Snake venom serine proteinase 8 OS=Crotalus adamanteus PE=1 SV=1 - [VSP8_CROAD]	1	1	J3S835	N6(Deamidated)	HCD	0	0	1	1	0	9.26e-05	270	301	2.6	1	6	50	3298000	2	608.302	1215.6	0	0.32	11.81	5266	5266	MS2	0/0	0	0	LQe00827.raw		KVPNENEQTR
High	A	2	TPPAGPDVGPR	5564	Unambiguous	Bradykinin inhibitor peptide OS=Crotalus atrox PE=1 SV=1 - [BKIP_CROAT]	1	1	P0CJ34		HCD	1	0	1	1	0	0.00295	270	293	3.04	0	0	42	6841000	2	532.282	1063.56	0	2.98	14.96	6824	6824	MS2	0/0	0	0	LQe00827.raw		TPPAGPDVGPR
High	A	2	GVPILHLIPSPFPR	19780	Unambiguous	Glutaminyl-peptide cyclotransferase (Fragments) OS=Crotalus atrox GN=QPCT PE=1 SV=1 - [QPCT_CROAT]	18	1	P0CV92		HCD	1	0	1	1	0	0.00293	85	91	2.64	0	68	50	1307000	3	514.977	1542.92	0	0.07	27.11	14401	14401	MS2	0/0	0	0	LQe00828.raw		GVPILHLIPSPFPR
High	A	2	YNSDLNTIR	7359	Unambiguous	Snake venom metalloproteinase atrolysin-D OS=Crotalus atrox PE=1 SV=3 - [VM1AD_CROAT]|Snake venom metalloproteinase HT-2 OS=Crotalus ruber ruber PE=1 SV=2 - [VM1H2_CRORU]	3	1	P20897		HCD	0	0	1	1	0	0.00241	255	302	2	0	16	23	8419000	2	548.276	1095.54	0	1.07	16.88	7999	7999	MS2	0/0	0	0	LQe00827.raw		YNSDLNTIR
High	A	2	NTLHSFGEWR	9824	Unambiguous	Snake venom metalloproteinase HT-2 OS=Crotalus ruber ruber PE=1 SV=2 - [VM1H2_CRORU]	1	1	P20897		HCD	1	0	1	1	0	0.00117	374	331	2.43	0	8	31	10810000	2	623.802	1246.6	0	0.47	19.12	9385	9385	MS2	0/0	0	0	LQe00827.raw		NTLHSFGEWR
High	A	2	TRVHEIVNFINEFYR	18190	Unambiguous	Snake venom metalloproteinase HT-2 OS=Crotalus ruber ruber PE=1 SV=2 - [VM1H2_CRORU]	1	1	P20897		HCD	1	0	1	1	0	0.000471	653	604	2.51	1	36	50	2011000	3	646.333	1936.98	-0.01	-9.5	25.58	13539	13539	MS2	0/0	0	0	LQe00827.raw		TRVHEIVNFINEFYR
High	A	2	VHEIVNFINEFYR	19332	Unambiguous	Snake venom metalloproteinase HT-2 OS=Crotalus ruber ruber PE=1 SV=2 - [VM1H2_CRORU]	1	1	P20897		HCD	1	0	1	1	0	3.68e-05	571	588	4.03	0	3	17	20950000	2	840.431	1679.85	0	0.35	26.4	14076	14076	MS2	0/0	0	0	LQe00827.raw		VHEIVNFINEFYR
High	A	2	NTLHSFGEWR	9407	Unambiguous	Snake venom metalloproteinase HT-2 OS=Crotalus ruber ruber PE=1 SV=2 - [VM1H2_CRORU]	1	1	P20897		HCD	1	0	1	1	0	0.000274	424	374	2.68	0	2	30	12810000	2	623.802	1246.6	0	0.86	19.06	9232	9232	MS2	0/0	0	0	LQe00828.raw		NTLHSFGEWR
High	A	2	nSVGIVQDHSPKTLLIAVTmAHELGHNLGMK	22530	Unambiguous	Snake venom metalloproteinase hemorrhagic factor 2 OS=Lachesis muta muta PE=1 SV=1 - [VM1H2_LACMU]	1	1	P22796	N1(Deamidated); M20(Oxidation)	HCD	0.0031	0	1	1	0	0.361	775	671	3.25	1	74	50	1838000	5	666.349	3327.72	0	-1.1	28.73	15604	15604	MS2	0/0	0	0	LQe00827.raw		NSVGIVQDHSPKTLLIAVTMAHELGHNLGMK
High	A	2	YVqLVIVADHR	12076	Unambiguous	Snake venom metalloproteinase fibrolase OS=Agkistrodon contortrix contortrix PE=1 SV=2 - [VM1F_AGKCO]	1	1	P28891	Q3(Deamidated)	HCD	0	0	1	1	0	5.81e-05	305	305	2.75	0	38	27	6808000	2	657.365	1313.72	0	1.29	21.5	10740	10740	MS2	0/0	0	0	LQe00828.raw		YVQLVIVADHR
High	A	2	RSTGVVQDHSEINLR	6441	Unambiguous	Zinc metalloproteinase/disintegrin OS=Crotalus atrox PE=1 SV=1 - [VM2AE_CROAT]	1	1	P34182		HCD	1	0	1	1	0	0.00521	434	414	3.35	1	44	28	4944000	3	570.968	1710.89	0	0.41	16.07	7473	7473	MS2	0/0	0	0	LQe00827.raw		RSTGVVQDHSEINLR
High	A	2	STGVVQDHSEINLR	7559	Unambiguous	Zinc metalloproteinase/disintegrin OS=Crotalus atrox PE=1 SV=1 - [VM2AE_CROAT]	1	1	P34182		HCD	1	0	1	1	0	2.61e-05	426	472	3.33	0	35	26	6904000	2	777.897	1554.79	0	0.26	17.11	8135	8135	MS2	0/0	0	0	LQe00827.raw		STGVVQDHSEINLR
High	A	2	RSTGVVQDHSEINLR	6249	Unambiguous	Zinc metalloproteinase/disintegrin OS=Crotalus atrox PE=1 SV=1 - [VM2AE_CROAT]	1	1	P34182		HCD	1	0	1	1	0	0.0543	505	482	3.33	1	36	46	6284000	3	570.967	1710.89	0	-1.08	16.21	7442	7442	MS2	0/0	0	0	LQe00828.raw		RSTGVVQDHSEINLR
High	A	2	VAVTMAHELGHNLGMR	10327	Unambiguous	Snake venom metalloproteinase leucurolysin-A OS=Bothrops leucurus PE=1 SV=2 - [VM1LA_BOTLC]	1	1	P84907		HCD	1	0	1	1	0	8.05e-07	610	587	4.98	0	0	50	5554000	2	868.443	1735.88	0	3.13	19.71	9738	9738	MS2	0/0	0	0	LQe00827.raw		VAVTMAHELGHNLGMR
High	A	2	YNSnINTIR	7128	Unambiguous	Snake venom metalloproteinase BnP1 (Fragments) OS=Bothrops pauloensis PE=1 SV=1 - [VM1B1_BOTPA]|Snake venom metalloproteinase leucurolysin-A OS=Bothrops leucurus PE=1 SV=2 - [VM1LA_BOTLC]|Snake venom metalloproteinase atroxase (Fragment) OS=Crotalus atrox PE=1 SV=2 - [VM1AT_CROAT]	1	2	P84907	N4(Deamidated)	HCD	0	0	1	1	0	0.000299	255	302	2.33	0	14	50	3847000	2	548.276	1095.55	0	2.08	16.91	7900	7900	MS2	0/0	0	0	LQe00828.raw		YNSNINTIR
High	A	2	VAVTMTHELGHnLGIR	9971	Unambiguous	Metalloproteinase P-II OS=Crotalus durissus durissus PE=2 SV=1 - [Q2QA03_CRODD]	1	1	Q2QA03	N12(Deamidated)	HCD	1	0	1	1	0	0.0227	499	472	2.74	0	80	50	1651000	2	874.964	1748.92	0.01	5.73	19.25	9469	9469	MS2	0/0	0	0	LQe00827.raw		VAVTMTHELGHNLGIR
High	A	2	VAVTMTHELGHNLGIR	9549	Unambiguous	Metalloproteinase P-II OS=Crotalus durissus durissus PE=2 SV=1 - [Q2QA03_CRODD]	1	1	Q2QA03		HCD	1	0	1	1	0	6.21e-08	447	456	4.26	0	4	25	15770000	2	874.468	1747.93	0	0.29	19.2	9316	9316	MS2	0/0	0	0	LQe00828.raw		VAVTMTHELGHNLGIR
High	A	2	KVPNEDEQTR	3447	Unambiguous	Alpha-fibrinogenase shedaoenase OS=Gloydius shedaoensis PE=1 SV=2 - [VSPSH_GLOSH]	5	1	Q6T5L0		HCD	0	0	1	1	0	0.000444	248	275	2.54	1	0	35	7472000	2	608.303	1215.6	0	1.42	11.92	5181	5181	MS2	0/0	0	0	LQe00828.raw		KVPNEDEQTR
High	A	2	IVDLHNFLR	14176	Unambiguous	Cysteine-rich venom protein catrin OS=Crotalus atrox PE=1 SV=1 - [CRVP_CROAT]	1	1	Q7ZT99		HCD	1	0	1	1	0	0.000474	170	152	2.3	0	6	50	3920000	2	563.823	1126.64	0	2.35	23.05	11748	11748	MS2	0/0	0	0	LQe00828.raw		IVDLHNFLR
High	A	2	SVNPTASNMLK	7582	Unambiguous	Cysteine-rich venom protein catrin OS=Crotalus atrox PE=1 SV=1 - [CRVP_CROAT]|Cysteine-rich seceretory protein Da-CRPa (Fragment) OS=Deinagkistrodon acutus PE=2 SV=1 - [F2Q6G0_DEIAC]	10	2	Q7ZT99		HCD	1	0	1	1	0	0.00124	413	434	2.04	0	24	13	13540000	2	581.302	1161.6	0	3.69	17.38	8192	8192	MS2	0/0	0	0	LQe00828.raw		SVNPTASNMLK
High	A	2	MEWYPEAAANAER	12422	Unambiguous	Cysteine-rich venom protein catrin OS=Crotalus atrox PE=1 SV=1 - [CRVP_CROAT]|Cysteine-rich seceretory protein Da-CRPa (Fragment) OS=Deinagkistrodon acutus PE=2 SV=1 - [F2Q6G0_DEIAC]	12	2	Q7ZT99		HCD	1	0	1	1	0	1.85e-06	180	188	2.99	0	12	42	5429000	2	769.343	1537.68	0	2.64	21.75	10902	10902	MS2	0/0	0	0	LQe00828.raw		MEWYPEAAANAER
High	A	2	YIELVVVADHR	12823	Unambiguous	Snake venom metalloproteinase atrolysin-D OS=Crotalus atrox PE=1 SV=3 - [VM1AD_CROAT]|Snake venom metalloproteinase atroxase (Fragment) OS=Crotalus atrox PE=1 SV=2 - [VM1AT_CROAT]	10	1	Q91401		HCD	1	0	1	1	0	0.00215	290	290	2.77	0	8	23	12630000	2	657.365	1313.72	0	0.35	21.68	11003	11003	MS2	0/0	0	0	LQe00827.raw		YIELVVVADHR
High	A	2	GASLcIMRPGLTPGR	11145	Unambiguous	Snake venom metalloproteinase atroxase (Fragment) OS=Crotalus atrox PE=1 SV=2 - [VM1AT_CROAT]|Snake venom metalloproteinase HT-2 OS=Crotalus ruber ruber PE=1 SV=2 - [VM1H2_CRORU]	5	2	Q91401	C5(Carbamidomethyl)	HCD	1	0	1	1	0	0.00403	390	398	3.07	0	27	50	2256000	3	529.283	1585.83	0	2.58	20.41	10184	10184	MS2	0/0	0	0	LQe00827.raw		GASLCIMRPGLTPGR
High	A	2	VHELVNTINGFYR	12485	Unambiguous	Snake venom metalloproteinase atroxase (Fragment) OS=Crotalus atrox PE=1 SV=2 - [VM1AT_CROAT]|Snake venom metalloproteinase hemorrhagic factor 2 OS=Lachesis muta muta PE=1 SV=1 - [VM1H2_LACMU]	3	2	Q91401		HCD	1	0	1	1	0	0.00399	522	506	3.96	0	31	50	1359000	2	781.408	1561.81	0	-2.59	21.44	10842	10842	MS2	0/0	0	0	LQe00827.raw		VHELVNTINGFYR
High	A	2	VHELVNTINGFYR	11999	Unambiguous	Snake venom metalloproteinase atroxase (Fragment) OS=Crotalus atrox PE=1 SV=2 - [VM1AT_CROAT]|Snake venom metalloproteinase hemorrhagic factor 2 OS=Lachesis muta muta PE=1 SV=1 - [VM1H2_LACMU]	3	2	Q91401		HCD	1	0	1	1	0	2.69e-06	538	542	3.91	0	40	50	1745000	2	781.409	1561.81	0	-1.19	21.45	10704	10704	MS2	0/0	0	0	LQe00828.raw		VHELVNTINGFYR
High	A	2	YSDDGMVDHGTK	3814	Unambiguous	Zinc metalloproteinase-disintegrin-like atrolysin-A (Fragment) OS=Crotalus atrox PE=1 SV=1 - [VM3AA_CROAT]	2	1	Q92043		HCD	1	0	1	1	0	0.000747	100	110	2.05	0	12	26	12060000	2	662.778	1324.55	0	1.44	14.18	6355	6355	MS2	0/0	0	0	LQe00827.raw		YSDDGMVDHGTK
High	A	2	ENGVNIPcAQEDVK	8971	Unambiguous	Zinc metalloproteinase-disintegrin-like atrolysin-A (Fragment) OS=Crotalus atrox PE=1 SV=1 - [VM3AA_CROAT]	1	1	Q92043	C8(Carbamidomethyl)	HCD	1	0	1	1	0	0.00178	329	307	2.04	0	0	50	4239000	2	786.87	1572.73	0	-0.06	18.42	8927	8927	MS2	0/0	0	0	LQe00827.raw		ENGVNIPCAQEDVK
High	A	2	RYVELVIVADHR	9806	Unambiguous	Zinc metalloproteinase-disintegrin-like atrolysin-A (Fragment) OS=Crotalus atrox PE=1 SV=1 - [VM3AA_CROAT]	2	1	Q92043		HCD	1	0	1	1	0	0.0468	220	214	2.76	1	39	50	3212000	3	490.613	1469.82	0	0.98	19.1	9374	9374	MS2	0/0	0	0	LQe00827.raw		RYVELVIVADHR
High	A	2	ITVKPEAGYTLnAFGEWR	15718	Unambiguous	Zinc metalloproteinase-disintegrin-like VMP-III OS=Crotalus viridis viridis PE=2 SV=1 - [VM3V3_CROVV]	3	1	C9E1R8	N12(Deamidated)	HCD	1	0	1	1	0	5.57e-06	650	586	3.39	0	64	50	4633000	2	1027.03	2053.06	0.01	9.44	23.9	12433	12433	MS2	0/0	0	0	LQe00827.raw		ITVKPEAGYTLNAFGEWR
High	A	2	MYEIVNTVNEIYR	17432	Unambiguous	Zinc metalloproteinase-disintegrin-like VMP-III OS=Crotalus viridis viridis PE=2 SV=1 - [VM3V3_CROVV]	2	1	C9E1R8		HCD	1	0	1	1	0	1.06e-05	508	481	3.1	0	35	11	18090000	2	822.411	1643.82	0	3.44	25.05	13193	13193	MS2	0/0	0	0	LQe00827.raw		MYEIVNTVNEIYR
High	A	2	mYEIVNTVNEIYR	15068	Unambiguous	Zinc metalloproteinase-disintegrin-like VMP-III OS=Crotalus viridis viridis PE=2 SV=1 - [VM3V3_CROVV]	2	1	C9E1R8	M1(Oxidation)	HCD	1	0	1	1	0	2.5e-05	519	497	3.12	0	14	50	1612000	2	830.407	1659.81	0	1.18	23.73	12185	12185	MS2	0/0	0	0	LQe00828.raw		MYEIVNTVNEIYR
High	A	2	ITVKPEAGYTLNAFGEWR	15327	Unambiguous	Zinc metalloproteinase-disintegrin-like VMP-III OS=Crotalus viridis viridis PE=2 SV=1 - [VM3V3_CROVV]	3	1	C9E1R8		HCD	1	0	1	1	0	3.07e-06	541	527	4.39	0	8	50	5336000	2	1026.54	2052.07	0.01	5.82	23.89	12296	12296	MS2	0/0	0	0	LQe00828.raw		ITVKPEAGYTLNAFGEWR
High	A	2	KKHDNAQLLTAIDLDR	9712	Unambiguous	Zinc metalloproteinase-disintegrin-like VMP-III OS=Crotalus viridis viridis PE=2 SV=1 - [VM3V3_CROVV]|Zinc metalloproteinase-disintegrin-like VAP2A OS=Crotalus atrox PE=1 SV=1 - [VM3VA_CROAT]	4	2	C9E1R8		HCD	1	0	1	1	0	0.0295	357	369	2.63	2	54	50	2309000	3	617.671	1851	0	-4.73	19.33	9523	9523	MS2	0/0	0	0	LQe00827.raw		KKHDNAQLLTAIDLDR
High	A	2	KHDNAQLLTAIDLDR	12115	Unambiguous	Zinc metalloproteinase-disintegrin-like VMP-III OS=Crotalus viridis viridis PE=2 SV=1 - [VM3V3_CROVV]|Zinc metalloproteinase-disintegrin-like VAP2A OS=Crotalus atrox PE=1 SV=1 - [VM3VA_CROAT]	4	2	C9E1R8		HCD	1	0	1	1	0	2.84e-06	412	380	4.71	1	22	19	15380000	2	861.962	1722.92	0	1.9	21.13	10640	10640	MS2	0/0	0	0	LQe00827.raw		KHDNAQLLTAIDLDR
High	A	2	VIGLAYVGSMcHPK	9757	Unambiguous	Zinc metalloproteinase-disintegrin-like VMP-III OS=Crotalus viridis viridis PE=2 SV=1 - [VM3V3_CROVV]|Zinc metalloproteinase-disintegrin-like VAP2A OS=Crotalus atrox PE=1 SV=1 - [VM3VA_CROAT]	4	2	C9E1R8	C11(Carbamidomethyl)	HCD	1	0	1	1	0	4.59e-06	574	547	2.3	0	1	8	31840000	2	766.393	1531.78	0	1.2	21.44	10844	10844	MS2	0/0	0	0	LQe00827.raw		VIGLAYVGSMCHPK
High	A	2	HDNAQLLTAIDLDR	13837	Unambiguous	Zinc metalloproteinase-disintegrin-like VMP-III OS=Crotalus viridis viridis PE=2 SV=1 - [VM3V3_CROVV]|Zinc metalloproteinase-disintegrin-like VAP2A OS=Crotalus atrox PE=1 SV=1 - [VM3VA_CROAT]	4	2	C9E1R8		HCD	1	0	1	1	0	3.43e-07	464	486	5.49	0	11	20	17730000	2	797.913	1594.82	0	0.29	22.47	11503	11503	MS2	0/0	0	0	LQe00827.raw		HDNAQLLTAIDLDR
High	A	2	KKHDnAQLLTAIDLDR	9709	Unambiguous	Zinc metalloproteinase-disintegrin-like VMP-III OS=Crotalus viridis viridis PE=2 SV=1 - [VM3V3_CROVV]|Zinc metalloproteinase-disintegrin-like VAP2A OS=Crotalus atrox PE=1 SV=1 - [VM3VA_CROAT]	4	2	C9E1R8	N5(Deamidated)	HCD	1	0	1	1	0	0.000751	332	322	2.77	2	43	50	2236000	2	926.509	1852.01	0.01	9.74	19.34	9404	9404	MS2	0/0	0	0	LQe00828.raw		KKHDNAQLLTAIDLDR
High	A	2	HDNAQLLTAIDLDR	13221	Unambiguous	Zinc metalloproteinase-disintegrin-like VMP-III OS=Crotalus viridis viridis PE=2 SV=1 - [VM3V3_CROVV]|Zinc metalloproteinase-disintegrin-like VAP2A OS=Crotalus atrox PE=1 SV=1 - [VM3VA_CROAT]	4	2	C9E1R8		HCD	1	0	1	1	0	4.15e-09	471	494	5.49	0	9	27	14270000	2	797.914	1594.82	0	2.05	22.34	11286	11286	MS2	0/0	0	0	LQe00828.raw		HDNAQLLTAIDLDR
High	A	2	IHHLVAIAMAHEMGHNLGMDHDK	10800	Unambiguous	Zinc metalloproteinase-disintegrin-like 4a OS=Crotalus adamanteus PE=1 SV=1 - [VM34_CROAD]	6	1	F8S108		HCD	1	0	1	1	0	0.0224	811	835	3.51	0	0	50	3564000	3	859.75	2577.24	0	3.73	20.19	10042	10042	MS2	0/0	0	0	LQe00827.raw		IHHLVAIAMAHEMGHNLGMDHDK
High	A	2	MYDIVNVITPIYHR	18335	Unambiguous	Zinc metalloproteinase-disintegrin-like 4a OS=Crotalus adamanteus PE=1 SV=1 - [VM34_CROAD]	5	1	F8S108		HCD	1	0	1	1	0	0.00851	540	516	3.02	0	29	50	3385000	2	867.456	1733.9	0	-0.03	25.69	13614	13614	MS2	0/0	0	0	LQe00827.raw		MYDIVNVITPIYHR
High	A	2	KVPNEnEQTRNPK	3648	Unambiguous	Snake venom serine proteinase 8 OS=Crotalus adamanteus PE=1 SV=1 - [VSP8_CROAD]	1	1	J3S835	N6(Deamidated)	HCD	0	0	1	1	0	0.00445	499	506	2.13	2	14	50	1940000	2	777.893	1554.78	0	-4.77	11.79	5256	5256	MS2	0/0	0	0	LQe00827.raw		KVPNENEQTRNPK
High	A	2	KVPNEnEQTR	3659	Unambiguous	Snake venom serine proteinase 8 OS=Crotalus adamanteus PE=1 SV=1 - [VSP8_CROAD]	1	1	J3S835	N6(Deamidated)	HCD	0	0	1	1	0	9.26e-05	270	301	2.6	1	6	50	3298000	2	608.302	1215.6	0	0.32	11.81	5266	5266	MS2	0/0	0	0	LQe00827.raw		KVPNENEQTR
High	A	2	GVPILHLIPSPFPR	19780	Unambiguous	Glutaminyl-peptide cyclotransferase (Fragments) OS=Crotalus atrox GN=QPCT PE=1 SV=1 - [QPCT_CROAT]	18	1	P0CV92		HCD	1	0	1	1	0	0.00293	85	91	2.64	0	68	50	1307000	3	514.977	1542.92	0	0.07	27.11	14401	14401	MS2	0/0	0	0	LQe00828.raw		GVPILHLIPSPFPR
High	A	2	KVPNEDEQTR	3447	Unambiguous	Alpha-fibrinogenase shedaoenase OS=Gloydius shedaoensis PE=1 SV=2 - [VSPSH_GLOSH]	5	1	Q6T5L0		HCD	0	0	1	1	0	0.000444	248	275	2.54	1	0	35	7472000	2	608.303	1215.6	0	1.42	11.92	5181	5181	MS2	0/0	0	0	LQe00828.raw		KVPNEDEQTR
