# Supplementary material for: Snake Venom Extracellular vesicles (SVEVs) reveal wide molecular and functional proteome diversity
Source: Sci Rep. 2018 Aug 13;8:12067. doi: 10.1038/s41598-018-30578-4 (PMC6089973; doi:10.1038/s41598-018-30578-4)
Supplement: Supplementary file 4 — Supplementary Tables 9-12 [file 41598_2018_30578_MOESM4_ESM.xlsx]

## Sheet: Supplementary_Tables_9_Peaks
Protein Group	Protein ID	Protein Accession	Protein identification	Peptide	Unique	-10lgP	Mass	ppm	m/z	Z	RT	Scan	#Spec	Start	End	PTM	Peptide
86	150	A8QL58	L-amino-acid oxidase (Naja atra)	K.STTDLPSR.F	N	54	875.435	2.6	438.726	2	14.2	5796	2	363	370	N	STTDLPSR
86	150	A8QL58	L-amino-acid oxidase (Naja atra)	K.EGNLSR.G	Y	15.42	674.335	-6.4	675.338	1	26.73	13472	1	211	216	N	EGNLSR
86	150	A8QL58	L-amino-acid oxidase (Naja atra)	K.LNEFFQ(+.98)ENENAWYYINNIR.K	Y	5.06	2477.13	-0.4	1239.57	2	39.98	22037	1	128	146	Y	LNEFFQENENAWYYINNIR
389	17894	B7U492	Snake venom metalloproteinase VMP1 (Agkistrodon piscivorus leucostoma)	K.SHDNAQLLTAIVFDEGIIGR.A	Y	90.48	2168.12	0.2	1085.07	2	28.59	14686	1	282	301	N	SHDNAQLLTAIVFDEGIIGR
39	42	C5H5D1	Zinc metalloproteinase-disintegrin-like crotastatin (Crotalus durissus cascavella)	R.MYDIVNVITPIYHR.M	N	89.71	1732.9	2.1	867.458	2	25.88	12933	3	37	50	N	MYDIVNVITPIYHR
39	42	C5H5D1	Zinc metalloproteinase-disintegrin-like crotastatin (Crotalus durissus cascavella)	K.GM(+15.99)VLPGTK.C	N	62.06	817.437	2.6	409.727	2	14.8	6129	1	395	402	Y	GMVLPGTK
39	42	C5H5D1	Zinc metalloproteinase-disintegrin-like crotastatin (Crotalus durissus cascavella)	K.DHQEFLIK.N	Y	50.1	1028.53	8.4	515.276	2	16.51	7227	1	189	196	N	DHQEFLIK
39	42	C5H5D1	Zinc metalloproteinase-disintegrin-like crotastatin (Crotalus durissus cascavella)	R.EGNHYGYC(+57.02)R.K	N	37.66	1154.46	1.3	578.236	2	13.29	5353	1	343	351	Y	EGNHYGYCR
7	18130	C9E1R9	Zinc metalloproteinase/disintegrin VMP-II (Crotalus viridis viridis)	R.YIELVIVADHR.M	N	66.07	1326.73	9.6	664.378	2	22.17	10519	3	198	208	N	YIELVIVADHR
7	18130	C9E1R9	Zinc metalloproteinase/disintegrin VMP-II (Crotalus viridis viridis)	K.YNSNLNTIR.I	N	64.54	1093.55	5.3	547.786	2	16.01	6892	1	213	221	N	YNSNLNTIR
7	18130	C9E1R9	Zinc metalloproteinase/disintegrin VMP-II (Crotalus viridis viridis)	R.C(+57.02)TGQSADC(+57.02)PR.N	N	61.77	1150.45	2.3	576.233	2	12.31	4821	31	464	473	Y	CTGQSADCPR
7	18130	C9E1R9	Zinc metalloproteinase/disintegrin VMP-II (Crotalus viridis viridis)	R.C(+57.02)TGQ(+.98)SADC(+57.02)PR.N	N	32.96	1151.43	16	576.733	2	1.11	417	1	464	473	Y	CTGQSADCPR
7	18130	C9E1R9	Zinc metalloproteinase/disintegrin VMP-II (Crotalus viridis viridis)	K.GAVQ(+.98)PKYEDAM(+15.99)QYEFK.V	N	7.84	1919.86	6.7	960.944	2	37.66	20518	1	45	60	Y	GAVQPKYEDAMQYEFK
29	172	F8S116	Snake venom serine proteinase 5 (Crotalus adamanteus )	K.KVPNEDEQTR.N	N	61.21	1214.59	-1.7	608.301	2	12.33	4840	2	81	90	N	KVPNEDEQTR
29	172	F8S116	Snake venom serine proteinase 5 (Crotalus adamanteus )	K.KVPNEDEQTRNPK.E	Y	57.77	1553.78	-2.7	777.895	2	12.28	4803	1	81	93	N	KVPNEDEQTRNPK
29	172	F8S116	Snake venom serine proteinase 5 (Crotalus adamanteus )	R.TLC(+57.02)AGILEGGK.D	N	48.54	1117.58	5.1	559.8	2	17.08	7571	2	187	197	Y	TLCAGILEGGK
29	172	F8S116	Snake venom serine proteinase 5 (Crotalus adamanteus )	K.KVPNEDEQTRN(+.98)PK.E	Y	45.38	1554.76	-0.4	778.389	2	12.37	4861	2	81	93	Y	KVPNEDEQTRNPK
29	172	F8S116	Snake venom serine proteinase 5 (Crotalus adamanteus )	K.FFC(+57.02)PNKK.K	Y	45.3	939.464	5.4	470.742	2	14.16	5767	1	96	102	Y	FFCPNKK
29	172	F8S116	Snake venom serine proteinase 5 (Crotalus adamanteus )	K.VPNEDEQTRNPK.E	Y	41.37	1425.68	-0.1	713.85	2	12.46	4927	2	82	93	N	VPNEDEQTRNPK
29	172	F8S116	Snake venom serine proteinase 5 (Crotalus adamanteus )	MVLIRVLANLLILQ(+.98)LSYAQK.S	N	7.68	2299.37	12.8	1150.71	2	33.57	17925	1	1	20	Y	MVLIRVLANLLILQLSYAQK
79	219	G8XQX1	L-amino-acid oxidase (Daboia russelii)	K.STTDLPSR.F	N	54	875.435	2.6	438.726	2	14.2	5796	2	364	371	N	STTDLPSR
79	219	G8XQX1	L-amino-acid oxidase (Daboia russelii)	R.RITFKPPLPPK.K	Y	28.57	1292.8	7.8	647.411	2	16.57	7268	1	319	329	N	RITFKPPLPPK
79	219	G8XQX1	L-amino-acid oxidase (Daboia russelii)	K.EGWYANLGPMR.V	N	9.55	1292.6	-2.3	647.304	2	21.23	9916	2	98	108	N	EGWYANLGPMR
18	248	J3RY93	Snake venom serine proteinase 12 (Crotalus adamanteus)	K.TVPNEDEQTRVPK.E	Y	77.41	1511.76	0.5	756.887	2	14.28	5845	4	81	93	N	TVPNEDEQTRVPK
18	248	J3RY93	Snake venom serine proteinase 12 (Crotalus adamanteus)	K.TVPNEDEQTR.V	Y	66.4	1187.54	-2.9	594.777	2	13.16	5289	7	81	90	N	TVPNEDEQTR
18	248	J3RY93	Snake venom serine proteinase 12 (Crotalus adamanteus)	K.TLC(+57.02)AGILEGGK.D	N	48.54	1117.58	5.1	559.8	2	17.08	7571	2	189	199	Y	TLCAGILEGGK
18	248	J3RY93	Snake venom serine proteinase 12 (Crotalus adamanteus)	MVLIRVLANLLILQ(+.98)LSYAQK.S	N	7.68	2299.37	12.8	1150.71	2	33.57	17925	1	1	20	Y	MVLIRVLANLLILQLSYAQK
56	163	J3S833	Snake venom serine proteinase 12 (Crotalus adamanteus)	K.IHLGVHSK.K	N	52.98	889.513	2.6	445.765	2	12.84	5127	1	72	79	N	IHLGVHSK
56	163	J3S833	Snake venom serine proteinase 12 (Crotalus adamanteus)	R.TLC(+57.02)AGILEGGK.D	N	48.54	1117.58	5.1	559.8	2	17.08	7571	2	188	198	Y	TLCAGILEGGK
56	163	J3S833	Snake venom serine proteinase 12 (Crotalus adamanteus)	K.VFDHLDWIQSIIAGNTDATC(+57.02)PL	Y	33.54	2485.19	-2.8	1243.6	2	31.2	16378	1	238	259	Y	VFDHLDWIQSIIAGNTDATCPL
56	163	J3S833	Snake venom serine proteinase 12 (Crotalus adamanteus)	MVLIRVLANLLILQ(+.98)LSYAQK.S	N	7.68	2299.37	12.8	1150.71	2	33.57	17925	1	1	20	Y	MVLIRVLANLLILQLSYAQK
124	9319	O13069	Thrombin-like enzyme KN-BJ 2 (Bothrops jararaca)	R.AAYPELPATSR.T	N	58.79	1174.6	1.7	588.307	2	16.43	7171	1	175	185	N	AAYPELPATSR
124	9319	O13069	Thrombin-like enzyme KN-BJ 2 (Bothrops jararaca)	K.IHLGVHSK.K	N	52.98	889.513	2.6	445.765	2	12.84	5127	1	72	79	N	IHLGVHSK
124	9319	O13069	Thrombin-like enzyme KN-BJ 2 (Bothrops jararaca)	MVLIRVLANLLILQ(+.98)LSYAQK.A	N	7.68	2299.37	12.8	1150.71	2	33.57	17925	1	1	20	Y	MVLIRVLANLLILQLSYAQK
11	17965	O57413	Zinc metalloproteinase/disintegrin (Protobothrops mucrosquamatus)	R.C(+57.02)TGQSADC(+57.02)PR.N	N	61.77	1150.45	2.3	576.233	2	12.31	4821	31	467	476	Y	CTGQSADCPR
11	17965	O57413	Zinc metalloproteinase/disintegrin (Protobothrops mucrosquamatus)	R.C(+57.02)TGQ(+.98)SADC(+57.02)PR.N	N	32.96	1151.43	16	576.733	2	1.11	417	1	467	476	Y	CTGQSADCPR
11	17965	O57413	Zinc metalloproteinase/disintegrin (Protobothrops mucrosquamatus)	K.C(+57.02)DTC(+57.02)IM(+15.99)SAVISDKQSK.L	Y	16.21	1857.83	-19.8	929.902	2	38.91	21334	1	351	366	Y	CDTCIMSAVISDKQSK
11	17965	O57413	Zinc metalloproteinase/disintegrin (Protobothrops mucrosquamatus)	K.GAVQ(+.98)PKYEDAM(+15.99)QYEFK.V	N	7.84	1919.86	6.7	960.944	2	37.66	20518	1	45	60	Y	GAVQPKYEDAMQYEFK
3	9	O93364	L-amino-acid oxidase (Crotalus adamanteus)	K.NNPGLLEYPVKPSEEGK.S	Y	87.44	1869.95	3.1	935.984	2	16.55	7251	1	151	167	N	NNPGLLEYPVKPSEEGK
3	9	O93364	L-amino-acid oxidase (Crotalus adamanteus)	K.KFWEDDGIHGGK.S	Y	77.19	1387.65	3.6	694.836	2	16.14	6986	2	352	363	N	KFWEDDGIHGGK
3	9	O93364	L-amino-acid oxidase (Crotalus adamanteus)	K.RFDEIVGGMDQLPTSMYEAIK.E	Y	68.69	2399.15	0.8	1200.58	2	26.66	13429	1	248	268	N	RFDEIVGGMDQLPTSMYEAIK
3	9	O93364	L-amino-acid oxidase (Crotalus adamanteus)	R.VIEIQQNDR.E	Y	67.12	1113.58	-7	557.792	2	15.76	6735	2	279	287	N	VIEIQQNDR
3	9	O93364	L-amino-acid oxidase (Crotalus adamanteus)	K.NGLTATSNPK.R	Y	64.76	1001.51	6.5	501.768	2	13.16	5286	2	43	52	N	NGLTATSNPK
3	9	O93364	L-amino-acid oxidase (Crotalus adamanteus)	R.VIEIQQN(+.98)DR.E	Y	63.76	1114.56	3.3	558.29	2	16.05	6918	1	279	287	Y	VIEIQQNDR
3	9	O93364	L-amino-acid oxidase (Crotalus adamanteus)	K.DC(+57.02)ADIVINDLSLIHELPK.E	Y	58.43	2064.06	12.1	1033.05	2	28.61	14694	1	406	423	Y	DCADIVINDLSLIHELPK
3	9	O93364	L-amino-acid oxidase (Crotalus adamanteus)	K.STTDLPSR.F	N	54	875.435	2.6	438.726	2	14.2	5796	2	364	371	N	STTDLPSR
3	9	O93364	L-amino-acid oxidase (Crotalus adamanteus)	K.FWEDDGIHGGK.S	Y	53.06	1259.56	-0.7	630.785	2	16.41	7157	1	353	363	N	FWEDDGIHGGK
3	9	O93364	L-amino-acid oxidase (Crotalus adamanteus)	K.HDDIFGYEK.R	Y	52.98	1122.5	1.4	562.257	2	16.55	7253	1	239	247	N	HDDIFGYEK
3	9	O93364	L-amino-acid oxidase (Crotalus adamanteus)	K.VQVHFNAR.V	Y	51.84	969.514	-0.3	485.764	2	14.97	6240	1	271	278	N	VQVHFNAR
3	9	O93364	L-amino-acid oxidase (Crotalus adamanteus)	K.DWYANLGPMR.L	Y	46.76	1221.56	0.1	611.787	2	23.88	11641	1	97	106	N	DWYANLGPMR
3	9	O93364	L-amino-acid oxidase (Crotalus adamanteus)	K.VQ(+.98)VHFNAR.V	Y	44.79	970.498	-5.1	486.254	2	15.7	6694	1	271	278	Y	VQVHFNAR
3	9	O93364	L-amino-acid oxidase (Crotalus adamanteus)	K.FEPPLPPK.K	Y	44.6	923.512	2.4	462.764	2	19.66	8909	3	322	329	N	FEPPLPPK
3	9	O93364	L-amino-acid oxidase (Crotalus adamanteus)	R.IKFEPPLPPK.K	Y	43.52	1164.69	-0.4	583.352	2	19.62	8885	11	320	329	N	IKFEPPLPPK
3	9	O93364	L-amino-acid oxidase (Crotalus adamanteus)	K.VQVHFN(+.98)AR.V	Y	43	970.498	1.4	486.257	2	15.8	6753	1	271	278	Y	VQVHFNAR
3	9	O93364	L-amino-acid oxidase (Crotalus adamanteus)	K.FEPPLPPKK.A	Y	43	1051.61	-1.2	526.81	2	16.56	7254	2	322	330	N	FEPPLPPKK
3	9	O93364	L-amino-acid oxidase (Crotalus adamanteus)	R.IKFEPPLPPKK.A	Y	42.03	1292.79	5.1	647.403	2	16.28	7077	3	320	330	N	IKFEPPLPPKK
27	34	O93523	Zinc metalloproteinase-disintegrin-like bothropasin (Bothrops jararaca)	K.DNSPGQNNPC(+57.02)K.M	N	67.41	1229.51	-1.4	615.761	2	12.48	4939	4	563	573	Y	DNSPGQNNPCK
27	34	O93523	Zinc metalloproteinase-disintegrin-like bothropasin (Bothrops jararaca)	K.GM(+15.99)VLPGTK.C	N	62.06	817.437	2.6	409.727	2	14.8	6129	1	584	591	Y	GMVLPGTK
27	34	O93523	Zinc metalloproteinase-disintegrin-like bothropasin (Bothrops jararaca)	K.IPC(+57.02)APEDVK.C	N	48.42	1027.5	4.6	514.76	2	15.95	6850	2	547	555	Y	IPCAPEDVK
27	34	O93523	Zinc metalloproteinase-disintegrin-like bothropasin (Bothrops jararaca)	K.KIPC(+57.02)APEDVK.C	N	47.03	1155.6	7.6	578.809	2	15.31	6452	1	546	555	Y	KIPCAPEDVK
27	34	O93523	Zinc metalloproteinase-disintegrin-like bothropasin (Bothrops jararaca)	R.KTDLLTR.K	N	32.37	845.497	3.5	423.757	2	14.27	5838	1	275	281	N	KTDLLTR
27	34	O93523	Zinc metalloproteinase-disintegrin-like bothropasin (Bothrops jararaca)	K.FFSNC(+57.02)SYIQC(+57.02)WDFIM(+15.99)K.E	Y	11.9	2160.91	17.6	1081.48	2	26.27	13173	1	369	384	Y	FFSNCSYIQCWDFIMK
27	34	O93523	Zinc metalloproteinase-disintegrin-like bothropasin (Bothrops jararaca)	K.GAVQ(+.98)PKYEDAM(+15.99)QYEFK.V	N	7.84	1919.86	6.7	960.944	2	37.66	20518	1	45	60	Y	GAVQPKYEDAMQYEFK
27	34	O93523	Zinc metalloproteinase-disintegrin-like bothropasin (Bothrops jararaca)	K.VC(+57.02)SN(+.98)GHC(+57.02)VDVATAY	N	7.55	1552.63	16.9	777.335	2	16.26	7065	1	597	610	Y	VCSNGHCVDVATAY
27	34	O93523	Zinc metalloproteinase-disintegrin-like bothropasin (Bothrops jararaca)	K.MFYSNDDEHK.G	N	7.47	1284.51	16.1	643.272	2	12.31	4827	1	574	583	N	MFYSNDDEHK
25	31	P0C7B0	Zinc metalloproteinase-disintegrin-like brevilysin H6 (Agkistrodon halys brevicaudus)	K.DNSPGQNNPC(+57.02)K.M	N	67.41	1229.51	-1.4	615.761	2	12.48	4939	4	563	573	Y	DNSPGQNNPCK
25	31	P0C7B0	Zinc metalloproteinase-disintegrin-like brevilysin H6 (Agkistrodon halys brevicaudus)	K.MFYSNEDEHK.G	N	63.45	1298.52	4.5	650.272	2	15.2	6388	2	574	583	N	MFYSNEDEHK
25	31	P0C7B0	Zinc metalloproteinase-disintegrin-like brevilysin H6 (Agkistrodon halys brevicaudus)	K.GM(+15.99)VLPGTK.C	N	62.06	817.437	2.6	409.727	2	14.8	6129	1	584	591	Y	GMVLPGTK
25	31	P0C7B0	Zinc metalloproteinase-disintegrin-like brevilysin H6 (Agkistrodon halys brevicaudus)	K.IPC(+57.02)APEDVK.C	N	48.42	1027.5	4.6	514.76	2	15.95	6850	2	547	555	Y	IPCAPEDVK
25	31	P0C7B0	Zinc metalloproteinase-disintegrin-like brevilysin H6 (Agkistrodon halys brevicaudus)	K.KIPC(+57.02)APEDVK.C	N	47.03	1155.6	7.6	578.809	2	15.31	6452	1	546	555	Y	KIPCAPEDVK
25	31	P0C7B0	Zinc metalloproteinase-disintegrin-like brevilysin H6 (Agkistrodon halys brevicaudus)	K.M(+15.99)FYSNEDEHK.G	N	25.21	1314.52	7.2	439.183	3	13.9	5620	1	574	583	Y	MFYSNEDEHK
25	31	P0C7B0	Zinc metalloproteinase-disintegrin-like brevilysin H6 (Agkistrodon halys brevicaudus)	K.ASQ(+.98)LN(+.98)LTPEQQRYNPFR.F	Y	9.57	2063.01	-18.9	516.749	4	18.11	8074	1	182	198	Y	ASQLNLTPEQQRYNPFR
25	31	P0C7B0	Zinc metalloproteinase-disintegrin-like brevilysin H6 (Agkistrodon halys brevicaudus)	K.GAVQ(+.98)PKYEDAM(+15.99)QYEFK.V	N	7.84	1919.86	6.7	960.944	2	37.66	20518	1	45	60	Y	GAVQPKYEDAMQYEFK
25	31	P0C7B0	Zinc metalloproteinase-disintegrin-like brevilysin H6 (Agkistrodon halys brevicaudus)	K.VC(+57.02)SN(+.98)GHC(+57.02)VDVATAY	N	7.55	1552.63	16.9	777.335	2	16.26	7065	1	597	610	Y	VCSNGHCVDVATAY
30	161	P0CJ34	Bradykinin inhibitor peptide (Crotalus atrox)	TPPAGPDVGPR	Y	95.56	1062.55	5.5	532.283	2	15.3	6449	9	1	11	N	TPPAGPDVGPR
61	38420	P0CV89	Phospholipase A2 (Crotalus atrox)	R.QIC(+57.02)EC(+57.02)DR	N	39.96	979.385	3.9	490.702	2	12.61	5014	2	55	61	Y	QICECDR
61	38420	P0CV89	Phospholipase A2 (Crotalus atrox)	NLLQFNK.M	Y	33.19	875.486	3.7	438.752	2	18.9	8457	2	1	7	N	NLLQFNK
90	62	P15167	Snake venom metalloproteinase atrolysin-D (Crotalus atrox)	R.VHEIVNFINGFYR.S	Y	85.41	1606.83	-1.2	804.419	2	25	12366	1	224	236	N	VHEIVNFINGFYR
90	62	P15167	Snake venom metalloproteinase atrolysin-D (Crotalus atrox)	R.ETDLLNRK.S	Y	31.17	987.535	-2.2	494.774	2	14.74	6091	2	274	281	N	ETDLLNRK
9	18132	P17349	Zinc metalloproteinase/disintegrin (Protobothrops elegans)	K.LRPGAQC(+57.02)ADGLC(+57.02)C(+57.02)DQC(+57.02)R.F	Y	62.78	2035.84	7.9	1018.94	2	15.78	6740	1	431	447	Y	LRPGAQCADGLCCDQCR
9	18132	P17349	Zinc metalloproteinase/disintegrin (Protobothrops elegans)	R.C(+57.02)TGQSADC(+57.02)PR.N	N	61.77	1150.45	2.3	576.233	2	12.31	4821	31	467	476	Y	CTGQSADCPR
9	18132	P17349	Zinc metalloproteinase/disintegrin (Protobothrops elegans)	R.C(+57.02)TGQ(+.98)SADC(+57.02)PR.N	N	32.96	1151.43	16	576.733	2	1.11	417	1	467	476	Y	CTGQSADCPR
9	18132	P17349	Zinc metalloproteinase/disintegrin (Protobothrops elegans)	K.C(+57.02)EAC(+57.02)IMSAVISDKQSK.L	Y	16.02	1825.84	-7.5	913.919	2	37.36	20325	1	351	366	Y	CEACIMSAVISDKQSK
9	18132	P17349	Zinc metalloproteinase/disintegrin (Protobothrops elegans)	K.GAVQ(+.98)PKYEDAM(+15.99)QYEFK.V	N	7.84	1919.86	6.7	960.944	2	37.66	20518	1	45	60	Y	GAVQPKYEDAMQYEFK
390	11118	P22029	Snaclec botrocetin subunit alpha (Bothrops jararaca)	K.NPFVC(+57.02)K.S	Y	44.08	763.369	-0.2	764.376	1	15.56	6605	1	124	129	Y	NPFVCK
8	80	P34182	Zinc metalloproteinase/disintegrin (Crotalus atrox)	R.STGVVQDHSEINLR.V	Y	85.8	1553.78	-2.4	777.895	2	16.12	6967	11	309	322	N	STGVVQDHSEINLR
8	80	P34182	Zinc metalloproteinase/disintegrin (Crotalus atrox)	K.RSTGVVQDHSEINLR.V	Y	79.33	1709.88	5.6	855.952	2	15.84	6777	4	308	322	N	RSTGVVQDHSEINLR
8	80	P34182	Zinc metalloproteinase/disintegrin (Crotalus atrox)	R.VHQMVNIMK.E	N	59.53	1098.57	3.4	550.293	2	16.1	6955	1	220	228	N	VHQMVNIMK
8	80	P34182	Zinc metalloproteinase/disintegrin (Crotalus atrox)	R.QRVHQMVNIMK.E	N	57.57	1382.73	-1.8	692.37	2	15.69	6688	2	218	228	N	QRVHQMVNIMK
8	80	P34182	Zinc metalloproteinase/disintegrin (Crotalus atrox)	R.VHQMVNIM(+15.99)K.E	N	52.48	1114.56	0.8	558.289	2	14.77	6110	1	220	228	Y	VHQMVNIMK
8	80	P34182	Zinc metalloproteinase/disintegrin (Crotalus atrox)	R.STGVVQ(+.98)DHSEINLR.V	Y	44.74	1554.76	13.3	778.399	2	35.92	19400	2	309	322	Y	STGVVQDHSEINLR
8	80	P34182	Zinc metalloproteinase/disintegrin (Crotalus atrox)	R.VHQM(+15.99)VNIM(+15.99)K.E	N	34.13	1130.56	4.1	566.288	2	13.02	5217	2	220	228	Y	VHQMVNIMK
8	80	P34182	Zinc metalloproteinase/disintegrin (Crotalus atrox)	R.VHQM(+15.99)VNIMK.E	N	27.63	1114.56	1.7	558.29	2	14.48	5953	1	220	228	Y	VHQMVNIMK
8	80	P34182	Zinc metalloproteinase/disintegrin (Crotalus atrox)	R.ETDLLKR.K	N	26.86	873.492	5.8	437.756	2	14.74	6094	1	270	276	N	ETDLLKR
171	120	P81165	Basic phospholipase A2 homolog (Cerrophidion godmani)	K.MILQETGK.N	Y	43.52	918.484	-1.3	460.249	2	16.11	6961	1	8	15	N	MILQETGK
171	120	P81165	Basic phospholipase A2 homolog (Cerrophidion godmani)	K.N(+.98)AVPSYGLYGC(+57.02)NC(+57.02)GVGSR.G	Y	12.98	1930.83	-19.2	966.404	2	26.69	13449	2	16	33	Y	NAVPSYGLYGCNCGVGSR
171	120	P81165	Basic phospholipase A2 homolog (Cerrophidion godmani)	R.ENLDTYNK.N	Y	11.76	995.456	5.8	498.738	2	9.52	3692	31	98	105	N	ENLDTYNK
78	159	P84907	Snake venom metalloproteinase leucurolysin-A (Bothrops leucurus)	R.VAVTMAHELGHNLGMR.H	Y	101.99	1734.87	-10.7	868.431	2	16.57	7265	1	136	151	N	VAVTMAHELGHNLGMR
78	159	P84907	Snake venom metalloproteinase leucurolysin-A (Bothrops leucurus)	K.YNSNLNTIR.K	N	64.54	1093.55	5.3	547.786	2	16.01	6892	1	22	30	N	YNSNLNTIR
78	159	P84907	Snake venom metalloproteinase leucurolysin-A (Bothrops leucurus)	K.KYNSN(+.98)LNTIR.K	Y	23.32	1222.63	-5.4	612.319	2	15.31	6455	1	21	30	Y	KYNSNLNTIR
78	159	P84907	Snake venom metalloproteinase leucurolysin-A (Bothrops leucurus)	K.HNPQC(+57.02)ILNKP	Y	12.03	1219.61	-11.9	610.807	2	14.29	5850	1	193	202	Y	HNPQCILNKP
78	159	P84907	Snake venom metalloproteinase leucurolysin-A (Bothrops leucurus)	R.VAVTMAHELGHNLGM(+15.99)R.H	Y	6.13	1750.86	8.4	876.445	2	16.3	7092	1	136	151	Y	VAVTMAHELGHNLGMR
92	17924	P86389	Acidic phospholipase A2 2 (Bothrops asper)	K.QIC(+57.02)EC(+57.02)DR.V	N	39.96	979.385	3.9	490.702	2	12.61	5014	2	86	92	Y	QICECDR
92	17924	P86389	Acidic phospholipase A2 2 (Bothrops asper)	R.VAAIC(+57.02)FR.D	N	38.04	835.437	1.6	418.727	2	16.61	7289	1	93	99	Y	VAAICFR
10	18127	Q072L5	Zinc metalloproteinase/disintegrin (Bothrops asper )	K.YNSNLNTIR.T	N	64.54	1093.55	5.3	547.786	2	16.01	6892	1	214	222	N	YNSNLNTIR
10	18127	Q072L5	Zinc metalloproteinase/disintegrin (Bothrops asper )	R.C(+57.02)TGQSADC(+57.02)PR.N	N	61.77	1150.45	2.3	576.233	2	12.31	4821	31	463	472	Y	CTGQSADCPR
10	18127	Q072L5	Zinc metalloproteinase/disintegrin (Bothrops asper )	R.C(+57.02)TGQ(+.98)SADC(+57.02)PR.N	N	32.96	1151.43	16	576.733	2	1.11	417	1	463	472	Y	CTGQSADCPR
10	18127	Q072L5	Zinc metalloproteinase/disintegrin (Bothrops asper )	R.VHEMLN(+.98)TVN(+.98)GFYR.S	Y	15.36	1580.73	-12.8	791.362	2	19.89	9062	1	225	237	Y	VHEMLNTVNGFYR
10	18127	Q072L5	Zinc metalloproteinase/disintegrin (Bothrops asper )	K.GAVQ(+.98)PKYEDAM(+15.99)QYEFK.V	N	7.84	1919.86	6.7	960.944	2	37.66	20518	1	45	60	Y	GAVQPKYEDAMQYEFK
58	9340	Q2QA04	Snake venom serine protease (Crotalus durissus durissus )	R.TLC(+57.02)AGILEGGK.G	N	48.54	1117.58	5.1	559.8	2	17.08	7571	2	191	201	Y	TLCAGILEGGK
58	9340	Q2QA04	Snake venom serine protease (Crotalus durissus durissus )	R.AAKPELPVTSR.T	Y	31.21	1167.66	-0.3	584.838	2	15.5	6567	2	180	190	N	AAKPELPVTSR
58	9340	Q2QA04	Snake venom serine protease (Crotalus durissus durissus )	MVLIRVLANLLILQ(+.98)LSYAQK.S	N	7.68	2299.37	12.8	1150.71	2	33.57	17925	1	1	20	Y	MVLIRVLANLLILQLSYAQK
153	38475	Q5W959	Snake venom serine protease HS114 (Bothrops jararaca)	R.IMGWGSITPIQ(+.98)K.T	Y	60.95	1330.7	0.4	666.355	2	23.92	11665	1	144	155	Y	IMGWGSITPIQK
153	38475	Q5W959	Snake venom serine protease HS114 (Bothrops jararaca)	R.IM(+15.99)GWGSITPIQ(+.98)K.T	Y	48.55	1346.69	6.5	674.357	2	22.07	10451	1	144	155	Y	IMGWGSITPIQK
46	17976	Q71QE8	Basic phospholipase A2 Cvv-N6 (Crotalus viridis viridis)	K.RGVIIC(+57.02)GK.G	Y	57.89	901.517	-1.6	451.765	2	14.04	5696	2	86	93	Y	RGVIICGK
46	17976	Q71QE8	Basic phospholipase A2 Cvv-N6 (Crotalus viridis viridis)	R.ENLPTYK.K	Y	42.92	863.439	-2.3	432.726	2	15.95	6851	1	114	120	N	ENLPTYK
46	17976	Q71QE8	Basic phospholipase A2 Cvv-N6 (Crotalus viridis viridis)	K.QIC(+57.02)EC(+57.02)DR.A	N	39.96	979.385	3.9	490.702	2	12.61	5014	2	100	106	Y	QICECDR
263	10627	Q71QI1	Snake venom serine protease KN12 (Trimeresurus stejnegeri )	R.C(+57.02)GGTLIN(+.98)QEWVLTAAHC(+57.02)DR.R	Y	69.69	2201	5.3	1101.51	2	23.89	11646	1	50	68	Y	CGGTLINQEWVLTAAHCDR
263	10627	Q71QI1	Snake venom serine protease KN12 (Trimeresurus stejnegeri )	K.FFC(+57.02)DSNK.N	N	5.98	916.375	-7.6	917.375	1	26.24	13156	1	96	102	Y	FFCDSNK
109	2114	Q7SZE0	Zinc metalloproteinase/disintegrin (Gloydius saxatilis)	K.LRPGAQC(+57.02)AEGLC(+57.02)C(+57.02)DQC(+57.02)K.F	Y	67.94	2021.85	2.1	674.96	3	15.77	6737	2	433	449	Y	LRPGAQCAEGLCCDQCK
109	2114	Q7SZE0	Zinc metalloproteinase/disintegrin (Gloydius saxatilis)	K.GAVQ(+.98)PKYEDAM(+15.99)QYEFK.V	N	7.84	1919.86	6.7	960.944	2	37.66	20518	1	45	60	Y	GAVQPKYEDAMQYEFK
109	2114	Q7SZE0	Zinc metalloproteinase/disintegrin (Gloydius saxatilis)	R.C(+57.02)TGQ(+.98)SSDC(+57.02)PR.N	Y	6.93	1167.43	-8.7	584.716	2	13.21	5315	2	469	478	Y	CTGQSSDCPR
57	9326	Q7SZE1	Zinc metalloproteinase/disintegrin (Gloydius saxatilis)	K.VLNEDEQTR.N	N	65.55	1102.53	-0.4	552.27	2	13.52	5463	1	82	90	N	VLNEDEQTR
57	9326	Q7SZE1	Zinc metalloproteinase/disintegrin (Gloydius saxatilis)	R.TLC(+57.02)AGILEGGK.D	N	48.54	1117.58	5.1	559.8	2	17.08	7571	2	187	197	Y	TLCAGILEGGK
57	9326	Q7SZE1	Zinc metalloproteinase/disintegrin (Gloydius saxatilis)	K.EKFIC(+57.02)PN(+.98)K.K	N	18.77	1035.51	-11.1	518.755	2	14.88	6183	1	94	101	Y	EKFICPNK
57	9326	Q7SZE1	Zinc metalloproteinase/disintegrin (Gloydius saxatilis)	MVLIRVLANLLILQ(+.98)LSYAQK.S	N	7.68	2299.37	12.8	1150.71	2	33.57	17925	1	1	20	Y	MVLIRVLANLLILQLSYAQK
31	27	Q7ZT99	Cysteine-rich venom protein catrin (Crotalus atrox)	K.MEWYPEAAANAER.W	N	73.02	1536.67	3.8	769.344	2	20.97	9755	3	58	70	N	MEWYPEAAANAER
31	27	Q7ZT99	Cysteine-rich venom protein catrin (Crotalus atrox)	K.WTEIIHAWHGENK.N	Y	64.66	1619.78	-0.5	810.899	2	16.73	7371	2	105	117	N	WTEIIHAWHGENK
31	27	Q7ZT99	Cysteine-rich venom protein catrin (Crotalus atrox)	K.IVDLHNFLR.R	Y	56.04	1125.63	2.1	563.823	2	22.62	10813	2	37	45	N	IVDLHNFLR
31	27	Q7ZT99	Cysteine-rich venom protein catrin (Crotalus atrox)	R.SVNPTASNMLK.M	N	53.71	1160.59	-1.6	581.299	2	16.21	7032	1	47	57	N	SVNPTASNMLK
31	27	Q7ZT99	Cysteine-rich venom protein catrin (Crotalus atrox)	K.SLVQQAGC(+57.02)Q(+.98)DK.Q	Y	5.99	1233.57	-4	617.788	2	25.53	12704	1	213	223	Y	SLVQQAGCQDK
149	18035	Q7ZTA6	Acidic phospholipase A2 Cvv-E6b (Crotalus viridis viridis)	R.VAAIC(+57.02)FR.D	N	38.04	835.437	1.6	418.727	2	16.61	7289	1	107	113	Y	VAAICFR
149	18035	Q7ZTA6	Acidic phospholipase A2 Cvv-E6b (Crotalus viridis viridis)	K.YIQFPAK.N	Y	27.34	865.47	3.4	433.744	2	16.51	7225	1	123	129	N	YIQFPAK
63	17987	Q800C3	Acidic phospholipase A2 Cvv-E6b (Crotalus viridis viridis)	K.RFPAENC(+57.02)R.E	Y	48.56	1048.49	4.6	525.253	2	13.34	5380	4	125	132	Y	RFPAENCR
126	134	Q8AWI5	Zinc metalloproteinase-disintegrin-like halysase (Agkistrodon halys)	K.GM(+15.99)VLPGTK.C	N	62.06	817.437	2.6	409.727	2	14.8	6129	1	584	591	Y	GMVLPGTK
126	134	Q8AWI5	Zinc metalloproteinase-disintegrin-like halysase (Agkistrodon halys)	R.ETDLLKR.K	N	26.86	873.492	5.8	437.756	2	14.74	6094	1	276	282	N	ETDLLKR
126	134	Q8AWI5	Zinc metalloproteinase-disintegrin-like halysase (Agkistrodon halys)	K.GAVQ(+.98)PKYEDAM(+15.99)QYEFK.V	N	7.84	1919.86	6.7	960.944	2	37.66	20518	1	45	60	Y	GAVQPKYEDAMQYEFK
55	149	Q8QHK3	Snake venom serine protease catroxase-1 (Crotalus atrox)	R.LDRPVSNSEHIAPLSLPSSPPSVGSVC(+57.02)R.I	Y	55.84	2957.5	2.5	986.844	3	20.7	9582	1	115	142	Y	LDRPVSNSEHIAPLSLPSSPPSVGSVCR
55	149	Q8QHK3	Snake venom serine protease catroxase-1 (Crotalus atrox)	K.IHLGVHSK.K	N	52.98	889.513	2.6	445.765	2	12.84	5127	1	72	79	N	IHLGVHSK
55	149	Q8QHK3	Snake venom serine protease catroxase-1 (Crotalus atrox)	R.TLC(+57.02)AGILEGGK.D	N	48.54	1117.58	5.1	559.8	2	17.08	7571	2	188	198	Y	TLCAGILEGGK
55	149	Q8QHK3	Snake venom serine protease catroxase-1 (Crotalus atrox)	MVLIRVLANLLILQ(+.98)LSYAQK.S	N	7.68	2299.37	12.8	1150.71	2	33.57	17925	1	1	20	Y	MVLIRVLANLLILQLSYAQK
91	18070	Q8UUJ2	Snake venom serine protease ussurin (Gloydius ussuriensis)	R.TLC(+57.02)AGILEGGK.D	N	48.54	1117.58	5.1	559.8	2	17.08	7571	2	165	175	Y	TLCAGILEGGK
91	18070	Q8UUJ2	Snake venom serine protease ussurin (Gloydius ussuriensis)	VIGGVEC(+57.02)N(+.98)INEHR.F	Y	29.94	1496.7	1.1	749.36	2	14.1	5730	1	1	13	Y	VIGGVECNINEHR
89	118	Q8UVG0	Zinc metalloproteinase-disintegrin-like berythractivase	R.GM(+15.99)VLPGTK.C	N	62.06	817.437	2.6	409.727	2	14.8	6129	1	586	593	Y	GMVLPGTK
89	118	Q8UVG0	Zinc metalloproteinase-disintegrin-like berythractivase	K.GNDYGYC(+57.02)R.K	Y	39.32	1003.38	-4.7	502.696	2	14.68	6061	1	535	542	Y	GNDYGYCR
89	118	Q8UVG0	Zinc metalloproteinase-disintegrin-like berythractivase	K.ASLLNLTPEQ(+.98)Q(+.98)AYLDAK.K	Y	23.95	1875.95	12.6	938.992	2	26.32	13211	1	183	199	Y	ASLLNLTPEQQAYLDAK
5	3	Q90282	Zinc metalloproteinase-disintegrin-like VAP2B (Crotalus atrox)	K.HDNAQLLTAIDLDR.V	Y	100.31	1593.81	5.2	797.917	2	22.16	10508	1	284	297	N	HDNAQLLTAIDLDR
5	3	Q90282	Zinc metalloproteinase-disintegrin-like VAP2B (Crotalus atrox)	K.KHDNAQLLTAIDLDR.V	Y	98.49	1721.91	-2.3	861.958	2	19.88	9055	2	283	297	N	KHDNAQLLTAIDLDR
5	3	Q90282	Zinc metalloproteinase-disintegrin-like VAP2B (Crotalus atrox)	K.ITVKPEAGYTLNAFGEWR.K	Y	94.9	2051.05	7.5	1026.54	2	23.76	11560	7	257	274	N	ITVKPEAGYTLNAFGEWR
5	3	Q90282	Zinc metalloproteinase-disintegrin-like VAP2B (Crotalus atrox)	R.MYEIVNTVNEIYR.Y	Y	83.92	1642.8	3.5	822.411	2	24.85	12272	2	225	237	N	MYEIVNTVNEIYR
5	3	Q90282	Zinc metalloproteinase-disintegrin-like VAP2B (Crotalus atrox)	R.M(+15.99)YEIVNTVNEIYR.Y	Y	82.31	1658.8	13.2	830.417	2	23.39	11318	2	225	237	Y	MYEIVNTVNEIYR
5	3	Q90282	Zinc metalloproteinase-disintegrin-like VAP2B (Crotalus atrox)	R.VIGLAYVGSMC(+57.02)HPK.R	Y	73.56	1530.77	6.5	766.396	2	20.12	9207	2	298	311	Y	VIGLAYVGSMCHPK
5	3	Q90282	Zinc metalloproteinase-disintegrin-like VAP2B (Crotalus atrox)	K.DNSPGQNNPC(+57.02)K.M	N	67.41	1229.51	-1.4	615.761	2	12.48	4939	4	562	572	Y	DNSPGQNNPCK
5	3	Q90282	Zinc metalloproteinase-disintegrin-like VAP2B (Crotalus atrox)	K.MFYSNEDEHK.G	N	63.45	1298.52	4.5	650.272	2	15.2	6388	2	573	582	N	MFYSNEDEHK
5	3	Q90282	Zinc metalloproteinase-disintegrin-like VAP2B (Crotalus atrox)	K.GM(+15.99)VLPGTK.C	N	62.06	817.437	2.6	409.727	2	14.8	6129	1	583	590	Y	GMVLPGTK
5	3	Q90282	Zinc metalloproteinase-disintegrin-like VAP2B (Crotalus atrox)	K.IPC(+57.02)APEDVK.C	N	48.42	1027.5	4.6	514.76	2	15.95	6850	2	546	554	Y	IPCAPEDVK
5	3	Q90282	Zinc metalloproteinase-disintegrin-like VAP2B (Crotalus atrox)	R.VIGLAYVGSM(+15.99)C(+57.02)HPK.R	Y	41.35	1546.76	-1.5	774.388	2	16.54	7244	1	298	311	Y	VIGLAYVGSMCHPK
5	3	Q90282	Zinc metalloproteinase-disintegrin-like VAP2B (Crotalus atrox)	R.KTDLLTR.K	N	32.37	845.497	3.5	423.757	2	14.27	5838	1	275	281	N	KTDLLTR
5	3	Q90282	Zinc metalloproteinase-disintegrin-like VAP2B (Crotalus atrox)	K.M(+15.99)FYSNEDEHK.G	N	25.21	1314.52	7.2	439.183	3	13.9	5620	1	573	582	Y	MFYSNEDEHK
5	3	Q90282	Zinc metalloproteinase-disintegrin-like VAP2B (Crotalus atrox)	R.FVELFLVVDK.A	Y	24.56	1207.69	0.4	604.85	2	28.64	14720	3	199	208	N	FVELFLVVDK
5	3	Q90282	Zinc metalloproteinase-disintegrin-like VAP2B (Crotalus atrox)	K.ITVKPEAGYTLN(+.98)AFGEWR.K	Y	14.45	2052.03	5	1027.03	2	25.07	12407	2	257	274	Y	ITVKPEAGYTLNAFGEWR
5	3	Q90282	Zinc metalloproteinase-disintegrin-like VAP2B (Crotalus atrox)	K.ENGNKIPC(+57.02)APEDVK.C	Y	11.19	1569.75	-0.7	785.88	2	21.42	10031	2	541	554	Y	ENGNKIPCAPEDVK
5	3	Q90282	Zinc metalloproteinase-disintegrin-like VAP2B (Crotalus atrox)	K.VC(+57.02)SN(+.98)GHC(+57.02)VDVATAY	N	7.55	1552.63	16.9	777.335	2	16.26	7065	1	596	609	Y	VCSNGHCVDVATAY
6	190	Q90ZI3	Zinc metalloproteinase-disintegrin-like HV1 (Protobothrops flavoviridis)	K.IHHLVAIAMAHEMGHNLGMDHDK.D	N	103.19	2576.22	-2.5	1289.11	2	17.1	7580	12	326	348	N	IHHLVAIAMAHEMGHNLGMDHDK
6	190	Q90ZI3	Zinc metalloproteinase-disintegrin-like HV1 (Protobothrops flavoviridis)	K.GM(+15.99)VLPGTK.C	N	62.06	817.437	2.6	409.727	2	14.8	6129	1	585	592	Y	GMVLPGTK
6	190	Q90ZI3	Zinc metalloproteinase-disintegrin-like HV1 (Protobothrops flavoviridis)	K.IHHLVAIAMAHEMGHN(+.98)LGMDHDK.D	N	52.94	2577.2	6.4	1289.62	2	17.02	7539	5	326	348	Y	IHHLVAIAMAHEMGHNLGMDHDK
6	190	Q90ZI3	Zinc metalloproteinase-disintegrin-like HV1 (Protobothrops flavoviridis)	K.KN(+.98)PC(+57.02)NIIYSPN(+.98)DEDKGMVLPGTK.C	Y	25.05	2591.22	-19.7	864.732	3	4.96	1869	2	570	592	Y	KNPCNIIYSPNDEDKGMVLPGTK
6	190	Q90ZI3	Zinc metalloproteinase-disintegrin-like HV1 (Protobothrops flavoviridis)	K.KN(+.98)PC(+57.02)N(+.98)IIYSPNDEDKGMVLPGTK.C	Y	24.22	2591.22	-18	864.733	3	4.83	1818	14	570	592	Y	KNPCNIIYSPNDEDKGMVLPGTK
85	9316	Q91509	Beta-fibrinogenase mucrofibrase-3 (Protobothrops mucrosquamatus)	R.AAYAGLPATSR.T	Y	58.37	1076.56	0.2	539.288	2	16.16	6995	1	175	185	N	AAYAGLPATSR
85	9316	Q91509	Beta-fibrinogenase mucrofibrase-3 (Protobothrops mucrosquamatus)	R.TLC(+57.02)AGILEGGK.D	N	48.54	1117.58	5.1	559.8	2	17.08	7571	2	186	196	Y	TLCAGILEGGK
85	9316	Q91509	Beta-fibrinogenase mucrofibrase-3 (Protobothrops mucrosquamatus)	MVLIRVLANLLILQ(+.98)LSYAQK.S	N	7.68	2299.37	12.8	1150.71	2	33.57	17925	1	1	20	Y	MVLIRVLANLLILQLSYAQK
84	9315	Q91510	Beta-fibrinogenase mucrofibrase-4 (Protobothrops mucrosquamatus)	R.AAYPELPATSR.T	N	58.79	1174.6	1.7	588.307	2	16.43	7171	1	175	185	N	AAYPELPATSR
84	9315	Q91510	Beta-fibrinogenase mucrofibrase-4 (Protobothrops mucrosquamatus)	R.TLC(+57.02)AGILEGGK.D	N	48.54	1117.58	5.1	559.8	2	17.08	7571	2	186	196	Y	TLCAGILEGGK
84	9315	Q91510	Beta-fibrinogenase mucrofibrase-4 (Protobothrops mucrosquamatus)	MVLIRVLANLLILQ(+.98)LSYAQK.S	N	7.68	2299.37	12.8	1150.71	2	33.57	17925	1	1	20	Y	MVLIRVLANLLILQLSYAQK
94	8950	Q92032	Snake venom metalloproteinase ACLH (Agkistrodon contortrix laticinctus )	R.HTLDSFGEWR.E	Y	66.56	1246.57	8	624.299	2	18.8	8394	3	260	269	N	HTLDSFGEWR
51	21	Q92043	Zinc metalloproteinase-disintegrin-like atrolysin-A (Crotalus atrox)	R.YVELVIVADHR.M	N	54.06	1312.71	5.9	657.368	2	20.2	9261	2	7	17	N	YVELVIVADHR
51	21	Q92043	Zinc metalloproteinase-disintegrin-like atrolysin-A (Crotalus atrox)	K.YSDDGMVDHGTK.C	N	49.68	1323.54	6.9	662.782	2	14.21	5798	1	380	391	N	YSDDGMVDHGTK
51	21	Q92043	Zinc metalloproteinase-disintegrin-like atrolysin-A (Crotalus atrox)	K.RYVELVIVADHR.M	Y	33.24	1468.81	-4.6	735.411	2	19.38	8728	1	6	17	N	RYVELVIVADHR
51	21	Q92043	Zinc metalloproteinase-disintegrin-like atrolysin-A (Crotalus atrox)	K.N(+.98)RQC(+57.02)VDVTTAYKSTSGFSQ(+.98)I	Y	9.5	2263.04	-19.9	1132.51	2	40.02	22061	2	400	419	Y	NRQCVDVTTAYKSTSGFSQI
51	21	Q92043	Zinc metalloproteinase-disintegrin-like atrolysin-A (Crotalus atrox)	K.N(+.98)RQ(+.98)C(+57.02)VDVTTAYKSTSGFSQ(+.98)I	Y	6.77	2264.03	-7.4	1133.01	2	40.43	22333	1	400	419	Y	NRQCVDVTTAYKSTSGFSQI
59	255	Q9DF66	Snake venom serine protease 3 (Protobothrops jerdonii )	K.VLNEDEQTR.D	N	65.55	1102.53	-0.4	552.27	2	13.52	5463	1	82	90	N	VLNEDEQTR
59	255	Q9DF66	Snake venom serine protease 3 (Protobothrops jerdonii )	K.VLNEDEQTRDPK.E	Y	43.06	1442.7	-1.9	722.356	2	13.19	5305	2	82	93	N	VLNEDEQTRDPK
59	255	Q9DF66	Snake venom serine protease 3 (Protobothrops jerdonii )	K.EKFIC(+57.02)PN(+.98)K.K	N	18.77	1035.51	-11.1	518.755	2	14.88	6183	1	94	101	Y	EKFICPNK
59	255	Q9DF66	Snake venom serine protease 3 (Protobothrops jerdonii )	MVLIRVLANLLILQ(+.98)LSYAQK.S	N	7.68	2299.37	12.8	1150.71	2	33.57	17925	1	1	20	Y	MVLIRVLANLLILQLSYAQK
36	18154	Q9YGJ8	Venom plasminogen activator Haly-PA (Gloydius brevicaudus)	K.NFQMLFGVHSK.K	Y	58.39	1306.65	2.1	654.333	2	22.09	10462	1	70	80	N	NFQMLFGVHSK
36	18154	Q9YGJ8	Venom plasminogen activator Haly-PA (Gloydius brevicaudus)	K.ILNEDEQTRDPK.E	Y	49.5	1456.72	-1	729.364	2	14.02	5682	3	82	93	N	ILNEDEQTRDPK
36	18154	Q9YGJ8	Venom plasminogen activator Haly-PA (Gloydius brevicaudus)	K.NFQ(+.98)MLFGVHSK.K	Y	34.5	1307.63	-5.2	654.82	2	22.81	10940	1	70	80	Y	NFQMLFGVHSK
36	18154	Q9YGJ8	Venom plasminogen activator Haly-PA (Gloydius brevicaudus)	R.LDSPVSNSEHIAPLSLPSSSPTVDSVC(+57.02)R.I	Y	28.72	2950.43	-12.6	1476.21	2	23.32	11271	1	116	143	Y	LDSPVSNSEHIAPLSLPSSSPTVDSVCR
36	18154	Q9YGJ8	Venom plasminogen activator Haly-PA (Gloydius brevicaudus)	K.EKFIC(+57.02)PN(+.98)K.K	N	18.77	1035.51	-11.1	518.755	2	14.88	6183	1	94	101	Y	EKFICPNK
36	18154	Q9YGJ8	Venom plasminogen activator Haly-PA (Gloydius brevicaudus)	K.SIIAGN(+.98)TAVTC(+57.02)PP	N	11.27	1300.63	-11.9	1301.63	1	34.98	18819	1	246	258	Y	SIIAGNTAVTCPP
114	9335	A0A077L6P3	Serine protease (Protobothrops flavoviridis )	R.IMGWGTISATK.L	Y	50.9	1163.6	3.9	582.81	2	21.91	10348	1	146	156	N	IMGWGTISATK
114	9335	A0A077L6P3	Serine protease (Protobothrops flavoviridis )	K.EKFIC(+57.02)PN(+.98)K.K	N	18.77	1035.51	-11.1	518.755	2	14.88	6183	1	96	103	Y	EKFICPNK
114	9335	A0A077L6P3	Serine protease (Protobothrops flavoviridis )	K.KVLNEDEQIRN(+.98)PK.E	N	10.58	1582.83	-19.2	792.408	2	26.6	13390	1	83	95	Y	KVLNEDEQIRNPK
114	9335	A0A077L6P3	Serine protease (Protobothrops flavoviridis )	MVLIRVLANLLILQ(+.98)LSYAQK.S	N	7.68	2299.37	12.8	1150.71	2	33.57	17925	1	1	20	Y	MVLIRVLANLLILQLSYAQK
41	499	A0A0A1WCK4	Snake venom metalloproteinase J (Echis coloratus)	K.RHDNAQLLTGIDFSGAAAGR.G	Y	32.67	2069.04	-13.3	1035.51	2	24.87	12287	1	114	133	N	RHDNAQLLTGIDFSGAAAGR
41	499	A0A0A1WCK4	Snake venom metalloproteinase J (Echis coloratus)	K.IAC(+57.02)EPEDVK.C	Y	26.78	1059.49	-17.5	530.743	2	16.08	6941	2	378	386	Y	IACEPEDVK
41	499	A0A0A1WCK4	Snake venom metalloproteinase J (Echis coloratus)	K.ASQLN(+.98)LTPEQR.T	N	19.86	1256.64	18.9	629.337	2	39.13	21479	4	12	22	Y	ASQLNLTPEQR
41	499	A0A0A1WCK4	Snake venom metalloproteinase J (Echis coloratus)	K.ASQ(+.98)LNLTPEQR.T	N	12.34	1256.64	19.2	629.337	2	38.79	21257	1	12	22	Y	ASQLNLTPEQR
41	499	A0A0A1WCK4	Snake venom metalloproteinase J (Echis coloratus)	K.ASQLNLTPEQ(+.98)R.T	N	11.4	1256.64	7.1	629.33	2	39.04	21422	1	12	22	Y	ASQLNLTPEQR
41	499	A0A0A1WCK4	Snake venom metalloproteinase J (Echis coloratus)	K.YLINN(+.98)MPQC(+57.02)ILNKPLK.T	Y	7.49	1959.03	17.4	980.54	2	24.05	11749	1	212	227	Y	YLINNMPQCILNKPLK
129	18108	E9KNB4	Group III snake venom metalloproteinase (Echis carinatus sochureki )	K.IPC(+57.02)APEDEK.C	Y	50.26	1057.47	3.3	529.746	2	14.88	6181	2	549	557	Y	IPCAPEDEK
129	18108	E9KNB4	Group III snake venom metalloproteinase (Echis carinatus sochureki )	K.VC(+57.02)SN(+.98)GHC(+57.02)VDLNIAY	Y	11.65	1621.69	-9.8	811.842	2	30.9	16188	1	599	612	Y	VCSNGHCVDLNIAY
45	23	F2Q6G0	Cysteine-rich seceretory protein Da-CRPa (Deinagkistrodon acutus )	K.MEWYPEAAANAER.W	N	73.02	1536.67	3.8	769.344	2	20.97	9755	3	39	51	N	MEWYPEAAANAER
45	23	F2Q6G0	Cysteine-rich seceretory protein Da-CRPa (Deinagkistrodon acutus )	R.SVNPTASNMLK.M	N	53.71	1160.59	-1.6	581.299	2	16.21	7032	1	28	38	N	SVNPTASNMLK
45	23	F2Q6G0	Cysteine-rich seceretory protein Da-CRPa (Deinagkistrodon acutus )	SVDFDSESPR.K	Y	46.84	1137.49	2.5	569.756	2	16.16	6998	1	1	10	N	SVDFDSESPR
43	179	4CHP3	Thrombin-like protein (Gloydius halys)	K.KVPNEDEQTR.V	N	61.21	1214.59	-1.7	608.301	2	12.33	4840	2	60	69	N	KVPNEDEQTR
43	179	4CHP3	Thrombin-like protein (Gloydius halys)	R.TLC(+57.02)AGILEGGK.D	N	48.54	1117.58	5.1	559.8	2	17.08	7571	2	168	178	Y	TLCAGILEGGK
43	179	I4CHP3	Thrombin-like protein (Gloydius halys)	K.VFDHLDWIEN(+.98)IIAGNTDASC(+57.02)PP	Y	22.84	2484.13	-11.2	1243.06	2	32.39	17154	3	218	239	Y	VFDHLDWIENIIAGNTDASCPP
95	18078	J3RY82	Metalloproteinase (Type III) 4b (Crotalus adamanteus)	R.STGIVQDHSK.L	Y	60.97	1070.54	4	536.277	2	12.43	4904	2	315	324	N	STGIVQDHSK
95	18078	J3RY82	Metalloproteinase (Type III) 4b (Crotalus adamanteus)	K.RSTGIVQDHSK.L	Y	50.52	1226.64	5.1	614.329	2	12.22	4761	1	314	324	N	RSTGIVQDHSK
12	41	J3S3W3	Snake venom metalloproteinase (Type III) 4b (Crotalus adamanteus)	K.IHHLVAIAMAHEMGHNLGMDHDK.D	N	103.19	2576.22	-2.5	1289.11	2	17.1	7580	12	325	347	N	IHHLVAIAMAHEMGHNLGMDHDK
12	41	J3S3W3	Snake venom metalloproteinase (Type III) 4b (Crotalus adamanteus)	R.MYDIVNVITPIYHR.M	N	89.71	1732.9	2.1	867.458	2	25.88	12933	3	226	239	N	MYDIVNVITPIYHR
12	41	J3S3W3	Snake venom metalloproteinase (Type III) 4b (Crotalus adamanteus)	K.GM(+15.99)VLPGTK.C	N	62.06	817.437	2.6	409.727	2	14.8	6129	1	584	591	Y	GMVLPGTK
12	41	J3S3W3	Snake venom metalloproteinase (Type III) 4b (Crotalus adamanteus)	K.IHHLVAIAMAHEMGHN(+.98)LGMDHDK.D	N	52.94	2577.2	6.4	1289.62	2	17.02	7539	5	325	347	Y	IHHLVAIAMAHEMGHNLGMDHDK
12	41	J3S3W3	Snake venom metalloproteinase (Type III) 4b (Crotalus adamanteus)	R.EGNHYGYC(+57.02)R.K	N	37.66	1154.46	1.3	578.236	2	13.29	5353	1	532	540	Y	EGNHYGYCR
12	41	J3S3W3	Snake venom metalloproteinase (Type III) 4b (Crotalus adamanteus)	R.EFLIKNMPQC(+57.02)ILK.K	N	27.96	1632.87	-14.6	817.432	2	16.99	7518	1	381	393	Y	EFLIKNMPQCILK
12	41	J3S3W3	Snake venom metalloproteinase (Type III) 4b (Crotalus adamanteus)	K.GAVQ(+.98)PKYEDAM(+15.99)QYEFK.V	N	7.84	1919.86	6.7	960.944	2	37.66	20518	1	45	60	Y	GAVQPKYEDAMQYEFK
12	41	J3S3W3	Snake venom metalloproteinase (Type III) 4b (Crotalus adamanteus)	R.SAEC(+57.02)TDSFQ(+.98)R.N	Y	5.54	1200.47	9.3	601.249	2	14.78	6121	1	478	487	Y	SAECTDSFQR
225	10951	J3S831	Snake venom metalloproteinase (Type III) 5 (Crotalus adamanteus)	K.YINIYDPQC(+57.02)ILNEPLR.T	Y	45.47	2020.01	-1.3	1011.01	2	23.77	11570	1	383	398	Y	YINIYDPQCILNEPLR
225	10951	J3S831	Snake venom metalloproteinase (Type III) 5 (Crotalus adamanteus)	R.YLSIRIALVGLEIWSK.R	Y	11.69	1860.09	9.5	931.06	2	33.02	17566	1	240	255	N	YLSIRIALVGLEIWSK
225	10951	J3S831	Snake venom metalloproteinase (Type III) 5 (Crotalus adamanteus)	R.YLN(+.98)PYR.Y	N	7.75	825.402	-18.7	413.701	2	15.94	6845	1	195	200	Y	YLNPYR
28	8920	J3SBP7	Metalloproteinase (Type II) 2a (Crotalus adamanteus)	R.IYETVNALNVIFQR.M	Y	77.42	1678.9	6.9	840.465	2	28.02	14312	3	220	233	N	IYETVNALNVIFQR
28	8920	J3SBP7	Metalloproteinase (Type II) 2a (Crotalus adamanteus)	K.NSVGIVQDHR.S	Y	72.16	1123.57	3.4	562.796	2	14.24	5817	2	308	317	N	NSVGIVQDHR
28	8920	J3SBP7	Metalloproteinase (Type II) 2a (Crotalus adamanteus)	R.YIELVIVADHR.I	N	66.07	1326.73	9.6	664.378	2	22.17	10519	3	194	204	N	YIELVIVADHR
28	8920	J3SBP7	Metalloproteinase (Type II) 2a (Crotalus adamanteus)	R.YHFVANR.M	Y	57.05	905.451	5.9	453.735	2	14.66	6045	1	320	326	N	YHFVANR
28	8920	J3SBP7	Metalloproteinase (Type II) 2a (Crotalus adamanteus)	R.C(+57.02)TGQSGDC(+57.02)PR.K	Y	12.76	1136.43	4.8	569.227	2	12.66	5033	1	466	475	Y	CTGQSGDCPR
28	8920	J3SBP7	Metalloproteinase (Type II) 2a (Crotalus adamanteus)	K.GAVQ(+.98)PKYEDAM(+15.99)QYEFK.V	N	7.84	1919.86	6.7	960.944	2	37.66	20518	1	45	60	Y	GAVQPKYEDAMQYEFK
28	8920	J3SBP7	Metalloproteinase (Type II) 2a (Crotalus adamanteus)	K.GHFKLQ(+.98)GEM(+15.99)YLIDPLK.L	N	5.02	1904.97	-6.1	953.487	2	24.25	11878	1	127	142	Y	GHFKLQGEMYLIDPLK
26	138	Q2QA03	Metalloproteinase P-II (Crotalus durissus durissus )	R.VAVTMTHELGHNLGIR.H	Y	90.95	1746.92	-0.3	874.467	2	16.53	7235	2	323	338	N	VAVTMTHELGHNLGIR
26	138	Q2QA03	Metalloproteinase P-II (Crotalus durissus durissus )	R.VAVTM(+15.99)THELGHNLGIR.H	Y	77.14	1762.91	4.2	882.468	2	16.18	7010	1	323	338	Y	VAVTMTHELGHNLGIR
26	138	Q2QA03	Metalloproteinase P-II (Crotalus durissus durissus )	R.VHQMVNIMK.E	N	59.53	1098.57	3.4	550.293	2	16.1	6955	1	220	228	N	VHQMVNIMK
26	138	Q2QA03	Metalloproteinase P-II (Crotalus durissus durissus )	R.QRVHQMVNIMK.E	N	57.57	1382.73	-1.8	692.37	2	15.69	6688	2	218	228	N	QRVHQMVNIMK
26	138	Q2QA03	Metalloproteinase P-II (Crotalus durissus durissus )	R.VHQMVNIM(+15.99)K.E	N	52.48	1114.56	0.8	558.289	2	14.77	6110	1	220	228	Y	VHQMVNIMK
26	138	Q2QA03	Metalloproteinase P-II (Crotalus durissus durissus )	R.VHQM(+15.99)VNIM(+15.99)K.E	N	34.13	1130.56	4.1	566.288	2	13.02	5217	2	220	228	Y	VHQMVNIMK
26	138	Q2QA03	Metalloproteinase P-II (Crotalus durissus durissus )	R.VHQM(+15.99)VNIMK.E	N	27.63	1114.56	1.7	558.29	2	14.48	5953	1	220	228	Y	VHQMVNIMK
125	165	T1DJY5	Snake venom metalloproteinase (Type III) 2 (Crotalus horridus)	K.YSDDGMVDHGTK.C	N	49.68	1323.54	6.9	662.782	2	14.21	5798	1	572	583	N	YSDDGMVDHGTK
125	165	T1DJY5	Snake venom metalloproteinase (Type III) 2 (Crotalus horridus)	R.ETVLLNRK.R	Y	35.06	971.576	1.6	486.796	2	14.47	5947	1	275	282	N	ETVLLNRK
125	165	T1DJY5	Snake venom metalloproteinase (Type III) 2 (Crotalus horridus)	R.GAVQ(+.98)PKYEDAM(+15.99)QYEFK.V	N	7.84	1919.86	6.7	960.944	2	37.66	20518	1	45	60	Y	GAVQPKYEDAMQYEFK
35	40	T1E3X9	Snake venom metalloproteinase (Type III) 2 (Crotalus horridus)	R.MYDIVNVITPIYHR.M	N	89.71	1732.9	2.1	867.458	2	25.88	12933	3	226	239	N	MYDIVNVITPIYHR
35	40	T1E3X9	Snake venom metalloproteinase (Type III) 2 (Crotalus horridus)	K.GM(+15.99)VLPGTK.C	N	62.06	817.437	2.6	409.727	2	14.8	6129	1	584	591	Y	GMVLPGTK
35	40	T1E3X9	Snake venom metalloproteinase (Type III) 2 (Crotalus horridus)	R.EFLIKNMPQC(+57.02)ILK.K	N	27.96	1632.87	-14.6	817.432	2	16.99	7518	1	381	393	Y	EFLIKNMPQCILK
35	40	T1E3X9	Snake venom metalloproteinase (Type III) 2 (Crotalus horridus)	K.KNPC(+57.02)NIYYSPN(+.98)DEDK.G	Y	19.52	1856.79	3.5	929.405	2	29.86	15507	2	569	583	Y	KNPCNIYYSPNDEDK
35	40	T1E3X9	Snake venom metalloproteinase (Type III) 2 (Crotalus horridus)	K.KN(+.98)PC(+57.02)NIYYSPNDEDK.G	Y	8.92	1856.79	0.9	929.403	2	38.77	21242	1	569	583	Y	KNPCNIYYSPNDEDK
35	40	T1E3X9	Snake venom metalloproteinase (Type III) 2 (Crotalus horridus)	K.GAVQ(+.98)PKYEDAM(+15.99)QYEFK.V	N	7.84	1919.86	6.7	960.944	2	37.66	20518	1	45	60	Y	GAVQPKYEDAMQYEFK
53	30213	T2HRT4	Phosphodiesterase (Protobothrops flavoviridis)	K.VNLMVDQQWMAVR.D	Y	59.26	1588.79	3.1	795.403	2	25.24	12515	1	397	409	N	VNLMVDQQWMAVR
53	30213	T2HRT4	Phosphodiesterase (Protobothrops flavoviridis)	K.RLHYANNIR.I	Y	46.84	1155.63	2.4	578.822	2	13.36	5393	1	385	393	N	RLHYANNIR
53	30213	T2HRT4	Phosphodiesterase (Protobothrops flavoviridis)	K.TFLPIFVNPVN	Y	32.16	1259.69	0.2	630.853	2	30.81	16131	1	800	810	N	TFLPIFVNPVN
53	30213	T2HRT4	Phosphodiesterase (Protobothrops flavoviridis)	K.GGTHGYDNEFK.S	Y	30.11	1223.52	7.5	612.772	2	14.63	6027	1	418	428	N	GGTHGYDNEFK
53	30213	T2HRT4	Phosphodiesterase (Protobothrops flavoviridis)	R.TLGMLMEGLKQR.N	Y	10.15	1375.73	-1.6	688.872	2	39.57	21767	2	287	298	N	TLGMLMEGLKQR
93	53	U3EPI5	Amine oxidase (Micrurus fulvius)	K.STTDLPSR.F	N	54	875.435	2.6	438.726	2	14.2	5796	2	365	372	N	STTDLPSR
93	53	U3EPI5	Amine oxidase (Micrurus fulvius)	K.IVGGR.V	Y	16.48	500.307	-9.1	501.31	1	21	9775	1	86	90	N	IVGGR
38	187	V5Z141	Metalloproteinase (Deinagkistrodon acutus)	K.DNSPGQNNPC(+57.02)K.M	N	67.41	1229.51	-1.4	615.761	2	12.48	4939	4	560	570	Y	DNSPGQNNPCK
38	187	V5Z141	Metalloproteinase (Deinagkistrodon acutus)	K.GM(+15.99)VLPGTK.C	N	62.06	817.437	2.6	409.727	2	14.8	6129	1	581	588	Y	GMVLPGTK
38	187	V5Z141	Metalloproteinase (Deinagkistrodon acutus)	K.VPC(+57.02)APQ(+.98)DVK.C	Y	33.8	1013.49	-2.5	507.749	2	16.07	6932	1	544	552	Y	VPCAPQDVK
38	187	V5Z141	Metalloproteinase (Deinagkistrodon acutus)	R.KVPC(+57.02)APQDVK.C	Y	7.88	1140.6	-9.1	571.3	2	41.01	22709	1	543	552	Y	KVPCAPQDVK
123	38407	V8N4D8	Uncharacterized protein (Ophiophagus hannah)	K.ALTMEGNQASWR.F	Y	59.84	1362.63	-0.8	682.324	2	16.65	7321	1	212	223	N	ALTMEGNQASWR
123	38407	V8N4D8	Uncharacterized protein (Ophiophagus hannah)	K.QYFFETK.C	Y	26.79	961.455	-1.3	481.734	2	19.78	8992	1	174	180	N	QYFFETK
123	38407	V8N4D8	Uncharacterized protein (Ophiophagus hannah)	K.RQ(+.98)FQSPR.V	Y	9.07	918.467	-1.3	460.24	2	12.48	4941	1	85	91	Y	RQFQSPR
100	75	V8NBB5	Uncharacterized protein (Ophiophagus hannah)	K.MC(+57.02)EAALEELLETK.K	Y	30.48	1535.72	-1.2	1536.73	1	15.81	6758	1	3025	3037	Y	MCEAALEELLETK
100	75	V8NBB5	Uncharacterized protein (Ophiophagus hannah)	K.LQEEQEN(+.98)AGK.K	Y	19.06	1145.52	-14.1	1146.51	1	29.46	15245	6	2482	2491	Y	LQEEQENAGK
100	75	V8NBB5	Uncharacterized protein (Ophiophagus hannah)	R.QIQEQ(+.98)Q(+.98)EEKASERNAQEALK.K	Y	14.34	2358.13	8	1180.08	2	32.85	17452	11	1739	1758	Y	QIQEQQEEKASERNAQEALK
100	75	V8NBB5	Uncharacterized protein (Ophiophagus hannah)	R.QIQEQ(+.98)QEEKASERNAQ(+.98)EALK.K	Y	14.12	2358.13	-8.3	1180.06	2	33.14	17646	6	1739	1758	Y	QIQEQQEEKASERNAQEALK
100	75	V8NBB5	Uncharacterized protein (Ophiophagus hannah)	K.EEN(+.98)AQ(+.98)KALGALEK.A	Y	10.96	1401.7	13.7	701.866	2	36.33	19653	1	3161	3173	Y	EENAQKALGALEK
100	75	V8NBB5	Uncharacterized protein (Ophiophagus hannah)	K.DLNDQ(+.98)QRTWMKDLDDQ(+.98)NK.A	Y	9.33	2264	3.4	1133.01	2	37.21	20226	1	3473	3490	Y	DLNDQQRTWMKDLDDQNK
100	75	V8NBB5	Uncharacterized protein (Ophiophagus hannah)	K.DLNDQQRTWMKDLDDQ(+.98)NK.A	Y	8.44	2263.02	-6.3	1132.51	2	37.34	20311	2	3473	3490	Y	DLNDQQRTWMKDLDDQNK
100	75	V8NBB5	Uncharacterized protein (Ophiophagus hannah)	K.DLNDQ(+.98)QRTWMKDLDDQNK.A	Y	7.14	2263.02	-10.7	1132.5	2	40.89	22630	1	3473	3490	Y	DLNDQQRTWMKDLDDQNK
100	75	V8NBB5	Uncharacterized protein (Ophiophagus hannah)	R.QIQEQ(+.98)QEEKASERN(+.98)AQEALK.K	Y	6.95	2358.13	-7.9	1180.06	2	30.51	15934	5	1739	1758	Y	QIQEQQEEKASERNAQEALK
100	75	V8NBB5	Uncharacterized protein (Ophiophagus hannah)	K.KAQ(+.98)MAMIQEQEK.I	Y	6.58	1434.68	-14.2	718.339	2	15.7	6692	1	1703	1714	Y	KAQMAMIQEQEK
100	75	V8NBB5	Uncharacterized protein (Ophiophagus hannah)	K.TFQEEQ(+.98)EK.A	Y	5.19	1038.45	-12.3	520.226	2	13.44	5432	1	2672	2679	Y	TFQEEQEK
122	38406	V8NZ33	Dual specificity testis-specific protein kinase 2 (Ophiophagus hannah)	K.IGSGFFSEVFK.V	Y	29.5	1216.61	-14.2	609.305	2	28.54	14649	1	64	74	N	IGSGFFSEVFK
122	38406	V8NZ33	Dual specificity testis-specific protein kinase 2 (Ophiophagus hannah)	K.M(+15.99)NTLSSNRANMLKEVQ(+.98)LM(+15.99)NR.L	Y	17.02	2382.15	11.1	1192.09	2	34.72	18669	1	88	107	Y	MNTLSSNRANMLKEVQLMNR
122	38406	V8NZ33	Dual specificity testis-specific protein kinase 2 (Ophiophagus hannah)	R.KLLN(+.98)LDAVDR.K	Y	14.18	1156.65	0.4	579.33	2	22.77	10914	1	270	279	Y	KLLNLDAVDR
391	17977	V8P530	Transmembrane protease serine 7 (Ophiophagus hannah)	R.NRPGVYTK.A	Y	40.02	933.503	-0.4	467.759	2	12.36	4855	1	1440	1447	N	NRPGVYTK
148	18759	V8P682	Transmembrane protease serine 7 (Ophiophagus hannah)	K.AGTFFWSNVIPYER.R	Y	61.83	1685.82	2.4	843.919	2	28.18	14417	1	251	264	N	AGTFFWSNVIPYER
148	18759	V8P682	Transmembrane protease serine 7 (Ophiophagus hannah)	R.IEDIHLLVER.R	Y	53.81	1235.69	2.9	618.853	2	20.11	9202	1	435	444	N	IEDIHLLVER
60	8907	U5PZ28	Zinc metalloproteinase-disintegrin BlatH1 (Bothriechis lateralis)	K.YVELVIVADHR.M	N	54.06	1312.71	5.9	657.368	2	20.2	9261	2	200	210	N	YVELVIVADHR
60	8907	U5PZ28	Zinc metalloproteinase-disintegrin BlatH1 (Bothriechis lateralis)	R.ETDLLKR.K	N	26.86	873.492	5.8	437.756	2	14.74	6094	1	276	282	N	ETDLLKR
60	8907	U5PZ28	Zinc metalloproteinase-disintegrin BlatH1 (Bothriechis lateralis)	R.IEN(+.98)DADSTGSISAC(+57.02)NGLK.G	Y	16.23	1851.82	-6.5	926.909	2	25.04	12393	1	109	126	Y	IENDADSTGSISACNGLK
25	38	Q9DGB9	Zinc metalloproteinase-disintegrin-like VAP1 (Crotalus atrox)	R.MYDIVNVITPIYHR.M	N	80.13	1732.9	-1	867.455	2	25.44	12969	2	226	239	N	MYDIVNVITPIYHR
25	38	Q9DGB9	Zinc metalloproteinase-disintegrin-like VAP1 (Crotalus atrox)	K.GM(+15.99)VLPGTK.C	N	58.05	817.437	2.7	409.727	2	14.62	6116	2	584	591	Y	GMVLPGTK
25	38	Q9DGB9	Zinc metalloproteinase-disintegrin-like VAP1 (Crotalus atrox)	K.GMVLPGTK.C	N	53.1	801.442	-1	401.728	2	17.25	7709	1	584	591	N	GMVLPGTK
25	38	Q9DGB9	Zinc metalloproteinase-disintegrin-like VAP1 (Crotalus atrox)	K.IHHLVAIAMAHEMGHN(+.98)LGMDHDK.D	N	44.36	2577.2	6.8	1289.62	2	19.5	9122	1	325	347	Y	IHHLVAIAMAHEMGHNLGMDHDK
25	38	Q9DGB9	Zinc metalloproteinase-disintegrin-like VAP1 (Crotalus atrox)	K.IAC(+57.02)EPQ(+.98)DVK.C	N	24.93	1059.49	-17.7	530.743	2	16.83	7450	2	547	555	Y	IACEPQDVK
25	38	Q9DGB9	Zinc metalloproteinase-disintegrin-like VAP1 (Crotalus atrox)	R.EFLIKNMPQC(+57.02)ILK.K	N	21.56	1632.87	-14.1	817.432	2	19.58	9171	1	381	393	Y	EFLIKNMPQCILK
25	38	Q9DGB9	Zinc metalloproteinase-disintegrin-like VAP1 (Crotalus atrox)	R.Q(+.98)GAQC(+57.02)AEGLC(+57.02)C(+57.02)DQC(+57.02)R.F	N	9.68	1812.66	-1.6	907.338	2	20.35	9676	1	439	453	Y	QGAQCAEGLCCDQCR
25	38	Q9DGB9	Zinc metalloproteinase-disintegrin-like VAP1 (Crotalus atrox)	R.EFLIKNM(+15.99)PQC(+57.02)ILK.K	N	9.3	1648.87	-12.8	825.431	2	18.61	8538	1	381	393	Y	EFLIKNMPQCILK
13	33	P30431	Zinc metalloproteinase-disintegrin-like jararhagin (Bothrops jararaca)	K.GM(+15.99)VLPGTK.C	N	58.05	817.437	2.7	409.727	2	14.62	6116	2	545	552	Y	GMVLPGTK
13	33	P30431	Zinc metalloproteinase-disintegrin-like jararhagin (Bothrops jararaca)	K.DNSPGQNNPC(+57.02)K.M	N	55.92	1229.51	0.1	615.762	2	12.29	4911	3	524	534	Y	DNSPGQNNPCK
13	33	P30431	Zinc metalloproteinase-disintegrin-like jararhagin (Bothrops jararaca)	K.GMVLPGTK.C	N	53.1	801.442	-1	401.728	2	17.25	7709	1	545	552	N	GMVLPGTK
13	33	P30431	Zinc metalloproteinase-disintegrin-like jararhagin (Bothrops jararaca)	K.IPC(+57.02)APEDVK.C	N	48.06	1027.5	5.3	514.76	2	16.23	7072	3	508	516	Y	IPCAPEDVK
13	33	P30431	Zinc metalloproteinase-disintegrin-like jararhagin (Bothrops jararaca)	K.KIPC(+57.02)APEDVK.C	N	41.93	1155.6	5.4	578.808	2	15.27	6512	1	507	516	Y	KIPCAPEDVK
13	33	P30431	Zinc metalloproteinase-disintegrin-like jararhagin (Bothrops jararaca)	R.KTDLLTR.K	N	38.45	845.497	3.7	423.757	2	14.06	5797	1	236	242	N	KTDLLTR
13	33	P30431	Zinc metalloproteinase-disintegrin-like jararhagin (Bothrops jararaca)	K.VC(+57.02)SNGHC(+57.02)VDVATAY	N	34.62	1551.64	-0.9	776.829	2	17.67	7951	2	558	571	Y	VCSNGHCVDVATAY
13	33	P30431	Zinc metalloproteinase-disintegrin-like jararhagin (Bothrops jararaca)	K.DNSPGQNN(+.98)PC(+57.02)K.M	N	14.77	1230.49	11.9	616.261	2	8.05	3175	1	524	534	Y	DNSPGQNNPCK
32	8916	J3S827	Snake venom metalloproteinase (Type II) 5d (Crotalus adamanteus)	K.NSVGIVQDHR.S	Y	66.58	1123.57	3.5	562.796	2	13.95	5734	2	308	317	N	NSVGIVQDHR
32	8916	J3S827	Snake venom metalloproteinase (Type II) 5d (Crotalus adamanteus)	R.YIELVIVADHR.I	N	64.76	1326.73	-3.8	664.37	2	22.36	10959	3	194	204	N	YIELVIVADHR
32	8916	J3S827	Snake venom metalloproteinase (Type II) 5d (Crotalus adamanteus)	R.YHFVANR.M	Y	52.75	905.451	6.5	453.736	2	14.48	6033	2	320	326	N	YHFVANR
32	8916	J3S827	Snake venom metalloproteinase (Type II) 5d (Crotalus adamanteus)	R.M(+15.99)AHELGHNLGIDHDR.D	N	23.17	1729.8	4.3	577.608	3	14.59	6099	1	327	341	Y	MAHELGHNLGIDHDR
34	142	A0A077L6L4	Amine oxidase (Protobothrops elegans)	K.KFWEDDGIHGGK.S	N	67.65	1387.65	4	694.836	2	16.62	7321	2	352	363	N	KFWEDDGIHGGK
34	142	A0A077L6L4	Amine oxidase (Protobothrops elegans)	K.STTDLPSR.F	N	50.07	875.435	2.5	438.726	2	13.9	5703	3	364	371	N	STTDLPSR
34	142	A0A077L6L4	Amine oxidase (Protobothrops elegans)	K.FWEDDGIHGGK.S	N	50	1259.56	-0.5	630.785	2	17.77	8016	2	353	363	N	FWEDDGIHGGK
34	142	A0A077L6L4	Amine oxidase (Protobothrops elegans)	K.FGLQ(+.98)LNEFSQENDNAWHFIK.N	Y	18.6	2437.13	18.1	1219.6	2	32.18	17272	1	123	142	Y	FGLQLNEFSQENDNAWHFIK
34	142	A0A077L6L4	Amine oxidase (Protobothrops elegans)	K.KVTVTYQTR.A	Y	10.34	1094.61	-11.1	548.305	2	16.3	7124	1	288	296	N	KVTVTYQTR
34	142	A0A077L6L4	Amine oxidase (Protobothrops elegans)	K.HDDIFAYEKR.F	N	7.26	1292.61	-7.2	647.31	2	18.55	8507	1	241	250	N	HDDIFAYEKR
34	142	A0A077L6L4	Amine oxidase (Protobothrops elegans)	K.NC(+57.02)ADIVM(+15.99)NDLSLIHQLPK.K	Y	6.3	2096.04	-2.8	1049.02	2	28.23	14706	1	406	423	Y	NCADIVMNDLSLIHQLPK
64	180	Q91053	Thrombin-like enzyme calobin-1 (Gloydius ussuriensis)	R.LDSPVSNSEHIAPLSLPSSPPSVGSVC(+57.02)R.I	N	59.08	2888.43	1.1	963.82	3	22.93	11332	1	118	145	Y	LDSPVSNSEHIAPLSLPSSPPSVGSVCR
64	180	Q91053	Thrombin-like enzyme calobin-1 (Gloydius ussuriensis)	K.KVPNEDEQTR.V	N	58.42	1214.59	-2.3	608.3	2	12.17	4835	2	83	92	N	KVPNEDEQTR
64	180	Q91053	Thrombin-like enzyme calobin-1 (Gloydius ussuriensis)	R.TLC(+57.02)AGILEGGK.D	N	40.63	1117.58	6	559.801	2	19.44	9084	1	191	201	Y	TLCAGILEGGK
65	8928	E5L0E5	Venom plasminogen activator (Agkistrodon piscivorus leucostoma)	R.LDSPVSNSEHIAPLSLPSSPPSVGSVC(+57.02)R.I	N	59.08	2888.43	1.1	963.82	3	22.93	11332	1	116	143	Y	LDSPVSNSEHIAPLSLPSSPPSVGSVCR
65	8928	E5L0E5	Venom plasminogen activator (Agkistrodon piscivorus leucostoma)	K.NFQMLFGVHSK.K	N	51.77	1306.65	2.6	654.334	2	22.36	10958	1	70	80	N	NFQMLFGVHSK
65	8928	E5L0E5	Venom plasminogen activator (Agkistrodon piscivorus leucostoma)	K.ILNEDEQTRDPK.E	N	38.84	1456.72	2.1	729.367	2	13.8	5645	2	82	93	N	ILNEDEQTRDPK
59	115	Q072L6	Thrombin-like enzyme asperase (Bothrops asper)	K.NFQMQLGVHSK.K	Y	53.16	1287.64	-2.7	644.825	2	18.2	8286	1	70	80	N	NFQMQLGVHSK
59	115	Q072L6	Thrombin-like enzyme asperase (Bothrops asper)	K.VLNEDEQTR.D	N	52.83	1102.53	0.1	552.27	2	13.31	5434	1	82	90	N	VLNEDEQTR
59	115	Q072L6	Thrombin-like enzyme asperase (Bothrops asper)	K.VLNEDEQTRDPK.E	Y	51.36	1442.7	-2.7	722.355	2	12.97	5273	2	82	93	N	VLNEDEQTRDPK
59	115	Q072L6	Thrombin-like enzyme asperase (Bothrops asper)	K.NFQMQ(+.98)LGVHSK.K	Y	12.83	1288.62	5.5	645.322	2	22.8	11244	1	70	80	Y	NFQMQLGVHSK
59	115	Q072L6	Thrombin-like enzyme asperase (Bothrops asper)	K.SIIAGN(+.98)TAAAC(+57.02)PP	Y	8.66	1242.59	-3.5	1243.59	1	35.13	19168	1	247	259	Y	SIIAGNTAAACPP
42	86	F8S0Z7	Snake venom 5'-nucleotidase (Crotalus adamanteus)	K.QAFEHSVHR.H	N	55.65	1109.54	2.1	555.777	2	12.55	5057	1	448	456	N	QAFEHSVHR
42	86	F8S0Z7	Snake venom 5'-nucleotidase (Crotalus adamanteus)	K.IIALGHSGFSEDQR.I	Y	36.28	1528.76	3.9	765.392	2	18.61	8541	1	229	242	N	IIALGHSGFSEDQR
42	86	F8S0Z7	Snake venom 5'-nucleotidase (Crotalus adamanteus)	K.LLLPSFLAAGGDGYHMLK.G	N	33.61	1902.01	-2.2	952.009	2	27.52	14244	2	510	527	N	LLLPSFLAAGGDGYHMLK
42	86	F8S0Z7	Snake venom 5'-nucleotidase (Crotalus adamanteus)	K.DISEDQDIK.A	Y	17.3	1061.49	-8.5	531.747	2	15.95	6904	1	327	335	N	DISEDQDIK
42	86	F8S0Z7	Snake venom 5'-nucleotidase (Crotalus adamanteus)	R.HPDDN(+.98)EWN(+.98)HVSMC(+57.02)IVN(+.98)GGGIR.S	N	15.62	2409.01	3.4	804.014	3	9.43	3717	1	389	409	Y	HPDDNEWNHVSMCIVNGGGIR
9	18121	P21859	Disintegrin triflavin (Protobothrops flavoviridis)	K.LRPGAQC(+57.02)ADGLC(+57.02)C(+57.02)DQC(+57.02)R.F	Y	64.69	2035.84	10.1	1018.94	2	16.02	6941	2	21	37	Y	LRPGAQCADGLCCDQCR
9	18121	P21859	Disintegrin triflavin (Protobothrops flavoviridis)	R.C(+57.02)TGQSADC(+57.02)PR.W	N	51.77	1150.45	2.1	576.233	2	12.1	4785	24	57	66	Y	CTGQSADCPR
52	18066	P84787	Thrombin-like enzyme elegaxobin-2 (Protobothrops elegans)	R.AAYPELPATSR.T	N	65.99	1174.6	3.6	588.308	2	18.46	8449	4	151	161	N	AAYPELPATSR
52	18066	P84787	Thrombin-like enzyme elegaxobin-2 (Protobothrops elegans)	R.TLC(+57.02)AGILEGGK.D	N	40.63	1117.58	6	559.801	2	19.44	9084	1	162	172	Y	TLCAGILEGGK
117	17896	P82981	Thrombin-like enzyme contortrixobin (Agkistrodon contortrix contortrix)	VVGGDEC(+57.02)NINEHR.F	Y	62.63	1497.66	-1.4	749.838	2	13.9	5702	1	1	13	Y	VVGGDECNINEHR
117	17896	P82981	Thrombin-like enzyme contortrixobin (Agkistrodon contortrix contortrix)	R.TLC(+57.02)AGILEGGK.D	N	40.63	1117.58	6	559.801	2	19.44	9084	1	163	173	Y	TLCAGILEGGK
117	17896	P82981	Thrombin-like enzyme contortrixobin (Agkistrodon contortrix contortrix)	K.VFDYN(+.98)DWIQSIIAGNTAATC(+57.02)PP	N	8.76	2453.12	19	1227.59	2	35.21	19216	1	213	234	Y	VFDYNDWIQSIIAGNTAATCPP
117	17896	P82981	Thrombin-like enzyme contortrixobin (Agkistrodon contortrix contortrix)	VVGGDEC(+57.02)N(+.98)INEHR.F	Y	5.36	1498.65	-10.1	750.323	2	22.11	10790	1	1	13	Y	VVGGDECNINEHR
60	87	A0A077L6M5	5-nucleotidase (Protobothrops elegans)	K.QAFEHSVHR.H	N	55.65	1109.54	2.1	555.777	2	12.55	5057	1	448	456	N	QAFEHSVHR
60	87	A0A077L6M5	5-nucleotidase (Protobothrops elegans)	K.LLLPSFLAAGGDGYHMLK.G	N	33.61	1902.01	-2.2	952.009	2	27.52	14244	2	510	527	N	LLLPSFLAAGGDGYHMLK
60	87	A0A077L6M5	5-nucleotidase (Protobothrops elegans)	K.DISEDQ(+.98)DVKAEVNKMK.I	Y	15.98	1848.88	-6	925.44	2	24.05	12066	1	327	342	Y	DISEDQDVKAEVNKMK
60	87	A0A077L6M5	5-nucleotidase (Protobothrops elegans)	R.HPDDN(+.98)EWN(+.98)HVSMC(+57.02)IVN(+.98)GGGIR.S	N	15.62	2409.01	3.4	804.014	3	9.43	3717	1	389	409	Y	HPDDNEWNHVSMCIVNGGGIR
119	18037	Q800C4	Acidic phospholipase A2 Cvv-E6a (Crotalus viridis viridis)	R.C(+57.02)C(+57.02)FVHDC(+57.02)C(+57.02)YGK.A	N	56.67	1504.54	1.7	753.276	2	16.1	6990	1	59	69	Y	CCFVHDCCYGK
119	18037	Q800C4	Acidic phospholipase A2 Cvv-E6a (Crotalus viridis viridis)	R.DNIPSYSNK.Y	Y	47.38	1036.48	4.9	519.251	2	15.93	6892	1	114	122	N	DNIPSYSNK
119	18037	Q800C4	Acidic phospholipase A2 Cvv-E6a (Crotalus viridis viridis)	R.DNIPSYSN(+.98)KYWLFLPK.N	Y	11.9	1984.99	5	993.509	2	24.27	12205	2	114	129	Y	DNIPSYSNKYWLFLPK
10	18131	E9NW26	Zinc metalloproteinase/disintegrin PMMP-1 (Protobothrops mucrosquamatus)	R.C(+57.02)TGQSADC(+57.02)PR.N	N	51.77	1150.45	2.1	576.233	2	12.1	4785	24	465	474	Y	CTGQSADCPR
10	18131	E9NW26	Zinc metalloproteinase/disintegrin PMMP-1 (Protobothrops mucrosquamatus)	R.YVELVIVADHGMVTK.Y	Y	50.69	1672.89	-5.3	837.446	2	22.53	11071	1	195	209	N	YVELVIVADHGMVTK
10	18131	E9NW26	Zinc metalloproteinase/disintegrin PMMP-1 (Protobothrops mucrosquamatus)	K.M(+15.99)C(+57.02)GVTETNWESYEPIK.K	N	5.8	1958.84	-6	980.421	2	23.92	11982	1	166	181	Y	MCGVTETNWESYEPIK
46	38449	Q9DG83	Snake venom serine protease serpentokallikrein-1 (Protobothrops mucrosquamatus)	R.AAYPELPATSR.T	N	65.99	1174.6	3.6	588.308	2	18.46	8449	4	178	188	N	AAYPELPATSR
46	38449	Q9DG83	Snake venom serine protease serpentokallikrein-1 (Protobothrops mucrosquamatus)	K.SIIAGN(+.98)TAVTC(+57.02)PP	N	19.02	1300.63	-7.6	1301.63	1	35.27	19252	2	248	260	Y	SIIAGNTAVTCPP
141	17972	Q9PVF0	Acidic phospholipase A2 S1E6-b (Calloselasma rhodostoma)	R.C(+57.02)C(+57.02)FVHDC(+57.02)C(+57.02)YGK.V	N	56.67	1504.54	1.7	753.276	2	16.1	6990	1	46	56	Y	CCFVHDCCYGK
141	17972	Q9PVF0	Acidic phospholipase A2 S1E6-b (Calloselasma rhodostoma)	R.VAAMC(+57.02)FR.D	Y	35.96	853.394	-3.6	427.703	2	17.24	7702	1	94	100	Y	VAAMCFR
140	17922	Q7SZE2	Bradykinin-releasing enzyme KR-E-1 (Gloydius ussuriensis)	K.VLNEDEQTR.N	N	52.83	1102.53	0.1	552.27	2	13.31	5434	1	58	66	N	VLNEDEQTR
140	17922	Q7SZE2	Bradykinin-releasing enzyme KR-E-1 (Gloydius ussuriensis)	R.TLC(+57.02)AGILEGGK.D	N	40.63	1117.58	6	559.801	2	19.44	9084	1	163	173	Y	TLCAGILEGGK
88	167	C9E1S1	Zinc metalloproteinase/disintegrin VMP-II (Agkistrodon piscivorus leucostoma)	K.LRPGAQC(+57.02)AEGLC(+57.02)C(+57.02)DQC(+57.02)K.F	Y	55.46	2021.85	6.6	1011.94	2	15.89	6870	1	433	449	Y	LRPGAQCAEGLCCDQCK
88	167	C9E1S1	Zinc metalloproteinase/disintegrin VMP-II (Agkistrodon piscivorus leucostoma)	K.LRPGAQC(+57.02)AEGLC(+57.02)C(+57.02)DQ(+.98)C(+57.02)K.F	Y	45.13	2022.84	17.6	1012.44	2	15.97	6917	1	433	449	Y	LRPGAQCAEGLCCDQCK
88	167	C9E1S1	Zinc metalloproteinase/disintegrin VMP-II (Agkistrodon piscivorus leucostoma)	R.ETVLLNR.I	N	34.83	843.481	3	422.749	2	16.72	7389	1	275	281	N	ETVLLNR
142	18042	Q2YHJ3	Acidic phospholipase A2 Tbo-E6 (Trimeresurus borneensis)	R.C(+57.02)C(+57.02)FVHDC(+57.02)C(+57.02)YGK.V	N	56.67	1504.54	1.7	753.276	2	16.1	6990	1	59	69	Y	CCFVHDCCYGK
142	18042	Q2YHJ3	Acidic phospholipase A2 Tbo-E6 (Trimeresurus borneensis)	R.SGIRWYSDYGC(+57.02)YC(+57.02)GK.G	Y	24.51	1870.78	9.8	936.405	2	31.97	17138	1	32	46	Y	SGIRWYSDYGCYCGK
82	189	U3FYP9	Ecto-5'-nucleotidase 1 (Micrurus fulvius)	R.QAFEHSVHR.H	N	55.65	1109.54	2.1	555.777	2	12.55	5057	1	448	456	N	QAFEHSVHR
82	189	U3FYP9	Ecto-5'-nucleotidase 1 (Micrurus fulvius)	R.HPDDN(+.98)EWN(+.98)HVSMC(+57.02)IVN(+.98)GGGIR.S	N	15.62	2409.01	3.4	804.014	3	9.43	3717	1	389	409	Y	HPDDNEWNHVSMCIVNGGGIR
82	189	U3FYP9	Ecto-5'-nucleotidase 1 (Micrurus fulvius)	M(+15.99)PTSR.R	Y	15.11	606.279	-4	607.284	1	13.91	5708	1	1	5	Y	MPTSR
82	189	U3FYP9	Ecto-5'-nucleotidase 1 (Micrurus fulvius)	K.QADKLTTLGVNKIIALGHSGFK.E	Y	13.29	2310.31	9.5	1156.17	2	25.23	12831	1	217	238	N	QADKLTTLGVNKIIALGHSGFK
87	156	C9E1R7	Zinc metalloproteinase-disintegrin VMP-II (Crotalus atrox)	R.VALIGLEIWSSGELSK.V	Y	46.82	1700.93	-5.3	851.47	2	28.32	14762	1	242	257	N	VALIGLEIWSSGELSK
87	156	C9E1R7	Zinc metalloproteinase-disintegrin VMP-II (Crotalus atrox)	K.RYIELVVVADHR.M	Y	26.58	1468.81	-4.6	735.411	2	19.08	8856	1	197	208	N	RYIELVVVADHR
87	156	C9E1R7	Zinc metalloproteinase-disintegrin VMP-II (Crotalus atrox)	R.M(+15.99)AHELGHNLGIDHDR.D	N	23.17	1729.8	4.3	577.608	3	14.59	6099	1	331	345	Y	MAHELGHNLGIDHDR
56	222	Q4JHE1	L-amino-acid oxidase (Pseudechis australis )	K.STTDLPSR.F	N	50.07	875.435	2.5	438.726	2	13.9	5703	3	365	372	N	STTDLPSR
56	222	Q4JHE1	L-amino-acid oxidase (Pseudechis australis )	K.DGWYVN(+.98)LGPMR.L	Y	17.01	1307.6	4.8	654.809	2	22.21	10856	5	99	109	Y	DGWYVNLGPMR
45	14	P20897	Snake venom metalloproteinase HT-2 (Crotalus ruber ruber)	K.YNSDLNTIR.T	N	46.73	1094.54	6.7	548.279	2	16.69	7368	2	22	30	N	YNSDLNTIR
45	14	P20897	Snake venom metalloproteinase HT-2 (Crotalus ruber ruber)	K.NTLHSFGEWR.K	Y	23.28	1245.59	-0.6	623.802	2	18.94	8758	3	73	82	N	NTLHSFGEWR
45	14	P20897	Snake venom metalloproteinase HT-2 (Crotalus ruber ruber)	R.SYEFSDASMRYYQ(+.98)K.F	Y	11.39	1774.75	-4.3	888.379	2	28.27	14734	1	175	188	Y	SYEFSDASMRYYQK
61	130	A0A098LX00	Amine oxidase (Pantherophis guttatus)	K.STTDLPSR.F	N	50.07	875.435	2.5	438.726	2	13.9	5703	3	364	371	N	STTDLPSR
61	130	A0A098LX00	Amine oxidase (Pantherophis guttatus)	K.YAMGSITSFTPYQ(+.98)FQ(+.98)EFSEPLAQ(+.98)PVGR.I	Y	15.24	3053.4	-17	1527.68	2	25.55	13039	1	443	469	Y	YAMGSITSFTPYQFQEFSEPLAQPVGR
61	130	A0A098LX00	Amine oxidase (Pantherophis guttatus)	K.YAM(+15.99)GSITSFTPYQ(+.98)FQ(+.98)EFSEPLAQPVGR.I	Y	12.33	3068.41	18.8	1535.24	2	34.77	18950	1	443	469	Y	YAMGSITSFTPYQFQEFSEPLAQPVGR
69	210	E9JG27	Metalloproteinase (Echis carinatus sochureki)	K.IPC(+57.02)APEDVK.C	N	48.06	1027.5	5.3	514.76	2	16.23	7072	3	505	513	Y	IPCAPEDVK
69	210	E9JG27	Metalloproteinase (Echis carinatus sochureki)	R.RAGTEC(+57.02)RPAK.D	Y	18.24	1144.58	17	573.306	2	17.83	8054	1	413	422	Y	RAGTECRPAK
143	3096	Q7T229	Snake venom serine protease homolog (Bothrops jararacussu)	R.TLC(+57.02)AGILEGGK.D	N	40.63	1117.58	6	559.801	2	19.44	9084	1	189	199	Y	TLCAGILEGGK
143	3096	Q7T229	Snake venom serine protease homolog (Bothrops jararacussu)	R.LKPGVYTK.V	Y	26.33	904.538	2.2	453.277	2	13.23	5400	1	231	238	N	LKPGVYTK
54	121	P04361	Basic phospholipase A2 homolog (Agkistrodon piscivorus piscivorus )	K.MILQETGK.N	Y	44.36	918.484	-0.2	460.249	2	16.41	7196	1	8	15	N	MILQETGK
54	121	P04361	Basic phospholipase A2 homolog (Agkistrodon piscivorus piscivorus )	R.ENLDTYNK.K	Y	17.96	995.456	8.5	498.74	2	9.94	3911	37	98	105	N	ENLDTYNK
54	121	P04361	Basic phospholipase A2 homolog (Agkistrodon piscivorus piscivorus )	K.EM(+15.99)C(+57.02)EC(+57.02)DKAVAIC(+57.02)LR.E	Y	6.5	1769.76	-1.2	885.885	2	30.99	16498	1	84	97	Y	EMCECDKAVAICLR
311	47859	P0C2D1	L-amino-acid oxidase (Bothrops pirajai)	K.RVVIVGAGMAGLSAAY	Y	50.03	1533.83	5	767.928	2	26.76	13746	2	34	49	N	RVVIVGAGMAGLSAAY
437	8882	U3TAD9	Glutaminyl cyclase (Protobothrops flavoviridis )	R.TFSNIISTLNPLAK.R	Y	49.64	1517.85	-2.4	759.928	2	27.77	14407	1	55	68	N	TFSNIISTLNPLAK
148	18107	E9JG51	Metalloproteinase (Echis carinatus sochureki )	K.IPC(+57.02)APEDEK.C	Y	49.27	1057.47	4	529.747	2	14.66	6138	2	251	259	Y	IPCAPEDEK
127	392	J3RY90	Snake venom metalloproteinase (Type III) 6 (Crotalus adamanteus)	R.ETVLLNR.K	N	34.83	843.481	3	422.749	2	16.72	7389	1	277	283	N	ETVLLNR
127	392	J3RY90	Snake venom metalloproteinase (Type III) 6 (Crotalus adamanteus)	R.ETVLLNRK.R	Y	28.66	971.576	4.3	486.798	2	14.27	5920	1	277	284	N	ETVLLNRK
127	392	J3RY90	Snake venom metalloproteinase (Type III) 6 (Crotalus adamanteus)	K.LFSNC(+57.02)SQ(+.98)EDYR.K	Y	12.98	1418.58	-7.9	710.29	2	26.37	13498	1	371	381	Y	LFSNCSQEDYR
144	261	Q8JIV8	Snaclec clone 2100755 (Deinagkistrodon acutus)	R.RPYC(+57.02)TVMVVK.T	Y	32.02	1251.65	3.9	626.833	2	16.62	7320	1	116	125	Y	RPYCTVMVVK
144	261	Q8JIV8	Snaclec clone 2100755 (Deinagkistrodon acutus)	R.IFWFNR.G	Y	28.78	881.455	2.8	441.736	2	24.7	12490	1	129	134	N	IFWFNR
90	38492	Q9YGN5	Snaclec salmorin subunit A (Gloydius brevicaudus)	R.MTWEDAER.F	Y	45.87	1036.43	-2.1	519.22	2	18.36	8385	2	46	53	N	MTWEDAER
90	38492	Q9YGN5	Snaclec salmorin subunit A (Gloydius brevicaudus)	R.M(+15.99)TWEDAER.F	Y	37.58	1052.42	-3	527.217	2	16.19	7048	1	46	53	Y	MTWEDAER
150	18086	A0A068B4V7	C-type lectin alpha (Gloydius intermedius)	R.MTWADAER.F	Y	44.01	978.423	3.7	490.221	2	18.18	8273	1	46	53	N	MTWADAER
150	18086	A0A068B4V7	C-type lectin alpha (Gloydius intermedius)	R.M(+15.99)TWADAER.F	Y	37.51	994.418	5	498.219	2	16.13	7007	1	46	53	Y	MTWADAER
249	8946	P0DM90	Zinc metalloproteinase-disintegrin-like brevilysin H2b (Gloydius brevicaudus)	R.IVNTINEVYR.S	Y	40.56	1219.66	1.9	610.836	2	18.65	8568	1	39	48	N	IVNTINEVYR
249	8946	P0DM90	Zinc metalloproteinase-disintegrin-like brevilysin H2b (Gloydius brevicaudus)	R.NGQPC(+57.02)GNNAQYC(+57.02)RK.G	Y	9.62	1665.71	-16	833.849	2	14.12	5836	1	301	314	Y	NGQPCGNNAQYCRK
249	8946	P0DM90	Zinc metalloproteinase-disintegrin-like brevilysin H2b (Gloydius brevicaudus)	K.EQATIFPC(+57.02)AQ(+.98)KDK.K	Y	5.4	1535.73	9.3	768.879	2	20.71	9904	1	355	367	Y	EQATIFPCAQKDK
145	18281	P14421	Neutral phospholipase A2 agkistrodotoxin (Agkistrodon halys)	NLLQFNK.M	N	30.55	875.486	3.8	438.752	2	19.72	9266	1	1	7	N	NLLQFNK
145	18281	P14421	Neutral phospholipase A2 agkistrodotoxin (Agkistrodon halys)	R.NLDTYNN(+.98)GYMFYR.D	Y	17	1670.7	9.3	836.367	2	14.8	6231	1	99	111	Y	NLDTYNNGYMFYR

## Sheet: Supplementary_Tables_10MaxQuant
Sequence	N-term cleavage window	C-term cleavage window	Amino acid before	First amino acid	Second amino acid	Second last amino acid	Last amino acid	Amino acid after	A Count	R Count	N Count	D Count	C Count	Q Count	E Count	G Count	H Count	I Count	L Count	K Count	M Count	F Count	P Count	S Count	T Count	W Count	Y Count	V Count	U Count	O Count	Length	Missed cleavages	Mass	Proteins	Leading razor protein	Proteins Description	Start position	End position	Unique (Groups)	Unique (Proteins)	Charges	PEP	Score	Intensity	Reverse	Potential contaminant	id	Protein group IDs	Mod. peptide IDs
NPCCDAATCK	________________	CCDAATCKLKSGSQCG	-	N	P	C	K	L	2	0	1	1	3	0	0	0	0	0	0	1	0	0	1	0	1	0	0	0	0	0	10	0	1195.44	sp|A2CJE3|VM3V_CROVV;sp|A2CJE2|VM3S_CROSS;sp|A2CJE4|VM3C_CROAT;tr|Q3YL54|Q3YL54_9SAUR;tr|Q3YL53|Q3YL53_9SAUR;tr|Q3YL52|Q3YL52_9SAUR;tr|Q3YL51|Q3YL51_9SAUR;tr|Q3YL50|Q3YL50_AGKCO;tr|Q3YL49|Q3YL49_AGKCO;tr|Q3YL48|Q3YL48_AGKCO;tr|Q3YL47|Q3YL47_9SAUR;tr|Q3YL44|Q3YL44_AGKCO;tr|Q3YL43|Q3YL43_AGKCL;tr|Q3YK55|Q3YK55_9SAUR;tr|Q3YK54|Q3YK54_9SAUR;tr|Q3YK53|Q3YK53_9SAUR;tr|Q3YK52|Q3YK52_9SAUR;sp|C9E1S2|DIDA…	A2CJE3	Zinc metalloproteinase-disintegrin-like viristiarin (Crotalus viridis viridis )	1	10	yes	no	2	0.017614	22.329	50257000			107	7	116
SHDNAQLLTAIVFDEGIIGR	ETVLLRRKSHDNAQLL	FDEGIIGRAPLAGMCD	K	S	H	G	R	A	2	1	1	2	0	1	1	2	1	3	2	0	0	1	0	1	1	0	0	1	0	0	20	0	2168.12	sp|B7U492|VM1V1_AGKPL	B7U492	Snake venom metalloproteinase VMP1 (Agkistrodon piscivorus leucostoma)	282	301	yes	yes	2	3.7941e-19	48.616	0			137	10	146
DHQEFLIK	LFSDCSQKDHQEFLIK	DHQEFLIKNMPQCILK	K	D	H	I	K	N	0	0	0	1	0	1	1	0	1	1	1	1	0	1	0	0	0	0	0	0	0	0	8	0	1028.53	sp|C5H5D1|VM31_CRODC;sp|Q076D1|VM31_CRODU	C5H5D1	Zinc metalloproteinase-disintegrin-like crotastatin (Crotalus durissus cascavella)	189	196	yes	no	2	0.009472	93.195	119310000			13	11	14
AYTGSMCDPR	FQGNIIGRAYTGSMCD	TGSMCDPRKSVGIITD	R	A	Y	P	R	K	1	1	0	1	1	0	0	1	0	0	0	0	1	0	1	1	1	0	1	0	0	0	10	0	1156.46	sp|C9E1R9|VM2V2_CROVV	C9E1R9	Zinc metalloproteinase/disintegrin VMP-II (Crotalus viridis viridis)	302	311	yes	yes	2	0.0002288	47.706	37157000			9	13	10
CTGQSADCPR	RGDNPDDRCTGQSADC	GQSADCPRNRFHA___	R	C	T	P	R	N	1	1	0	1	2	1	0	1	0	0	0	0	0	0	1	1	1	0	0	0	0	0	10	0	1150.45	sp|P21859|VM2T_PROFL;sp|P14530|VM2HA_PROFL;sp|P17349|VM2E1_PROEL;tr|U3T788|U3T788_PROFL;sp|P31988|VM2_BOTCO;sp|P18618|VM2_BOTAT;sp|P31989|VM2JC_BOTJA;sp|P0C6E3|VM2B1_AGKBI;sp|P30403|VM2RH_CALRH;sp|E9NW26|VM2P1_PROMU;sp|Q7ZZS9|VM2J_PROJR;sp|O57413|VM2T3_PROMU;sp|E9NW27|VM2P2_PROMU;sp|Q1PHZ4|VM3B1_BOTJR;sp|C9E1R9|VM2V2_CROVV;tr|E3UJM0|E3UJM0_BOTNU;sp|Q5XUW8|VM2IA_BOTIN;sp|Q072L5|VM2_BOTAS	C9E1R9	Zinc metalloproteinase/disintegrin VMP-II (Crotalus viridis viridis)	464	473	no	no	2	6.4991e-17	134.23	237960000			12	13;33	13
ETVLLNR	LEAFGEWRETVLLNRI	RETVLLNRISHDNAQL	R	E	T	N	R	I	0	1	1	0	0	0	1	0	0	0	2	0	0	0	0	0	1	0	0	1	0	0	7	0	843.481	sp|C9E1R9|VM2V2_CROVV;sp|Q805F6|VM2AB_AGKCO;sp|Q90220|VM2H1_GLOHA;sp|P15503|VM2TA_TRIGA;sp|Q9IAB0|VM2CO_AGKCO;sp|Q805F4|VM2PB_AGKPI;sp|C9E1S1|VM2V2_AGKPL;sp|P0C6E8|VM3G1_TRIGA	C9E1R9	Zinc metalloproteinase/disintegrin VMP-II (Crotalus viridis viridis)	274	280	no	no	2	0.011273	39.663	73921000			30	13;14;29	31
YNSNLNTIR	ADHRMFTKYNSNLNTI	NSNLNTIRIWVHEIVN	K	Y	N	I	R	I	0	1	3	0	0	0	0	0	0	1	1	0	0	0	0	1	1	0	1	0	0	0	9	0	1093.55	sp|C9E1R9|VM2V2_CROVV;tr|E3UJM0|E3UJM0_BOTNU;sp|Q5XUW8|VM2IA_BOTIN;sp|Q072L5|VM2_BOTAS;sp|Q805F6|VM2AB_AGKCO;sp|P0DJE1|VM1B1_BOTAT;sp|P0DL29|VM1_BOTPI;sp|P85314|VM1BI_BOTMO;tr|E3UJL3|E3UJL3_BOTNU;sp|Q7T1T4|VM1B2_BOTJR;sp|P83512|VM1B1_BOTAS;sp|P84907|VM1LA_BOTLC	C9E1R9	Zinc metalloproteinase/disintegrin VMP-II (Crotalus viridis viridis)	213	221	no	no	2	0.0034288	60.102	0			194	13;40	209
LRPGAQCAEGLCCDQCK	CCDAETCKLRPGAQCA	GLCCDQCKFMKEGTVC	K	L	R	C	K	F	2	1	0	1	4	2	1	2	0	0	2	1	0	0	1	0	0	0	0	0	0	0	17	1	2021.85	sp|C9E1S1|VM2V2_AGKPL;sp|Q7SZE0|VM2SA_GLOSA	C9E1S1	Zinc metalloproteinase/disintegrin VMP-II (Agkistrodon piscivorus leucostoma)	433	449	yes	no	2;3	1.2524e-17	60.489	182750000			85	14	91
VPNEDEQTRNPK	KLGVHSKKVPNEDEQT	DEQTRNPKEKFFCPNK	K	V	P	P	K	E	0	1	2	1	0	1	2	0	0	0	0	1	0	0	2	0	1	0	0	1	0	0	12	1	1425.68	sp|F8S116|VSP5_CROAD;sp|Q8QHK2|VSP2_CROAT	F8S116	Snake venom serine proteinase 5 (Crotalus adamanteus)	82	93	yes	no	2	0.00036518	54.343	0			182	19	196
TVPNEDEQTR	IKLGMHSKTVPNEDEQ	PNEDEQTRVPKEKFFC	K	T	V	T	R	V	0	1	1	1	0	1	2	0	0	0	0	0	0	0	1	0	2	0	0	1	0	0	10	0	1187.54	sp|J3RY93|VSPC_CROAD;tr|F8S118|F8S118_CROAD	J3RY93	Snake venom serine proteinase 12 (Crotalus adamanteus )	81	90	yes	no	2	5.913e-12	121.5	307100000			162	20	171
TVPNEDEQTRVPK	IKLGMHSKTVPNEDEQ	DEQTRVPKEKFFCLSS	K	T	V	P	K	E	0	1	1	1	0	1	2	0	0	0	0	1	0	0	2	0	2	0	0	2	0	0	13	1	1511.76	sp|J3RY93|VSPC_CROAD;tr|F8S118|F8S118_CROAD	J3RY93	Snake venom serine proteinase 12 (Crotalus adamanteus )	81	93	yes	no	2	2.3898e-14	113.24	211610000			163	20	172
DLHPELSEDEIK	NRSIQFARDLHPELSE	ELSEDEIKRLAKQEYE	R	D	L	I	K	R	0	0	0	2	0	0	3	0	1	1	2	1	0	0	1	1	0	0	0	0	0	0	12	0	1423.68	sp|J3S820|HYAL_CROAD	J3S820	Hyaluronidase (Crotalus adamanteus)	161	172	yes	yes	2	0.0034828	28.053	0			15	21	16
SIQFARDLHPELSEDEIKR	SKNVYRNRSIQFARDL	LSEDEIKRLAKQEYEK	R	S	I	K	R	L	1	2	0	2	0	1	3	0	1	2	2	1	0	1	1	2	0	0	0	0	0	0	19	2	2282.17	sp|J3S820|HYAL_CROAD	J3S820	Hyaluronidase (Crotalus adamanteus)	155	173	yes	yes	2	0.021113	8.8569	240810000			138	21	147
KVPNENEQTRNPK	MKLGVHSKKVPNENEQ	NEQTRNPKEKFFCPNK	K	K	V	P	K	E	0	1	3	0	0	1	2	0	0	0	0	2	0	0	2	0	1	0	0	1	0	0	13	2	1552.8	sp|J3S835|VSP8_CROAD	J3S835	Snake venom serine proteinase 8 (Crotalus adamanteus)	81	93	yes	yes	2	2.4547e-08	63.944	0			77	23	82
GDILVLLGVHR	LTAAHCDRGDILVLLG	LVLLGVHRLKDVQTRV	R	G	D	H	R	L	0	1	0	1	0	0	0	2	1	1	3	0	0	0	0	0	0	0	0	2	0	0	11	0	1190.71	sp|J3SDW9|VSPE_CROAD;tr|J3SDX1|J3SDX1_CROAD;tr|J3S3W7|J3S3W7_CROAD;sp|Q2QA04|VSP_CRODD;tr|F8S115|F8S115_CROAD	J3SDW9	Snake venom serine proteinase 14 (Crotalus adamanteus)	68	78	yes	no	2	9.5087e-08	93.096	13676000			39	24	40
AAYPELPATSR	LLNYTVCRAAYPELPA	PELPATSRTLCAGILQ	R	A	A	S	R	T	3	1	0	0	0	0	1	0	0	0	1	0	0	0	2	1	1	0	1	0	0	0	11	0	1174.6	sp|O13069|VSP2_BOTJA;sp|Q9DG83|VSP6_PROMU	O13069	Thrombin-like enzyme KN-BJ 2 (Bothrops jararaca)	175	185	no	no	2	1.1905e-11	85.821	427280000			2	25	2
DWYANLGPMR	RVRTYRKKDWYANLGP	YANLGPMRLPTKHRIV	K	D	W	M	R	L	1	1	1	1	0	0	0	1	0	0	1	0	1	0	1	0	0	1	1	0	0	0	10	0	1221.56	sp|O93364|OXLA_CROAD;sp|P56742|OXLA_CROAT;sp|F8S0Z5|OXLA2_CROAD;sp|K9N7B7|OXLA_CRODM	O93364	L-amino-acid oxidase (Crotalus adamanteus)	97	106	yes	no	2	3.586e-11	85.862	40175000			21	26	22
FEPPLPPK	SRAARRIKFEPPLPPK	FEPPLPPKKAHALRSV	K	F	E	P	K	K	0	0	0	0	0	0	1	0	0	0	1	1	0	1	4	0	0	0	0	0	0	0	8	0	923.512	sp|O93364|OXLA_CROAD;sp|P56742|OXLA_CROAT;sp|F8S0Z5|OXLA2_CROAD;sp|K9N7B7|OXLA_CRODM;sp|B0VXW0|OXLA_SISCA;sp|Q6TGQ8|OXLA_BOTMO;sp|Q6TGQ9|OXLA_BOTJR;sp|B5AR80|OXLA_BOTPA;sp|P0CC17|OXLA_BOTAT;sp|Q90W54|OXLA_GLOBL;tr|T2HQ57|T2HQ57_OVOOK	O93364	L-amino-acid oxidase (Crotalus adamanteus)	322	329	yes	no	1;2	0.0089722	57.177	896720000			32	26	33
FEPPLPPKK	SRAARRIKFEPPLPPK	EPPLPPKKAHALRSVH	K	F	E	K	K	A	0	0	0	0	0	0	1	0	0	0	1	2	0	1	4	0	0	0	0	0	0	0	9	1	1051.61	sp|O93364|OXLA_CROAD;sp|P56742|OXLA_CROAT;sp|F8S0Z5|OXLA2_CROAD;sp|K9N7B7|OXLA_CRODM;sp|B0VXW0|OXLA_SISCA;sp|Q6TGQ8|OXLA_BOTMO;sp|Q6TGQ9|OXLA_BOTJR;sp|B5AR80|OXLA_BOTPA;sp|P0CC17|OXLA_BOTAT;sp|Q90W54|OXLA_GLOBL;tr|T2HQ57|T2HQ57_OVOOK	O93364	L-amino-acid oxidase (Crotalus adamanteus)	322	330	yes	no	2	0.0013713	46.334	758190000			33	26	34
FWEDDGIHGGK	IFLTCTKKFWEDDGIH	DDGIHGGKSTTDLPSR	K	F	W	G	K	S	0	0	0	2	0	0	1	3	1	1	0	1	0	1	0	0	0	1	0	0	0	0	11	0	1259.56	sp|O93364|OXLA_CROAD;sp|Q6TGQ8|OXLA_BOTMO;sp|Q6TGQ9|OXLA_BOTJR;sp|B5AR80|OXLA_BOTPA;sp|P0CC17|OXLA_BOTAT;tr|X2L4E2|X2L4E2_BOTPC;sp|A0A024BTN9|OXLA_BOTSC;tr|T2HRS5|T2HRS5_PROFL;tr|A0A077L6L4|A0A077L6L4_PROEL;sp|P81375|OXLA_MACLB;sp|P0DI84|OXLA_VIPAA;sp|X2JCV5|OXLA_CERCE;sp|A6MFL0|OXLA_DEMVE	O93364	L-amino-acid oxidase (Crotalus adamanteus)	353	363	yes	no	2;3	7.213e-06	53.237	4093800000			38	26	39
HDDIFGYEK	VSFIESLKHDDIFGYE	DDIFGYEKRFDEIVGG	K	H	D	E	K	R	0	0	0	2	0	0	1	1	1	1	0	1	0	1	0	0	0	0	1	0	0	0	9	0	1122.5	sp|O93364|OXLA_CROAD;sp|P56742|OXLA_CROAT;sp|F8S0Z5|OXLA2_CROAD;sp|K9N7B7|OXLA_CRODM;sp|B0VXW0|OXLA_SISCA;sp|J7H670|OXLA_LACMT	O93364	L-amino-acid oxidase (Crotalus adamanteus)	239	247	yes	no	2	0.0006132	98.048	503280000			44	26	46
IKFEPPLPPK	TTSRAARRIKFEPPLP	FEPPLPPKKAHALRSV	R	I	K	P	K	K	0	0	0	0	0	0	1	0	0	1	1	2	0	1	4	0	0	0	0	0	0	0	10	1	1164.69	sp|O93364|OXLA_CROAD;sp|P56742|OXLA_CROAT;sp|F8S0Z5|OXLA2_CROAD;sp|K9N7B7|OXLA_CRODM;sp|B0VXW0|OXLA_SISCA;sp|Q6TGQ8|OXLA_BOTMO;sp|Q6TGQ9|OXLA_BOTJR;sp|B5AR80|OXLA_BOTPA;sp|P0CC17|OXLA_BOTAT;sp|Q90W54|OXLA_GLOBL;tr|T2HQ57|T2HQ57_OVOOK	O93364	L-amino-acid oxidase (Crotalus adamanteus)	320	329	yes	no	2	0.00070996	51.979	328770000			59	26	63
IKFEPPLPPKK	TTSRAARRIKFEPPLP	EPPLPPKKAHALRSVH	R	I	K	K	K	A	0	0	0	0	0	0	1	0	0	1	1	3	0	1	4	0	0	0	0	0	0	0	11	2	1292.79	sp|O93364|OXLA_CROAD;sp|P56742|OXLA_CROAT;sp|F8S0Z5|OXLA2_CROAD;sp|K9N7B7|OXLA_CRODM;sp|B0VXW0|OXLA_SISCA;sp|Q6TGQ8|OXLA_BOTMO;sp|Q6TGQ9|OXLA_BOTJR;sp|B5AR80|OXLA_BOTPA;sp|P0CC17|OXLA_BOTAT;sp|Q90W54|OXLA_GLOBL;tr|T2HQ57|T2HQ57_OVOOK	O93364	L-amino-acid oxidase (Crotalus adamanteus)	320	330	yes	no	2	7.333e-05	49.081	155980000			60	26	64
KFWEDDGIHGGK	KIFLTCTKKFWEDDGI	DDGIHGGKSTTDLPSR	K	K	F	G	K	S	0	0	0	2	0	0	1	3	1	1	0	2	0	1	0	0	0	1	0	0	0	0	12	1	1387.65	sp|O93364|OXLA_CROAD;sp|Q6TGQ8|OXLA_BOTMO;sp|Q6TGQ9|OXLA_BOTJR;sp|B5AR80|OXLA_BOTPA;sp|P0CC17|OXLA_BOTAT;tr|X2L4E2|X2L4E2_BOTPC;sp|A0A024BTN9|OXLA_BOTSC;tr|T2HRS5|T2HRS5_PROFL;tr|A0A077L6L4|A0A077L6L4_PROEL;sp|P81375|OXLA_MACLB;sp|X2JCV5|OXLA_CERCE;sp|A6MFL0|OXLA_DEMVE	O93364	L-amino-acid oxidase (Crotalus adamanteus)	352	363	yes	no	2;3	7.0089e-14	94.507	1990100000			74	26	79
NGLTATSNPK	EEFLEIAKNGLTATSN	LTATSNPKRVVIVGAG	K	N	G	P	K	R	1	0	2	0	0	0	0	1	0	0	1	1	0	0	1	1	2	0	0	0	0	0	10	0	1001.51	sp|O93364|OXLA_CROAD;sp|P56742|OXLA_CROAT;sp|F8S0Z5|OXLA2_CROAD;sp|B0VXW0|OXLA_SISCA;sp|P0CJ40|OXLA_BOTMA	O93364	L-amino-acid oxidase (Crotalus adamanteus)	43	52	yes	no	2	7.83e-10	75.509	341990000			99	26	108
NNPGLLEYPVKPSEEGK	RKRVREVKNNPGLLEY	VKPSEEGKSAAQLYVE	K	N	N	G	K	S	0	0	2	0	0	0	3	2	0	0	2	2	0	0	3	1	0	0	1	1	0	0	17	1	1869.95	sp|O93364|OXLA_CROAD;sp|P56742|OXLA_CROAT;sp|F8S0Z5|OXLA2_CROAD	O93364	L-amino-acid oxidase (Crotalus adamanteus)	151	167	yes	no	2	9.6421e-24	114.06	459200000			106	26	115
RFDEIVGGMDQLPTSMYEAIK	DDIFGYEKRFDEIVGG	TSMYEAIKEKVQVHFN	K	R	F	I	K	E	1	1	0	2	0	1	2	2	0	2	1	1	2	1	1	1	1	0	1	1	0	0	21	1	2399.15	sp|O93364|OXLA_CROAD;sp|P56742|OXLA_CROAT;sp|F8S0Z5|OXLA2_CROAD;sp|K9N7B7|OXLA_CRODM;sp|B0VXW0|OXLA_SISCA	O93364	L-amino-acid oxidase (Crotalus adamanteus)	248	268	yes	no	2	2.1725e-10	41.798	33490000			121	26	130
STTDLPSR	DDGIHGGKSTTDLPSR	STTDLPSRFIYYPNHN	K	S	T	S	R	F	0	1	0	1	0	0	0	0	0	0	1	0	0	0	1	2	2	0	0	0	0	0	8	0	875.435	sp|O93364|OXLA_CROAD;sp|P56742|OXLA_CROAT;sp|F8S0Z5|OXLA2_CROAD;sp|K9N7B7|OXLA_CRODM;sp|B0VXW0|OXLA_SISCA;sp|Q6TGQ8|OXLA_BOTMO;sp|Q6TGQ9|OXLA_BOTJR;sp|B5AR80|OXLA_BOTPA;sp|Q90W54|OXLA_GLOBL;tr|T2HQ57|T2HQ57_OVOOK;tr|X2L4E2|X2L4E2_BOTPC;sp|A0A024BTN9|OXLA_BOTSC;tr|T2HRS5|T2HRS5_PROFL;tr|A0A077L6L4|A0A077L6L4_PROEL;sp|P0DI84|OXLA_VIPAA;sp|J7H670|OXLA_LACMT;sp|Q4F867|OXLA_DABSI;sp|A8QL58|OXLA_NAJAT;…	O93364	L-amino-acid oxidase (Crotalus adamanteus)	364	371	yes	no	2	0.0015435	117.72	4166500000			147	26	156
VIEIQQNDR	VQVHFNARVIEIQQND	IEIQQNDREATVTYQT	R	V	I	D	R	E	0	1	1	1	0	2	1	0	0	2	0	0	0	0	0	0	0	0	0	1	0	0	9	0	1113.58	sp|O93364|OXLA_CROAD;sp|P56742|OXLA_CROAT;sp|F8S0Z5|OXLA2_CROAD;sp|K9N7B7|OXLA_CRODM;sp|B0VXW0|OXLA_SISCA	O93364	L-amino-acid oxidase (Crotalus adamanteus)	279	287	yes	no	2	2.2176e-08	128.36	70373000			175	26	187;188;189
VQVHFNAR	MYEAIKEKVQVHFNAR	VQVHFNARVIEIQQND	K	V	Q	A	R	V	1	1	1	0	0	1	0	0	1	0	0	0	0	1	0	0	0	0	0	2	0	0	8	0	969.514	sp|O93364|OXLA_CROAD;sp|P56742|OXLA_CROAT;sp|F8S0Z5|OXLA2_CROAD;sp|K9N7B7|OXLA_CRODM;sp|B0VXW0|OXLA_SISCA	O93364	L-amino-acid oxidase (Crotalus adamanteus)	271	278	yes	no	2	0.0083876	77.058	2493300000			184	26	198;199
RVVIVGAGMAGLSAAY	LKATSNPKRVVIVGAG	MAGLSAAY________	K	R	V	A	Y	-	4	1	0	0	0	0	0	3	0	1	1	0	1	0	0	1	0	0	1	3	0	0	16	1	1533.83	sp|P0C2D1|OXLA_BOTPI	P0C2D1	L-amino-acid oxidase (Bothrops pirajai)	34	49	yes	yes	2	2.57e-05	39.629	13047000			129	28	138
LRPGAQCGEGLCCDQCR	CCDAATCKLRPGAQCG	GLCCDQCRFTSAGTEC	K	L	R	C	R	F	1	2	0	1	4	2	1	3	0	0	2	0	0	0	1	0	0	0	0	0	0	0	17	1	2035.84	sp|P0C6E8|VM3G1_TRIGA	P0C6E8	Zinc metalloproteinase/disintegrin (Trimeresurus gramineus)	266	282	yes	yes	3	1.7467e-30	76.82	290840000			86	29	92
TPPAGPDVGPR	________________	AGPDVGPR________	-	T	P	P	R	-	1	1	0	1	0	0	0	2	0	0	0	0	0	0	4	0	1	0	0	1	0	0	11	0	1062.55	sp|P0CJ34|BKIP_CROAT	P0CJ34	Bradykinin inhibitor peptide (Crotalus atrox)	1	11	yes	yes	2	9.189e-12	113.99	8181700000			161	30	170
NLVQFELLIMK	________________	QFELLIMKVAKRSGLL	-	N	L	M	K	V	0	0	1	0	0	1	1	0	0	1	3	1	1	1	0	0	0	0	0	1	0	0	11	0	1346.76	sp|P0DJM5|PA2AC_CROVV	P0DJM5	Acidic phospholipase A2 Cvv-E6c (Crotalus viridis viridis)	1	11	yes	yes	1;2	9.0691e-07	117.81	58113000			104	31	113
IVNTINEVYR	KLRKWIYRIVNTINEV	NTINEVYRSLNILVAL	R	I	V	Y	R	S	0	1	2	0	0	0	1	0	0	2	0	0	0	0	0	0	1	0	1	2	0	0	10	0	1219.66	sp|P0DM90|VM32B_GLOBR;sp|P0DM89|VM32A_GLOBR	P0DM90	Zinc metalloproteinase-disintegrin-like brevilysin H2b (Gloydius brevicaudus )	39	48	yes	no	2	2.5776e-05	66.056	373390000			72	32	77
NTLHSFGEWR	ITVQSSAKNTLHSFGE	LHSFGEWRKSVLLNRK	K	N	T	W	R	K	0	1	1	0	0	0	1	1	1	0	1	0	0	1	0	1	1	1	0	0	0	0	10	0	1245.59	sp|P20897|VM1H2_CRORU	P20897	Snake venom metalloproteinase HT-2 (Crotalus ruber ruber )	73	82	yes	yes	2	0.0015922	43.308	3025700000			110	35	119
LRPGAQCADGLCCDQCR	CCDAATCKLRPGAQCA	GLCCDQCRFKKKRTIC	K	L	R	C	R	F	2	2	0	2	4	2	0	2	0	0	2	0	0	0	1	0	0	0	0	0	0	0	17	1	2035.84	sp|P21859|VM2T_PROFL;sp|P14530|VM2HA_PROFL;sp|P17349|VM2E1_PROEL;sp|P68520|VM2IC_CROAT;sp|P22827|VM2I_SISMB;sp|Q90YA6|VM2E2_PROEL;sp|P18619|VM2FL_PROFL	P21859	Disintegrin triflavin (Protobothrops flavoviridis )	21	37	yes	no	2	6.0252e-26	113.88	356590000			84	33	90
QRVHQMVNIMK	NGDSDKIRQRVHQMVN	HQMVNIMKESYTYMYI	R	Q	R	M	K	E	0	1	1	0	0	2	0	0	1	1	0	1	2	0	0	0	0	0	0	2	0	0	11	1	1382.73	tr|Q2QA03|Q2QA03_CRODD;sp|P34182|VM2AE_CROAT	P34182	Zinc metalloproteinase/disintegrin (Crotalus atrox )	218	228	no	no	2	6.8156e-11	96.342	144080000			117	37;58	126
RSTGVVQDHSEINLR	IGGICDPKRSTGVVQD	DHSEINLRVAVTMTHE	K	R	S	L	R	V	0	2	1	1	0	1	1	1	1	1	1	0	0	0	0	2	1	0	0	2	0	0	15	1	1709.88	sp|P34182|VM2AE_CROAT	P34182	Zinc metalloproteinase/disintegrin (Crotalus atrox )	308	322	yes	yes	2;3	4.5071e-87	167.92	2440900000			126	37	135
STGVVQDHSEINLR	GGICDPKRSTGVVQDH	DHSEINLRVAVTMTHE	R	S	T	L	R	V	0	1	1	1	0	1	1	1	1	1	1	0	0	0	0	2	1	0	0	2	0	0	14	0	1553.78	sp|P34182|VM2AE_CROAT	P34182	Zinc metalloproteinase/disintegrin (Crotalus atrox )	309	322	yes	yes	2;3	2.8635e-48	149.69	5156100000			146	37	155
VHQMVNIMK	DSDKIRQRVHQMVNIM	HQMVNIMKESYTYMYI	R	V	H	M	K	E	0	0	1	0	0	1	0	0	1	1	0	1	2	0	0	0	0	0	0	2	0	0	9	0	1098.57	tr|Q2QA03|Q2QA03_CRODD;sp|P34182|VM2AE_CROAT	P34182	Zinc metalloproteinase/disintegrin (Crotalus atrox )	220	228	no	no	2	0.00011448	69.716	3959600000			174	37;58	184;185;186
IIGGDECNINEHR	________________	ECNINEHRFLVALYTP	-	I	I	H	R	F	0	1	2	1	1	0	2	2	1	3	0	0	0	0	0	0	0	0	0	0	0	0	13	0	1525.69	sp|P81176|VSP1_GLOBL;tr|I4CHP3|I4CHP3_GLOHA;sp|P0DMH6|VSP_BOTFO;sp|Q9PSN3|VSP2_AGKBI	P81176	Thrombin-like enzyme halystase (Gloydius blomhoffii)	1	13	yes	no	2	3.1361e-50	96.745	0			54	38	56
VVGGDECNINEHR	________________	ECNINEHRFLVAIFNS	-	V	V	H	R	F	0	1	2	1	1	0	2	2	1	1	0	0	0	0	0	0	0	0	0	2	0	0	13	0	1497.66	sp|P82981|VSP2_AGKCO;sp|P86531|VSP2_DABRR;sp|P80899|VSPCA_GLOHA;sp|P0DMH5|VSP_BOTCO;sp|P81884|VSPT3_BOTJA;sp|P81883|VSPT2_BOTJA;sp|P33588|VSPCA_AGKBI;sp|P0C578|VSP2_OVOOK;sp|P0DKY5|VSP_CRODC;sp|P0DL26|VSP27_BOTPI;sp|Q7LZF5|VSPC1_CROAT	P82981	Thrombin-like enzyme contortrixobin (Agkistrodon contortrix contortrix)	1	13	yes	no	2	3.4339e-15	84.365	123150000			186	39	201
VAVTMAHELGHNLGMR	DHSKKNLRVAVTMAHE	LGHNLGMRHDGNQCHC	R	V	A	M	R	H	2	1	1	0	0	0	1	2	2	0	2	0	2	0	0	0	1	0	0	2	0	0	16	0	1734.87	sp|P84907|VM1LA_BOTLC	P84907	Snake venom metalloproteinase leucurolysin-A (Bothrops leucurus)	136	151	yes	yes	2;3;4	9.6318e-48	146.96	5336500000			166	40	175
NFQMQLGVHSK	TAANCDSKNFQMQLGV	MQLGVHSKKVLNEDEQ	K	N	F	S	K	K	0	0	1	0	0	2	0	1	1	0	1	1	1	1	0	1	0	0	0	1	0	0	11	0	1287.64	sp|Q072L6|VSPL_BOTAS	Q072L6	Thrombin-like enzyme asperase (Bothrops asper)	70	80	yes	yes	2	2.7663e-11	75.819	0			98	41	107
VLNEDEQTR	QLGVHSKKVLNEDEQT	LNEDEQTRDPKEEASL	K	V	L	T	R	D	0	1	1	1	0	1	2	0	0	0	1	0	0	0	0	0	1	0	0	1	0	0	9	0	1102.53	sp|Q072L6|VSPL_BOTAS;tr|U3TAG3|U3TAG3_PROFL;tr|A1E238|A1E238_DEIAC;sp|Q2PQJ3|VSP1_BOTJR;sp|Q9YGS1|VSPA_DEIAC;tr|A1E2S2|A1E2S2_DEIAC;tr|A1E237|A1E237_DEIAC;sp|Q9I8X1|VSPP_DEIAC;sp|Q9DF66|VSP3_PROJR	Q072L6	Thrombin-like enzyme asperase (Bothrops asper)	82	90	no	no	2	1.498e-10	80.231	215730000			179	41	193
IMGWGSITPIQK	PSVGSVCRIMGWGSIT	GSITPIQKTNPDVPHC	R	I	M	Q	K	T	0	0	0	0	0	1	0	2	0	3	0	1	1	0	1	1	1	1	0	0	0	0	12	0	1329.71	sp|Q5W959|VSP14_BOTJA	Q5W959	Snake venom serine protease HS114 (Bothrops jararaca)	144	155	yes	yes	2	2.9475e-23	72.29	0			63	42	67;68
RGVIICGK	DIYSYSWKRGVIICGK	RGVIICGKGTPCEKQI	K	R	G	G	K	G	0	1	0	0	1	0	0	2	0	2	0	1	0	0	0	0	0	0	0	1	0	0	8	1	901.517	sp|Q71QE8|PA2BN_CROVV	Q71QE8	Basic phospholipase A2 Cvv-N6 (Crotalus viridis viridis)	86	93	yes	yes	2	0.0056464	78.324	1585500000			123	43	132
AAHGGLPATSR	LLDYEVCRAAHGGLPA	GGLPATSRTLCAGILE	R	A	A	S	R	T	3	1	0	0	0	0	0	2	1	0	1	0	0	0	1	1	1	0	0	0	0	0	11	0	1036.54	sp|Q7T229|VSPH_BOTJR	Q7T229	Snake venom serine protease homolog (Bothrops jararacussu)	178	188	yes	yes	2	0.0021966	39.179	122290000			0	44	0
CIESHSPR	NAERWAYRCIESHSPR	CIESHSPRDSRVLGGI	R	C	I	P	R	D	0	1	0	0	1	0	1	0	1	1	0	0	0	0	1	2	0	0	0	0	0	0	8	0	984.445	sp|Q7ZT99|CRVP_CROAT;sp|Q7ZTA0|CRVP_AGKPI	Q7ZT99	Cysteine-rich venom protein catrin (Crotalus atrox)	75	82	yes	no	2	0.011789	49.554	40453000			11	45	12
IVDLHNFLR	RKPEIQNKIVDLHNFL	VDLHNFLRRSVNPTAS	K	I	V	L	R	R	0	1	1	1	0	0	0	0	1	1	2	0	0	1	0	0	0	0	0	1	0	0	9	0	1125.63	sp|Q7ZT99|CRVP_CROAT	Q7ZT99	Cysteine-rich venom protein catrin (Crotalus atrox)	37	45	yes	yes	2	1.6907e-07	109.71	1487900000			71	45	76
MEWYPEAAANAER	PTASNMLKMEWYPEAA	EAAANAERWAYRCIES	K	M	E	E	R	W	4	1	1	0	0	0	3	0	0	0	0	0	1	0	1	0	0	1	1	0	0	0	13	0	1536.67	tr|F2Q6G0|F2Q6G0_DEIAC;tr|F2Q6G1|F2Q6G1_DEIAC;tr|T2HPR8|T2HPR8_OVOOK;tr|T2HP25|T2HP25_PROFL;tr|A0A077LA61|A0A077LA61_PROEL;sp|Q8JI40|CRVP_GLOBL;sp|Q8JI39|CRVP_PROFL;tr|A0A077L7I7|A0A077L7I7_PROFL;sp|P0DJG8|CRVP_HELAG;sp|Q2XXQ0|CRVP_ERYPO;sp|Q7ZT99|CRVP_CROAT;sp|Q7ZTA0|CRVP_AGKPI	Q7ZT99	Cysteine-rich venom protein catrin (Crotalus atrox)	58	70	no	no	2	5.3275e-16	109	494350000			90	45;55	97
SVNPTASNMLK	DLHNFLRRSVNPTASN	PTASNMLKMEWYPEAA	R	S	V	L	K	M	1	0	2	0	0	0	0	0	0	0	1	1	1	0	1	2	1	0	0	1	0	0	11	0	1160.59	tr|F2Q6G0|F2Q6G0_DEIAC;tr|F2Q6G1|F2Q6G1_DEIAC;tr|T2HPR8|T2HPR8_OVOOK;tr|T2HP25|T2HP25_PROFL;tr|A0A077LA61|A0A077LA61_PROEL;sp|Q8JI40|CRVP_GLOBL;sp|Q8JI39|CRVP_PROFL;tr|A0A077L7I7|A0A077L7I7_PROFL;sp|Q7ZT99|CRVP_CROAT;sp|Q7ZTA0|CRVP_AGKPI	Q7ZT99	Cysteine-rich venom protein catrin (Crotalus atrox)	47	57	no	no	2	3.2898e-05	61.344	550900000			149	45;55	158
WTEIIHAWHGENK	YMSPVPIKWTEIIHAW	HAWHGENKNFKYGIGA	K	W	T	N	K	N	1	0	1	0	0	0	2	1	2	2	0	1	0	0	0	0	1	2	0	0	0	0	13	0	1619.78	sp|Q7ZT99|CRVP_CROAT;sp|Q7ZTA0|CRVP_AGKPI	Q7ZT99	Cysteine-rich venom protein catrin (Crotalus atrox)	105	117	yes	no	2;3	0.00023452	53.136	130190000			187	45	202
DNIPSYDNK	RVAAICFRDNIPSYDN	NIPSYDNKYIQFPAKN	R	D	N	N	K	Y	0	0	2	2	0	0	0	0	0	1	0	1	0	0	1	1	0	0	1	0	0	0	9	0	1064.48	sp|Q7ZTA8|PA2AE_CROVV;sp|Q7ZTA6|PA2AB_CROVV;sp|P00624|PA2A_CROAT;sp|D6MKR0|PA2A6_CROHD	Q7ZTA8	Acidic phospholipase A2 Cvv-E6e (Crotalus viridis viridis)	114	122	yes	no	1;2	1.3794e-06	103.8	181980000			16	15	17
CCFVHDCCYGK	RPQDATDRCCFVHDCC	VHDCCYGKATDCNPKT	R	C	C	G	K	A	0	0	0	1	4	0	0	1	1	0	0	1	0	1	0	0	0	0	1	1	0	0	11	0	1504.54	sp|Q800C3|PA2AF_CROVV;sp|Q800C2|PA2AG_CROVV;sp|Q800C1|PA2AH_CROVV;sp|Q7SID6|PA2A_DEIAC;sp|P0DJ62|PA2A_BOTLC;tr|T2HPU3|T2HPU3_PROFL;sp|P00621|PA2A2_BITNA;sp|P86456|PA2A4_BOTAL;sp|P00622|PA2B_BITCA;sp|Q6H3C6|PA2AI_TRIST;sp|Q6H3C5|PA2BB_TRIST;sp|Q2YHJ5|PA2AB_TRIPE;sp|P86974|PA2BD_BOTLC;sp|P86907|PA2A_BOTAM;sp|P86806|PA2BA_CRODM;sp|P86805|PA2B9_CRODM;sp|P86169|PA2BA_CRODR;sp|P84651|PA2A_LACST;sp|P828…	Q800C3	Acidic phospholipase A2 Cvv-E6f (Crotalus viridis viridis)	59	69	no	no	2	0.0024906	38.559	45510000			10	46;15	11
RFPAENCR	PSYNNNYKRFPAENCR	RFPAENCREEPEPC__	K	R	F	C	R	E	1	2	1	0	1	0	1	0	0	0	0	0	0	1	1	0	0	0	0	0	0	0	8	1	1048.49	sp|Q800C3|PA2AF_CROVV;sp|Q800C2|PA2AG_CROVV;sp|Q800C1|PA2AH_CROVV	Q800C3	Acidic phospholipase A2 Cvv-E6f (Crotalus viridis viridis)	125	132	yes	no	2	8.4644e-10	122.44	243520000			122	46	131
VAAVCFR	KQVCECDRVAAVCFRD	RVAAVCFRDNIPSYNN	R	V	A	F	R	D	2	1	0	0	1	0	0	0	0	0	0	0	0	1	0	0	0	0	0	2	0	0	7	0	821.422	sp|Q800C3|PA2AF_CROVV;sp|Q800C2|PA2AG_CROVV;sp|Q800C1|PA2AH_CROVV;sp|Q7SID6|PA2A_DEIAC	Q800C3	Acidic phospholipase A2 Cvv-E6f (Crotalus viridis viridis)	107	113	yes	no	2	2.0912e-06	126.68	76305000			165	46	174
LDRPVSNSEHIAPLSLPSSPPSVGSVCR	DKDIMLIRLDRPVSNS	PSVGSVCRIMGWGTIS	R	L	D	C	R	I	1	2	1	1	1	0	1	1	1	1	3	0	0	0	5	7	0	0	0	3	0	0	28	1	2957.5	sp|Q8QHK3|VSP1_CROAT	Q800C3	Acidic phospholipase A2 Cvv-E6f (Crotalus viridis viridis)	115	142	yes	yes	3	3.8453e-18	42.057	37764000			79	47	84
AAYPEYGLPATSR	LLSYSVCRAAYPEYGL	YGLPATSRTLCAGILE	R	A	A	S	R	T	3	1	0	0	0	0	1	1	0	0	1	0	0	0	2	1	1	0	2	0	0	0	13	0	1394.68	sp|Q8UUK2|VSPS1_CROAD;sp|J3S833|VSP2_CROAD;sp|Q8QHK3|VSP1_CROAT	Q8UUK2	Snake venom serine proteinase Sp1 (Crotalus adamanteus)	175	187	no	no	2	6.4713e-15	79.089	225750000			3	22;47	3
EPALYTK	STLCGYVREPALYTKV	REPALYTKVFDHLDWI	R	E	P	T	K	V	1	0	0	0	0	0	1	0	0	0	1	1	0	0	1	0	1	0	1	0	0	0	7	0	820.433	sp|Q8UUK2|VSPS1_CROAD;sp|J3S833|VSP2_CROAD;sp|Q71QI3|VSP5_TRIST;sp|Q8QHK3|VSP1_CROAT	Q8UUK2	Snake venom serine proteinase Sp1 (Crotalus adamanteus)	231	237	no	no	1	0.020312	32.786	165370000			27	22;47	28
IHLGVHSK	HCEGNKMKIHLGVHSK	IHLGVHSKKVPNKDKQ	K	I	H	S	K	K	0	0	0	0	0	0	0	1	2	1	1	1	0	0	0	1	0	0	0	1	0	0	8	0	889.513	sp|Q8UUK2|VSPS1_CROAD;sp|J3S833|VSP2_CROAD;sp|O13069|VSP2_BOTJA;sp|Q8QHK3|VSP1_CROAT	Q8UUK2	Snake venom serine proteinase Sp1 (Crotalus adamanteus)	72	79	no	no	2	0.0068769	113.41	3295200000			53	22;47;25	55
TLCAGILEGGK	YGLPATSRTLCAGILE	AGILEGGKDTCAGDSG	R	T	L	G	K	D	1	0	0	0	1	0	1	3	0	1	2	1	0	0	0	0	1	0	0	0	0	0	11	0	1117.58	sp|J3S835|VSP8_CROAD;tr|T2HQA7|T2HQA7_PROFL;tr|T2HPV4|T2HPV4_PROFL;tr|E9JG18|E9JG18_ECHCO;tr|E9JG17|E9JG17_ECHCO;tr|A1E2S4|A1E2S4_DEIAC;tr|A1E2S3|A1E2S3_DEIAC;tr|A1E2S1|A1E2S1_DEIAC;tr|A1E239|A1E239_DEIAC;tr|A1E236|A1E236_DEIAC;tr|A1E235|A1E235_DEIAC;sp|O93421|VSPPE_GLOHA;sp|Q6T5L0|VSPSH_GLOSH;sp|Q9DG84|VSP7_PROMU;sp|Q71QJ3|VSP01_TRIST;sp|Q71QJ1|VSP09_TRIST;sp|Q71QI8|VSP10_TRIST;sp|Q71QI5|VSP03_T…	Q8UUK2	Snake venom serine proteinase Sp1 (Crotalus adamanteus)	188	198	no	no	1;2	3.0055e-05	61.161	291710000			154	22;47;20;51;23;44;39;24;38;19	163
VFDHLDWIQSIIAGNTDATCPL	REPALYTKVFDHLDWI	NTDATCPL________	K	V	F	P	L	-	2	0	1	3	1	1	0	1	1	3	2	0	0	1	1	1	2	1	0	1	0	0	22	0	2485.19	sp|Q8UUK2|VSPS1_CROAD;sp|J3S833|VSP2_CROAD	Q8UUK2	Snake venom serine proteinase Sp1 (Crotalus adamanteus)	238	259	yes	no	2;3	6.6758e-17	51.566	93885000			171	22	181
GNDYGYCR	SCFKDNQKGNDYGYCR	GNDYGYCRKENGKKIP	K	G	N	C	R	K	0	1	1	1	1	0	0	2	0	0	0	0	0	0	0	0	0	0	2	0	0	0	8	0	1003.38	sp|Q8UVG0|VM3BE_BOTER;tr|A0A077L6N3|A0A077L6N3_PROEL;tr|A0A077LAC3|A0A077LAC3_PROFL;tr|T2HPB1|T2HPB1_PROFL;sp|Q8JIR2|VM3HA_PROFL	Q8UVG0	Zinc metalloproteinase-disintegrin-like berythractivase (Bothrops erythromelas)	535	542	yes	no	2	0.0132	58.815	20739000			42	48	44
DNSPGQNNPCK	KCGRLYCKDNSPGQNN	PGQNNPCKMFYSNEDE	K	D	N	C	K	M	0	0	3	1	1	1	0	1	0	0	0	1	0	0	2	1	0	0	0	0	0	0	11	0	1229.51	sp|A2CJE3|VM3V_CROVV;sp|A2CJE2|VM3S_CROSS;sp|A2CJE4|VM3C_CROAT;tr|V5Z141|V5Z141_DEIAC;sp|Q90282|VM3VB_CROAT;sp|C9E1R8|VM3V3_CROVV;sp|Q2QA02|VM3_CRODD;sp|P0C7B0|VM3H6_GLOBR;sp|P30431|VM3JA_BOTJA;sp|Q8QG88|VM36A_BOTIN;sp|O93523|VM3BP_BOTJA	Q90282	Zinc metalloproteinase-disintegrin-like VAP2B (Crotalus atrox)	562	572	no	no	2	2.4817e-09	110.53	270130000			17	12;7	18
FVELFLVVDK	HQKYNPFRFVELFLVV	ELFLVVDKAMVTKNNG	R	F	V	D	K	A	0	0	0	1	0	0	1	0	0	0	2	1	0	2	0	0	0	0	0	3	0	0	10	0	1207.69	sp|Q90282|VM3VB_CROAT;sp|C9E1R8|VM3V3_CROVV	Q90282	Zinc metalloproteinase-disintegrin-like VAP2B (Crotalus atrox)	199	208	yes	no	2	8.2136e-05	48.998	53728000			37	12	38
GMVLPGTK	YSNEDEHKGMVLPGTK	GMVLPGTKCADGKVCS	K	G	M	T	K	C	0	0	0	0	0	0	0	2	0	0	1	1	1	0	1	0	1	0	0	1	0	0	8	0	801.442	sp|A2CJE3|VM3V_CROVV;sp|A2CJE2|VM3S_CROSS;sp|P0C7N3|VM3CR_CROVV;tr|V5Z141|V5Z141_DEIAC;tr|T2HRR6|T2HRR6_PROFL;tr|A0A077LA53|A0A077LA53_PROEL;sp|C5H5D3|VM32_BOTAT;sp|C5H5D6|VM32_LACMR;sp|C5H5D5|VM31_LACMR;sp|Q1PS45|VM3AK_DEIAC;sp|Q9W6M5|VM3AH_DEIAC;sp|Q8AWI5|VM3HA_GLOHA;tr|U3TBS9|U3TBS9_OVOOK;sp|Q90282|VM3VB_CROAT;sp|C9E1R8|VM3V3_CROVV;sp|Q2QA02|VM3_CRODD;sp|A4PBQ9|VM3VA_CROAT;sp|P0C7B0|VM3H6_GLOB…	Q90282	Zinc metalloproteinase-disintegrin-like VAP2B (Crotalus atrox)	583	590	no	no	2	0.0068539	84.498	711570000			41	12;7;18;11;48	42;43
HDNAQLLTAIDLDR	TDLLTRKKHDNAQLLT	LTAIDLDRVIGLAYVG	K	H	D	D	R	V	2	1	1	3	0	1	0	0	1	1	3	0	0	0	0	0	1	0	0	0	0	0	14	0	1593.81	sp|Q90282|VM3VB_CROAT;sp|C9E1R8|VM3V3_CROVV;sp|Q2QA02|VM3_CRODD;sp|A4PBQ9|VM3VA_CROAT	Q90282	Zinc metalloproteinase-disintegrin-like VAP2B (Crotalus atrox)	284	297	yes	no	2;3	9.9533e-188	196.18	1049500000			45	12	47
ITVKPEAGYTLNAFGEWR	EIWSNEDKITVKPEAG	LNAFGEWRKTDLLTRK	K	I	T	W	R	K	2	1	1	0	0	0	2	2	0	1	1	1	0	1	1	0	2	1	1	1	0	0	18	1	2051.05	sp|Q90282|VM3VB_CROAT;sp|C9E1R8|VM3V3_CROVV;sp|Q2QA02|VM3_CRODD	Q90282	Zinc metalloproteinase-disintegrin-like VAP2B (Crotalus atrox)	257	274	yes	no	2;3	7.024e-27	121.72	1611100000			68	12	73
ITVKPEAGYTLNAFGEWRK	EIWSNEDKITVKPEAG	NAFGEWRKTDLLTRKK	K	I	T	R	K	T	2	1	1	0	0	0	2	2	0	1	1	2	0	1	1	0	2	1	1	1	0	0	19	2	2179.14	sp|Q90282|VM3VB_CROAT;sp|C9E1R8|VM3V3_CROVV;sp|Q2QA02|VM3_CRODD	Q90282	Zinc metalloproteinase-disintegrin-like VAP2B (Crotalus atrox)	257	275	yes	no	3	2.5044e-13	49.708	30321000			69	12	74
KHDNAQLLTAIDLDR	KTDLLTRKKHDNAQLL	LTAIDLDRVIGLAYVG	K	K	H	D	R	V	2	1	1	3	0	1	0	0	1	1	3	1	0	0	0	0	1	0	0	0	0	0	15	1	1721.91	sp|Q90282|VM3VB_CROAT;sp|C9E1R8|VM3V3_CROVV;sp|Q2QA02|VM3_CRODD;sp|A4PBQ9|VM3VA_CROAT	Q90282	Zinc metalloproteinase-disintegrin-like VAP2B (Crotalus atrox)	283	297	yes	no	2;3	6.2323e-47	144.41	1078900000			75	12	80
KKHDNAQLLTAIDLDR	RKTDLLTRKKHDNAQL	LTAIDLDRVIGLAYVG	R	K	K	D	R	V	2	1	1	3	0	1	0	0	1	1	3	2	0	0	0	0	1	0	0	0	0	0	16	2	1850	sp|Q90282|VM3VB_CROAT;sp|C9E1R8|VM3V3_CROVV;sp|Q2QA02|VM3_CRODD;sp|A4PBQ9|VM3VA_CROAT	Q90282	Zinc metalloproteinase-disintegrin-like VAP2B (Crotalus atrox)	282	297	yes	no	3	1.9127e-05	40.493	123180000			76	12	81
MFYSNEDEHK	PGQNNPCKMFYSNEDE	YSNEDEHKGMVLPGTK	K	M	F	H	K	G	0	0	1	1	0	0	2	0	1	0	0	1	1	1	0	1	0	0	1	0	0	0	10	0	1298.52	sp|A2CJE3|VM3V_CROVV;sp|A2CJE2|VM3S_CROSS;sp|P0C7N3|VM3CR_CROVV;sp|Q90282|VM3VB_CROAT;sp|C9E1R8|VM3V3_CROVV;sp|Q2QA02|VM3_CRODD;sp|A4PBQ9|VM3VA_CROAT;sp|P0C7B0|VM3H6_GLOBR	Q90282	Zinc metalloproteinase-disintegrin-like VAP2B (Crotalus atrox)	573	582	no	no	2;3	2.3531e-10	77.662	1176500000			91	12;7	98
MYEIVNTVNEIYR	DLDKIKTRMYEIVNTV	NTVNEIYRYMYIHVAL	R	M	Y	Y	R	Y	0	1	2	0	0	0	2	0	0	2	0	0	1	0	0	0	1	0	2	2	0	0	13	0	1642.8	sp|Q90282|VM3VB_CROAT;sp|C9E1R8|VM3V3_CROVV	Q90282	Zinc metalloproteinase-disintegrin-like VAP2B (Crotalus atrox)	225	237	yes	no	2;3	4.5208e-63	156.36	2722600000			96	12	104;105
VCSNGHCVDVATAY	GTKCADGKVCSNGHCV	CVDVATAY________	K	V	C	A	Y	-	2	0	1	1	2	0	0	1	1	0	0	0	0	0	0	1	1	0	1	3	0	0	14	0	1551.64	sp|Q90282|VM3VB_CROAT;sp|C9E1R8|VM3V3_CROVV;sp|Q2QA02|VM3_CRODD;sp|A4PBQ9|VM3VA_CROAT;sp|P0C7B0|VM3H6_GLOBR;sp|P30431|VM3JA_BOTJA;sp|Q8QG88|VM36A_BOTIN;sp|O93523|VM3BP_BOTJA;sp|Q98UF9|VM3H3_BOTJA	Q90282	Zinc metalloproteinase-disintegrin-like VAP2B (Crotalus atrox)	596	609	yes	no	2	0.0037574	29.937	58336000			169	12	179
VIGLAYVGSMCHPK	LTAIDLDRVIGLAYVG	VGSMCHPKRSTGIIQD	R	V	I	P	K	R	1	0	0	0	1	0	0	2	1	1	1	1	1	0	1	1	0	0	1	2	0	0	14	0	1530.77	sp|Q90282|VM3VB_CROAT;sp|C9E1R8|VM3V3_CROVV;sp|Q2QA02|VM3_CRODD;sp|A4PBQ9|VM3VA_CROAT	Q90282	Zinc metalloproteinase-disintegrin-like VAP2B (Crotalus atrox)	298	311	yes	no	2;3	1.2871e-12	64.104	2480300000			176	12	190
ETDLLNRK	LNAFAEWRETDLLNRK	ETDLLNRKSHDNAQLL	R	E	T	R	K	S	0	1	1	1	0	0	1	0	0	0	2	1	0	0	0	0	1	0	0	0	0	0	8	1	987.535	sp|Q90392|VM1AC_CROAT;sp|P15167|VM1AD_CROAT	Q90392	Zinc metalloproteinase-disintegrin-like VAP2B (Crotalus atrox)	274	281	yes	no	2	0.0056468	75.213	511510000			29	34	30
VHEIVNFINGFYR	DLNTIRTRVHEIVNFI	NFINGFYRSLNIHVSL	R	V	H	Y	R	S	0	1	2	0	0	0	1	1	1	2	0	0	0	2	0	0	0	0	1	2	0	0	13	0	1606.83	sp|Q90392|VM1AC_CROAT;sp|P15167|VM1AD_CROAT	Q90392	Zinc metalloproteinase-disintegrin-like VAP2B (Crotalus atrox)	224	236	yes	no	2	5.0086e-39	148.28	127820000			173	34	183
HTLDSFGEWR	IDVQPAARHTLDSFGE	LDSFGEWRERDLLHRI	R	H	T	W	R	E	0	1	0	1	0	0	1	1	1	0	1	0	0	1	0	1	1	1	0	0	0	0	10	0	1246.57	sp|Q92032|VM1AH_AGKCL	Q90392	Zinc metalloproteinase-disintegrin-like VAP2B (Crotalus atrox)	260	269	yes	yes	2	8.0449e-10	116.52	324100000			48	49	50
RYVELVIVADHR	________________	LVIVADHRMFTKYNGN	K	R	Y	H	R	M	1	2	0	1	0	0	1	0	1	1	1	0	0	0	0	0	0	0	1	3	0	0	12	1	1468.82	sp|Q92043|VM3AA_CROAT;sp|Q8JJ51|VM1_CROMM	Q92043	Zinc metalloproteinase-disintegrin-like atrolysin-A (Crotalus atrox)	6	17	yes	no	2;3	9.0271e-08	59.227	154180000			130	50	139
YSDDGMVDHGTK	NDFLCRHKYSDDGMVD	GMVDHGTKCADGKVCK	K	Y	S	T	K	C	0	0	0	3	0	0	0	2	1	0	0	1	1	0	0	1	1	0	1	1	0	0	12	0	1323.54	sp|Q92043|VM3AA_CROAT	Q92043	Zinc metalloproteinase-disintegrin-like atrolysin-A (Crotalus atrox)	380	391	no	no	2;3	0.00015244	44.829	289200000			195	50	210
YVELVIVADHR	________________	LVIVADHRMFTKYNGN	R	Y	V	H	R	M	1	1	0	1	0	0	1	0	1	1	1	0	0	0	0	0	0	0	1	3	0	0	11	0	1312.71	sp|Q92043|VM3AA_CROAT;sp|Q8JJ51|VM1_CROMM;tr|T1E3C5|T1E3C5_CROHD;sp|Q92031|VM1A_AGKCL;sp|U5PZ28|VM2H1_BOTLA	Q92043	Zinc metalloproteinase-disintegrin-like atrolysin-A (Crotalus atrox)	7	17	yes	no	2	4.4781e-05	58.172	13346000			196	50	211
AAYAGLPATSR	ILDYEVCRAAYAGLPA	AGLPATSRTLCAGILE	R	A	A	S	R	T	4	1	0	0	0	0	0	1	0	0	1	0	0	0	1	1	1	0	1	0	0	0	11	0	1076.56	sp|Q9PT51|VSPB_GLOBL;sp|Q91511|VSP5_PROMU;sp|Q91509|VSP3_PROMU;sp|Q91507|VSP1_PROMU	Q9PT51	Beta-fibrinogenase brevinase (Agkistrodon halys blomhoffi)	151	161	yes	no	2	3.3583e-05	50.354	179450000			1	51	1
EPGLYTK	GNICAQPREPGLYTKV	REPGLYTKVFDYIDWI	R	E	P	T	K	V	0	0	0	0	0	0	1	1	0	0	1	1	0	0	1	0	1	0	1	0	0	0	7	0	806.417	sp|Q9PT51|VSPB_GLOBL;sp|Q8UUJ1|VSPUA_GLOUS;sp|Q8UUJ2|VSPUI_GLOUS;sp|Q9PTL3|VSPSA_GLOBR	Q9PT51	Beta-fibrinogenase brevinase (Agkistrodon halys blomhoffi)	205	211	yes	no	1	4.4728e-07	62.659	69725000			28	51	29
ILNEDEQTR	LFGVHSKKILNEDEQT	LNEDEQTRDPKEKFIC	K	I	L	T	R	D	0	1	1	1	0	1	2	0	0	1	1	0	0	0	0	0	1	0	0	0	0	0	9	0	1116.54	sp|Q9YGJ8|VSPPA_GLOBR;sp|E5L0E5|VSPPA_AGKPL;tr|T2HQK6|T2HQK6_OVOOK;tr|T2HS34|T2HS34_OVOOK;sp|Q9DF67|VSP2_PROJR;sp|Q91516|VSPPA_TRIST	Q9YGJ8	Venom plasminogen activator Haly-PA (Gloydius brevicaudus)	82	90	yes	no	2	0.0072322	35.541	444480000			61	16	65
ILNEDEQTRDPK	LFGVHSKKILNEDEQT	DEQTRDPKEKFICPNK	K	I	L	P	K	E	0	1	1	2	0	1	2	0	0	1	1	1	0	0	1	0	1	0	0	0	0	0	12	1	1456.72	sp|Q9YGJ8|VSPPA_GLOBR;sp|E5L0E5|VSPPA_AGKPL;tr|T2HQK6|T2HQK6_OVOOK;tr|T2HS34|T2HS34_OVOOK;sp|Q9DF67|VSP2_PROJR;sp|Q91516|VSPPA_TRIST	Q9YGJ8	Venom plasminogen activator Haly-PA (Gloydius brevicaudus)	82	93	yes	no	2	2.1858e-07	65.179	424240000			62	16	66
NFQMLFGVHSK	TAAHCDSKNFQMLFGV	MLFGVHSKKILNEDEQ	K	N	F	S	K	K	0	0	1	0	0	1	0	1	1	0	1	1	1	2	0	1	0	0	0	1	0	0	11	0	1306.65	sp|Q9YGJ8|VSPPA_GLOBR;sp|E5L0E5|VSPPA_AGKPL	Q9YGJ8	Venom plasminogen activator Haly-PA (Gloydius brevicaudus)	70	80	yes	no	2;3	1.4951e-07	72.34	284300000			97	16	106
MTWEDAER	CYQAFNQRMTWEDAER	MTWEDAERFCSAQAKG	R	M	T	E	R	F	1	1	0	1	0	0	2	0	0	0	0	0	1	0	0	0	1	1	0	0	0	0	8	0	1036.43	sp|Q9YGN5|SLA_GLOBR	Q9YGN5	Snaclec salmorin subunit A (Gloydius brevicaudus)	46	53	yes	yes	2	0.0054728	86.67	632860000			94	52	101;102
IMGWGTISATK	PSVGSVCRIMGWGTIS	WGTISATKLIFPNVPH	R	I	M	T	K	L	1	0	0	0	0	0	0	2	0	2	0	1	1	0	0	1	2	1	0	0	0	0	11	0	1163.6	tr|A0A077L6P3|A0A077L6P3_PROFL	A0A077L6P3	Serine protease (Protobothrops flavoviridis)	146	156	yes	yes	2	4.2123e-05	52.903	90850000			64	53	69
IPCAPEDEK	CRKENGIKIPCAPEDE	PCAPEDEKCGRLYCSY	K	I	P	E	K	C	1	0	0	1	1	0	2	0	0	1	0	1	0	0	2	0	0	0	0	0	0	0	9	0	1057.47	tr|E9JG51|E9JG51_ECHCS;tr|E9KNB4|E9KNB4_ECHCS	E9JG51	Metalloproteinase (Echis carinatus sochureki)	251	259	yes	no	2	0.0012369	54.066	197990000			65	54	70
SVDFDSESPR	________________	DFDSESPRKPEIQNEI	-	S	V	P	R	K	0	1	0	2	0	0	1	0	0	0	0	0	0	1	1	3	0	0	0	1	0	0	10	0	1137.49	tr|F2Q6G0|F2Q6G0_DEIAC;tr|F2Q6G1|F2Q6G1_DEIAC;sp|P0DMG6|CRVP_BOTFO;sp|P0DMG5|CRVP_BOTCO;sp|P0DL18|CRVP_OVOOK	F2Q6G0	Cysteine-rich seceretory protein Da-CRPa (Deinagkistrodon acutus)	1	10	yes	no	2	4.9653e-07	72.2	337770000			148	55	157
YGVGADPPNAVTGHYTQIVWYK	HGEYKDFKYGVGADPP	YTQIVWYKSHHLVCCC	K	Y	G	Y	K	S	2	0	1	1	0	1	0	3	1	1	0	1	0	0	2	0	2	1	3	3	0	0	22	0	2435.19	tr|F2Q6G0|F2Q6G0_DEIAC;tr|F2Q6G1|F2Q6G1_DEIAC;sp|P60623|CRVP_TRIST	F2Q6G0	Cysteine-rich seceretory protein Da-CRPa (Deinagkistrodon acutus)	102	123	yes	no	3	0.020553	7.0983	39360000			191	55	206
RSTGIVQDHSK	VGSMCDPKRSTGIVQD	GIVQDHSKLDVMVAVT	K	R	S	S	K	L	0	1	0	1	0	1	0	1	1	1	0	1	0	0	0	2	1	0	0	1	0	0	11	1	1226.64	tr|J3RY82|J3RY82_CROAD	J3RY82	Metalloproteinase (Type III) 4b (Crotalus adamanteus)	314	324	yes	yes	2;3	9.6706e-09	119.74	1154400000			125	57	134
STGIVQDHSK	GSMCDPKRSTGIVQDH	GIVQDHSKLDVMVAVT	R	S	T	S	K	L	0	0	0	1	0	1	0	1	1	1	0	1	0	0	0	2	1	0	0	1	0	0	10	0	1070.54	tr|J3RY82|J3RY82_CROAD	J3RY82	Metalloproteinase (Type III) 4b (Crotalus adamanteus)	315	324	yes	yes	2	1.2648e-11	94.692	638470000			145	57	154
EGNHYGYCR	DACFQFNREGNHYGYC	GNHYGYCRKEQNTKIA	R	E	G	C	R	K	0	1	1	0	1	0	1	2	1	0	0	0	0	0	0	0	0	0	2	0	0	0	9	0	1154.46	tr|J3S3W3|J3S3W3_CROAD;sp|Q9DGB9|VM3V1_CROAT;sp|F8S108|VM34_CROAD;sp|Q2LD49|VM3TM_TRIST;sp|C5H5D1|VM31_CRODC;sp|Q076D1|VM31_CRODU	J3SDW3	Metalloproteinase (Type II) 2b (Crotalus adamanteus)	532	540	no	no	2	0.0023004	46.334	21013000			22	18;11	23
IHHLVAIAMAHEMGHNLGMDHDK	GIVQDHSKIHHLVAIA	NLGMDHDKDTCTCGTR	K	I	H	D	K	D	3	0	1	2	0	0	1	2	5	2	2	1	3	0	0	0	0	0	0	1	0	0	23	0	2576.22	tr|J3S3W3|J3S3W3_CROAD;sp|Q9DGB9|VM3V1_CROAT;sp|F8S108|VM34_CROAD;sp|Q90ZI3|VM3H1_PROFL;tr|A0A077LD89|A0A077LD89_PROFL;tr|T2HQ85|T2HQ85_PROFL	J3SDW4	Snake venom metalloproteinase (Type II) 5g (Crotalus adamanteus)	325	347	yes	no	2;3;4;5	6.2513e-46	116.45	2350200000			52	18	54
MYDIVNVITPIYHR	NLTAVRTRMYDIVNVI	VITPIYHRMNIHVALV	R	M	Y	H	R	M	0	1	1	1	0	0	0	0	1	3	0	0	1	0	1	0	1	0	2	2	0	0	14	0	1732.9	tr|J3S3W3|J3S3W3_CROAD;sp|Q9DGB9|VM3V1_CROAT;sp|F8S108|VM34_CROAD;tr|T1E3X9|T1E3X9_CROHD;sp|C5H5D1|VM31_CRODC	J3SDW5	Metalloproteinase (Type III) 1a (Crotalus adamanteus )	226	239	no	no	2;3	3.5578e-24	124.07	417100000			95	18;11	103
IYETVNALNVIFQR	DKTEICSRIYETVNAL	ALNVIFQRMNIRVALV	R	I	Y	Q	R	M	1	1	2	0	0	1	1	0	0	2	1	0	0	1	0	0	1	0	1	2	0	0	14	0	1678.9	tr|J3SDW3|J3SDW3_CROAD;tr|J3SBP8|J3SBP8_CROAD;tr|J3SBP7|J3SBP7_CROAD;tr|J3S827|J3S827_CROAD;tr|J3S3W0|J3S3W0_CROAD;tr|J3S3V9|J3S3V9_CROAD;tr|J3RY76|J3RY76_CROAD;tr|J3RY78|J3RY78_CROAD;tr|J3S825|J3S825_CROAD;tr|J3RY69|J3RY69_CROAD;tr|J3SDW4|J3SDW4_CROAD;tr|J3S828|J3S828_CROAD	J3SDW6	Zinc metalloproteinase-disintegrin-like 2d (Crotalus adamanteus )	220	233	yes	no	2;3	4.0045e-30	136.7	359400000			73	56	78
MAHELGHNLGIDHDR	RYHFVANRMAHELGHN	NLGIDHDRDSCSCGAN	R	M	A	D	R	D	1	1	1	2	0	0	1	2	3	1	2	0	1	0	0	0	0	0	0	0	0	0	15	0	1713.8	tr|J3SDW3|J3SDW3_CROAD;tr|J3SBP8|J3SBP8_CROAD;tr|J3SBP7|J3SBP7_CROAD;tr|J3S827|J3S827_CROAD;tr|J3S3W0|J3S3W0_CROAD;tr|J3S3V9|J3S3V9_CROAD;tr|J3RY76|J3RY76_CROAD;tr|J3RY78|J3RY78_CROAD;tr|J3S825|J3S825_CROAD;tr|J3RY69|J3RY69_CROAD;tr|J3SDW4|J3SDW4_CROAD;tr|J3S828|J3S828_CROAD;tr|J3SDW1|J3SDW1_CROAD;tr|J3S824|J3S824_CROAD;tr|J3RY72|J3RY72_CROAD;tr|J3RY66|J3RY66_CROAD;sp|C9E1R7|VM2V2_CROAT;tr|J3SBP6…	J3SDW3	Metalloproteinase (Type II) 2b (Crotalus adamanteus)	327	341	yes	no	3;4	2.0028e-18	87.251	763020000			89	56	96
NSVGIVQDHR	KKSMCNPKNSVGIVQD	VGIVQDHRSRYHFVAN	K	N	S	H	R	S	0	1	1	1	0	1	0	1	1	1	0	0	0	0	0	1	0	0	0	2	0	0	10	0	1123.57	tr|J3SDW3|J3SDW3_CROAD;tr|J3SBP8|J3SBP8_CROAD;tr|J3SBP7|J3SBP7_CROAD;tr|J3S827|J3S827_CROAD;tr|J3S3W0|J3S3W0_CROAD;tr|J3S3V9|J3S3V9_CROAD;tr|J3RY76|J3RY76_CROAD;tr|J3RY78|J3RY78_CROAD;tr|J3S825|J3S825_CROAD;tr|J3RY69|J3RY69_CROAD;tr|J3SDW4|J3SDW4_CROAD	J3SDW3	Metalloproteinase (Type II) 2b (Crotalus adamanteus)	308	317	yes	no	2	5.4751e-10	94.465	629370000			109	56	118
YHFVANR	IVQDHRSRYHFVANRM	RYHFVANRMAHELGHN	R	Y	H	N	R	M	1	1	1	0	0	0	0	0	1	0	0	0	0	1	0	0	0	0	1	1	0	0	7	0	905.451	tr|J3SDW3|J3SDW3_CROAD;tr|J3SBP8|J3SBP8_CROAD;tr|J3SBP7|J3SBP7_CROAD;tr|J3S827|J3S827_CROAD;tr|J3S3W0|J3S3W0_CROAD;tr|J3S3V9|J3S3V9_CROAD;tr|J3RY76|J3RY76_CROAD;tr|J3RY78|J3RY78_CROAD;tr|J3S825|J3S825_CROAD;tr|J3RY69|J3RY69_CROAD	J3SDW3	Metalloproteinase (Type II) 2b (Crotalus adamanteus)	320	326	yes	no	2	3.0059e-13	72.618	309610000			192	56	207
YIELVIVADHR	EQQRFPQRYIELVIVA	LVIVADHRMFTKYNSN	R	Y	I	H	R	M	1	1	0	1	0	0	1	0	1	2	1	0	0	0	0	0	0	0	1	2	0	0	11	0	1326.73	sp|C9E1R9|VM2V2_CROVV;tr|A0A077L7G8|A0A077L7G8_PROEL;tr|E3UJL6|E3UJL6_BOTNU;tr|E3UJL5|E3UJL5_BOTNU;sp|P83912|VM2JT_PROJR;sp|Q8AWX7|VM2AG_GLOHA;tr|J3SDW3|J3SDW3_CROAD;tr|J3SBP8|J3SBP8_CROAD;tr|J3SBP7|J3SBP7_CROAD;tr|J3S827|J3S827_CROAD;tr|J3S3W0|J3S3W0_CROAD;tr|J3S3V9|J3S3V9_CROAD;tr|J3RY76|J3RY76_CROAD;tr|J3RY78|J3RY78_CROAD;tr|J3S825|J3S825_CROAD;tr|J3RY69|J3RY69_CROAD;tr|J3SDW4|J3SDW4_CROAD;tr|…	J3SDW3	Metalloproteinase (Type II) 2b (Crotalus adamanteus)	198	208	no	no	2	1.7e-10	97.734	201220000			193	13;56	208
VAVTMTHELGHNLGIR	DHSEINLRVAVTMTHE	LGHNLGIRHDTGSCSC	R	V	A	I	R	H	1	1	1	0	0	0	1	2	2	1	2	0	1	0	0	0	2	0	0	2	0	0	16	0	1746.92	tr|Q2QA03|Q2QA03_CRODD	Q2QA03	Metalloproteinase P-II (Crotalus durissus durissus)	323	338	yes	yes	2;3;4	1.2665e-188	194.59	7976400000			167	58	176;177
ALTMEGNQASWR	TTTETFVRALTMEGNQ	EGNQASWRFIRIETAC	R	A	L	W	R	F	2	1	1	0	0	1	1	1	0	0	1	0	1	0	0	1	1	1	0	0	0	0	12	0	1362.63	tr|Q6T6T1|Q6T6T1_BITGA;sp|P61899|NGFV_NAJKA;sp|P61898|NGFV_NAJAT;sp|P01140|NGFV_NAJNA;tr|V8N4D8|V8N4D8_OPHHA;sp|Q3HXY4|NGFV_PSEPO;tr|B1Q3K2|B1Q3K2_PROFL;sp|Q9DEZ9|NGFV_CRODU;sp|Q90W38|NGFV_BOTJR;sp|Q5YF89|NGFV2_NAJSP;tr|V9I1F9|V9I1F9_WALAE;sp|Q3HXY3|NGFV1_PSEAU;sp|Q3HXY2|NGFV2_PSEAU;sp|Q3HXY1|NGFV3_PSEAU;tr|V9I168|V9I168_VIPUR;tr|U3F5A6|U3F5A6_MICFL;tr|U3EPH5|U3EPH5_MICFL;sp|Q3I5F4|NGFV_OXYSC;sp|…	Q6T6T1	Nerve growth factor (Bitis gabonica)	9	20	yes	no	2	0.00083686	40.475	9330600			6	27	6
EMLVSILDEHPDEVAHLFR	ERSVCQTREMLVSILD	DEVAHLFRPSCVTVLR	R	E	M	F	R	P	1	1	0	2	0	0	3	0	2	1	3	0	1	1	1	1	0	0	0	2	0	0	19	0	2249.12	tr|T1DGZ4|T1DGZ4_CROHD;sp|B0VXV4|TXVE_SISCA;sp|B0VXV3|TXVE1_SISCA	T1DGZ4	Snake venom vascular endothelial growth factor (Crotalus horridus)	42	60	yes	no	3	3.203e-39	135.09	116710000			26	9	27
TWEDAER	YKAFEKYKTWEDAERF	KTWEDAERFC______	K	T	W	E	R	F	1	1	0	1	0	0	2	0	0	0	0	0	0	0	0	0	1	1	0	0	0	0	7	0	905.388	tr|T2HPQ8|T2HPQ8_PROFL;sp|P23806|SL9A_PROFL;sp|Q9DEA2|SLCA_DEIAC;tr|A0A077LD04|A0A077LD04_PROEL	T2HPQ8	C-type lectin factor IX/X binding protein A subunit (Protobothrops flavoviridis)	45	51	yes	no	1	9.5863e-20	76.847	20876000			164	36	173
IINVGSEK	SGYILPYKIINVGSEK	IINVGSEKVGIIGYTT	K	I	I	E	K	V	0	0	1	0	0	0	1	1	0	2	0	1	0	0	0	1	0	0	0	1	0	0	8	0	858.481	tr|T2HRS9|T2HRS9_PROFL;tr|A0A077L6M5|A0A077L6M5_PROEL;sp|F8S0Z7|V5NTD_CROAD;tr|A0A077L7M9|A0A077L7M9_PROFL;tr|U3T7C6|U3T7C6_OVOOK;tr|U3FYP9|U3FYP9_MICFL;sp|B6EWW8|V5NTD_GLOBR	T2HRS9	5' nucleotidase (Protobothrops flavoviridis)	106	113	yes	no	2	0.016722	40.352	18775000			55	17	57
LLLPSFLAAGGDGYHMLK	LEKEKTYKLLLPSFLA	GDGYHMLKGDSSNHSS	K	L	L	L	K	G	2	0	0	1	0	0	0	3	1	0	5	1	1	1	1	1	0	0	1	0	0	0	18	0	1902.01	tr|T2HRS9|T2HRS9_PROFL;tr|A0A077L6M5|A0A077L6M5_PROEL;sp|F8S0Z7|V5NTD_CROAD;tr|A0A077L7M9|A0A077L7M9_PROFL	T2HRS9	5' nucleotidase (Protobothrops flavoviridis)	439	456	yes	no	2	0.019224	17.565	20394000			81	17	87
RLHYANNIR	YMSKDLPKRLHYANNI	LHYANNIRIDKVNLMV	K	R	L	I	R	I	1	2	2	0	0	0	0	0	1	1	1	0	0	0	0	0	0	0	1	0	0	0	9	1	1155.63	tr|T2HRT4|T2HRT4_PROFL;tr|T2HQA0|T2HQA0_PROFL;tr|T2HP62|T2HP62_PROFL;tr|T2HPD6|T2HPD6_PROFL;tr|A0A0B8RU55|A0A0B8RU55_BOIIR	T2HRT4	Phosphodiesterase (Protobothrops flavoviridis)	385	393	yes	no	2	0.0027467	58.981	0			124	59	133
VNLMVDQQWMAVR	ANNIRIDKVNLMVDQQ	DQQWMAVRDKKFTRCK	K	V	N	V	R	D	1	1	1	1	0	2	0	0	0	0	1	0	2	0	0	0	0	1	0	3	0	0	13	0	1588.79	tr|T2HRT4|T2HRT4_PROFL;tr|T2HQA0|T2HQA0_PROFL;tr|T2HP62|T2HP62_PROFL;tr|T2HPD6|T2HPD6_PROFL;tr|U3TAI7|U3TAI7_OVOOK;tr|U3TBJ5|U3TBJ5_OVOOK;tr|A0A077LA64|A0A077LA64_PROEL	T2HRT4	Phosphodiesterase (Protobothrops flavoviridis)	397	409	yes	no	2	0.00027027	31.881	0			180	59	194
YGPVSGEIIK	EPDTTGHKYGPVSGEI	PVSGEIIKALEMADRT	K	Y	G	I	K	A	0	0	0	0	0	0	1	2	0	2	0	1	0	0	1	1	0	0	1	1	0	0	10	0	1061.58	tr|T2HRT4|T2HRT4_PROFL;tr|T2HQA0|T2HQA0_PROFL;tr|T2HP62|T2HP62_PROFL;tr|T2HPD6|T2HPD6_PROFL;tr|U3TAI7|U3TAI7_OVOOK;tr|U3TBJ5|U3TBJ5_OVOOK	T2HRT4	Phosphodiesterase (Protobothrops flavoviridis)	270	279	yes	no	2	0.016639	26.116	23831000			190	59	205
ISVNVWKNNR	CNCRHLKKISVNVWKN	VNVWKNNRLTITSEGV	K	I	S	N	R	L	0	1	3	0	0	0	0	0	0	1	0	1	0	0	0	1	0	1	0	2	0	0	10	1	1228.67	tr|U3FXI0|U3FXI0_MICFL	U3FXI0	Protein AMN1 (Micrurus fulvius)	94	103	yes	yes	3	4.8863e-05	49.418	0			67	60	72
TFSNIISTLNPLAK	SHTPYGYRTFSNIIST	STLNPLAKRHLVIACH	R	T	F	A	K	R	1	0	2	0	0	0	0	0	0	2	2	1	0	1	1	2	2	0	0	0	0	0	14	0	1517.85	tr|U3TAD9|U3TAD9_PROFL;tr|T2HPS2|T2HPS2_PROFL;tr|M9NCD2|M9NCD2_CERGO;tr|U3TBM3|U3TBM3_OVOOK;tr|M9NCR9|M9NCR9_CERGO;tr|U3FZH0|U3FZH0_MICFL;tr|T2HQ78|T2HQ78_PROFL;tr|M9ND11|M9ND11_PROMU;tr|M9ND08|M9ND08_MICFL;tr|M9NCI9|M9NCI9_TRIGS;tr|M9NCI8|M9NCI8_CROAT;tr|M9NCG3|M9NCG3_9SAUR;tr|M9NCD3|M9NCD3_SISCT;tr|A0A0B8RRL4|A0A0B8RRL4_BOIIR;tr|A0A077LD07|A0A077LD07_PROEL;sp|A7ISW2|QPCT_BOIDE;sp|A7ISW1|QPCT_BO…	U3TAD9	Glutaminyl cyclase (Protobothrops flavoviridis)	55	68	yes	no	2	4.4782e-07	47.621	10749000			150	8	159
HSIQDIR	WKGLYCEKHSIQDIRK	KHSIQDIRKI______	K	H	S	I	R	K	0	1	0	1	0	1	0	0	1	2	0	0	0	0	0	1	0	0	0	0	0	0	7	0	867.456	tr|U3TDI3|U3TDI3_OVOOK;tr|U3TBU1|U3TBU1_OVOOK	U3TDI3	Hyaluronidase (Ovophis okinavensis )	418	424	yes	no	2	5.3678e-20	76.134	1792200000			47	61	49
PDGAVPGPR	VALANPWRPDGAVPGP	DGAVPGPRASHDNSSS	R	P	D	P	R	A	1	1	0	1	0	0	0	2	0	0	0	0	0	0	3	0	0	0	0	1	0	0	9	0	864.445	tr|V8NGK9|V8NGK9_OPHHA	V8NGK9	Microtubule-associated protein 1B (Ophiophagus hannah)	924	932	yes	yes	2	0.0054082	40.724	362620000			114	62	123
TNLGGIR	KLLLDNCRTNLGGIRI	RTNLGGIRILSGNIIG	R	T	N	I	R	I	0	1	1	0	0	0	0	2	0	1	1	0	0	0	0	0	1	0	0	0	0	0	7	0	729.413	tr|V8NJM1|V8NJM1_OPHHA	V8NJM1	Uncharacterized protein (Ophiophagus hannah)	278	284	yes	yes	1	4.6719e-51	92.677	0			160	63	169
THIVQLPK	ELLIEGDKTHIVQLPK	THIVQLPKSEKGRDSY	K	T	H	P	K	S	0	0	0	0	0	1	0	0	1	1	1	1	0	0	1	0	1	0	0	1	0	0	8	0	934.56	tr|V8NQF2|V8NQF2_OPHHA	V8NQF2	Serine-rich adhesin for platelets (Ophiophagus hannah)	442	449	yes	yes	2	0.010439	49.554	0			151	64	160
ELTEIQNAYIR	KCVVPLGKELTEIQNA	EIQNAYIRRMQQGAIE	K	E	L	I	R	R	1	1	1	0	0	1	2	0	0	2	1	0	0	0	0	0	1	0	1	0	0	0	11	0	1348.7	tr|V8NRI3|V8NRI3_OPHHA	V8NRI3	Fanconi anemia group M protein (Ophiophagus hannah)	143	153	yes	yes	2	0.0028993	37.696	1542800000			24	65	25
IDLPGLQDLR	FHWIIGKKIDLPGLQD	LPGLQDLRPKSLVNAN	K	I	D	L	R	P	0	1	0	2	0	1	0	1	0	1	3	0	0	0	1	0	0	0	0	0	0	0	10	0	1138.63	tr|V8NYM8|V8NYM8_OPHHA	V8NYM8	Uncharacterized protein (Ophiophagus hannah)	204	213	yes	yes	2	0.00012364	44.863	0			49	66	51
VNLSEPSK	SQHSEVLKVNLSEPSK	VNLSEPSKPLQHHLTP	K	V	N	S	K	P	0	0	1	0	0	0	1	0	0	0	1	1	0	0	1	2	0	0	0	1	0	0	8	0	872.46	tr|V8P1D3|V8P1D3_OPHHA	V8P1D3	Glutamine and serine-rich protein 1 (Ophiophagus hannah)	727	734	yes	yes	2	0.021216	43.808	0			181	67	195
IVATPKMVSTSKMAQK	GCNSCFARIVATPKMV	STSKMAQKKAIWHTAC	R	I	V	Q	K	K	2	0	0	0	0	1	0	0	0	1	0	3	2	0	1	2	2	0	0	2	0	0	16	2	1718.94	tr|V8P5J2|V8P5J2_OPHHA	V8P5J2	ADP-ribosylation factor-like protein 8A (Ophiophagus hannah)	65	80	yes	yes	2	1.8011e-05	40.278	0			70	68	75
AGTFFWSNVIPYER	TAAKQGVKAGTFFWSN	SNVIPYERRILTILQW	K	A	G	E	R	R	1	1	1	0	0	0	1	1	0	1	0	0	0	2	1	1	1	1	1	1	0	0	14	0	1685.82	tr|V8P682|V8P682_OPHHA	V8P682	Ectonucleotide pyrophosphatase/phosphodiesterase family member 2 (Ophiophagus hannah)	251	264	yes	yes	2	0.0021396	32.702	25929000			5	69	5
IEDIHLLVER	LHYANNRRIEDIHLLV	DIHLLVERRWHVAKRP	R	I	E	E	R	R	0	1	0	1	0	0	2	0	1	2	2	0	0	0	0	0	0	0	0	1	0	0	10	0	1235.69	tr|V8P682|V8P682_OPHHA	V8P682	Ectonucleotide pyrophosphatase/phosphodiesterase family member 2 (Ophiophagus hannah)	435	444	yes	yes	2	0.00086515	45.653	28934000			50	69	52
YDAFLITNVIPMYPAFK	LSSSVETKYDAFLITN	IPMYPAFKKVWNYFQR	K	Y	D	F	K	K	2	0	1	1	0	0	0	0	0	2	1	1	1	2	2	0	1	0	2	1	0	0	17	0	2002.03	tr|V8P682|V8P682_OPHHA	V8P682	Ectonucleotide pyrophosphatase/phosphodiesterase family member 2 (Ophiophagus hannah)	711	727	yes	yes	2	0.021363	19.297	8631900			188	69	203
MQLGMQKR	VRNLSFKKMQLGMQKR	MQLGMQKREVSKILRE	K	M	Q	K	R	E	0	1	0	0	0	2	0	1	0	0	1	1	2	0	0	0	0	0	0	0	0	0	8	1	990.51	tr|V8P6B3|V8P6B3_OPHHA	V8P6B3	G2/M phase-specific E3 ubiquitin-protein ligase (Ophiophagus hannah)	435	442	yes	yes	2	0.010871	42.869	0			92	70	99
FTSPPAAEFSPK	PSSSFEIKFTSPPAAE	PAAEFSPKYNFNSLFE	K	F	T	P	K	Y	2	0	0	0	0	0	1	0	0	0	0	1	0	2	3	2	1	0	0	0	0	0	12	0	1277.63	tr|V8PCT3|V8PCT3_OPHHA	V8PCT3	Phosphatidylinositol-4-phosphate 3-kinase C2 domain-containing subunit beta (Ophiophagus hannah)	839	850	yes	yes	2;3	1.267e-07	60.255	267500000			36	71	37
[truncated: 6 more columns]

## Sheet: Supplementary_Tables_11TPP
protein ID	protein description	percent coverage	tot indep spectra	percent share of spectrum ids	peptides	Total_peptides
V8P682	Ectonucleotide pyrophosphatase/phosphodiesterase family member 2 OS=Ophiophagus hannah GN=ENPP2 PE=4 SV=1	6.1	4	0.48	AGTFFWSNVIPYER+IEDIHLLVER+WWGGQPIWITAAK+YDAFLITNVIPMYPAFK	DWYANLGPMR	FEPPLPPK	FEPPLPPKK	FWEDDGIHGGK	IKFEPPLPPK	IKFEPPLPPKK	KFWEDDGIHGGK	NGLTATSNPK	NNPGLLEYPVKPSEEGK	RFDEIVGGMDQLPTSMYEAIK	STTDLPSR	VIEIQQNDR	VQVHFNAR
C9E1R8	Zinc metalloproteinase-disintegrin-like VMP-III -Crotalus viridis viridis (Prairie rattlesnake)	21.3	30	3.43	DNSPGQNNPCK+FVELFLVVDK+GMVLPGTK+HDNAQLLTAIDLDR+IPCAPEDVK+ITVKPEAGYTLNAFGEWR+KHDNAQLLTAIDLDR+KIPCAPEDVK+KTDLLTR+MFYSNEDEHK+MYEIVNTVNEIYR+VCSNGHCVDVATAY+VIGLAYVGSMCHPK	DNSPGQNNPCK	FVELFLVVDK	GMVLPGTK	HDNAQLLTAIDLDR	IPCAPEDVK	ITVKPEAGYTLNAFGEWR	KHDNAQLLTAIDLDR	KIPCAPEDVK	KTDLLTR	MFYSNEDEHK	MYEIVNTVNEIYR	VCSNGHCVDVATAY	VIGLAYVGSMCHPK
J3RY93	Snake venom serine proteinase 12-Crotalus adamanteus (Eastern diamondback rattlesnake)	11.9	9	1.02	FLVALYDPDR+TLCAGILEGGK+TVPNEDEQTR	CIESHSPR	IVDLHNFLR	MEWYPEAAANAER	SVDFDSESPR	SVNPTASNMLK	WTEIIHAWHGENK
O93364	L-amino-acid oxidase OS=Crotalus adamanteus PE=1 SV=1	20.5	23	2.35	DWYANLGPMR+FEPPLPPK+FEPPLPPKK+FWEDDGIHGGK+IKFEPPLPPK+IKFEPPLPPKK+KFWEDDGIHGGK+NGLTATSNPK+NNPGLLEYPVKPSEEGK+RFDEIVGGMDQLPTSMYEAIK+STTDLPSR+VIEIQQNDR+VQVHFNAR	AAYPEYGLPATSR	EPALYTK	FFCVSSK	IHLGVHSK	TLCAGILEGGK	VFDHLDWIQSIIAGNTDATCPL
Q71QE8	Basic phospholipase A2 Cvv-N6 OS=Crotalus viridis viridis PE=1 SV=1	23.9	7	0.72	CCFVHDCCYEK+ENLPTYK+QICECDR+RGVIICGK	IIALGHSGFSEDQR	IINVGSEK	LLLPSFLAAGGDGYHMLK	QAFEHSVHR
Q7ZT99	Cysteine-rich venom protein catrin OS=Crotalus atrox PE=1 SV=1	26.7	15	1.92	CIESHSPR+IVDLHNFLR+MEWYPEAAANAER+SVDFDSESPR+SVNPTASNMLK+WTEIIHAWHGENK	CCFVHDCCYEK	ENLPTYK	QICECDR	RGVIICGK
T2HP62	Phosphodiesterase -Protobothrops flavoviridis (Habu) (Trimeresurus flavoviridis)	4.1	3	0.31	GGTHGYDNEFK+RLHYANNIR+VNLMVDQQWMAVR	AGTFFWSNVIPYER	IEDIHLLVER	WWGGQPIWITAAK	YDAFLITNVIPMYPAFK
J3RY82	Snake venom metalloproteinase (Type III) 2b OS=Crotalus adamanteus PE=2 SV=1	1.8	2	0.23	RSTGIVQDHSK+STGIVQDHSK	FLVALYDPDR	TLCAGILEGGK	TVPNEDEQTR
Q2YHJ4	Basic phospholipase A2 homolog Tbo-K49 - Trimeresurus borneensis (Borneo pit viper)	10.9	2	0.26	AVAICFR+MILQETGK	CCFVHDCCYGK	RFPAENCR	VAAVCFR
V8NWQ3	Teneurin-3 (Fragment) OS=Ophiophagus hannah GN=ODZ3 PE=4 SV=1	2.4	3	0.27	GNGENQFISQQPPVVSSIMGNGRR+QDGMFDLVANGGASLTLVFER	CCFVHDCCYGK	RFPAENCR	VAAVCFR
A0A077L6P3	Serine protease OS=Protobothrops flavoviridis PE=2 SV=1	4.2	1	0.13	IMGWGTISATK	GGTHGYDNEFK	RLHYANNIR	VNLMVDQQWMAVR
P15167	Snake venom metalloproteinase atrolysin-D-Crotalus atrox (Western diamondback rattlesnake)	7.2	5	0.5	ETDLLNRK+VHEIVNFINGFYR+YNSDLNTIR	ETDLLNRK	VHEIVNFINGFYR	YNSDLNTIR
Q800C1	Acidic phospholipase A2 Cvv-E6h-Crotalus viridis viridis (Prairie rattlesnake)	18.8	5	0.55	CCFVHDCCYGK+RFPAENCR+VAAVCFR	AVAICFR	MILQETGK
P28891	Snake venom metalloproteinase fibrolase OS=Agkistrodon contortrix contortrix PE=1 SV=2	18.8	5	0.55	CCFVHDCCYGK+RFPAENCR+VAAVCFR	EMLVSILDEHPDEVAHLFR	PSCVTVLR
F8S0Z7	Snake venom 5'-nucleotidase-Crotalus adamanteus (Eastern diamondback rattlesnake)	8.3	4	0.31	IIALGHSGFSEDQR+IINVGSEK+LLLPSFLAAGGDGYHMLK+QAFEHSVHR	GNGENQFISQQPPVVSSIMGNGRR	QDGMFDLVANGGASLTLVFER
J3S833	Snake venom serine proteinase 2-Crotalus adamanteus (Eastern diamondback rattlesnake)	26.3	7	0.63	AAYPEYGLPATSR+EPALYTK+FFCVSSK+IHLGVHSK+TLCAGILEGGK+VFDHLDWIQSIIAGNTDATCPL	MMQSSSVSPSASFR	SDDNLVVDVSNEDPSSPR
Q9YGN5	Snaclec salmorin subunit A OS=Gloydius brevicaudus PE=1 SV=1	5.2	3	0.37	MTWEDAER	RSTGIVQDHSK	STGIVQDHSK
V8P647	Ankyrin repeat and BTB/POZ domain-containing protein 2 (Fragment) OS=Ophiophagus hannah GN=Abtb2 PE=4 SV=1	2.2	23	1.13	CPQMESMENPNLDPPR	MMNPDHHAVGGGGGGGGARR	TPPAGPDVGPR
A0A068B4V7	C-type lectin alpha OS=Gloydius intermedius PE=2 SV=1	5.1	2	0.23	MTWADAER	CPQMESMENPNLDPPR
Q27J49	Bradykinin-potentiating and C-type natriuretic peptides OS=Lachesis muta muta PE=1 SV=1	13	8	1.08	MMNPDHHAVGGGGGGGGARR+TPPAGPDVGPR	IMGWGTISATK
V8P868	Transducin-like enhancer protein 4 (Fragment) OS=Ophiophagus hannah GN=Tle4 PE=4 SV=1	7	4	0.39	MMQSSSVSPSASFR+SDDNLVVDVSNEDPSSPR	IPCAPEDEK
B0VXV3	Snake venom vascular endothelial growth factor toxin 1-Sistrurus catenatus edwardsii (Desert massasauga) (Crotalophorus edwardsii)	19.1	2	0.22	EMLVSILDEHPDEVAHLFR+PSCVTVLR	MTWADAER
E9JG51	Metalloproteinase-Echis carinatus sochureki (Saw-scaled viper)	3.1	2	0.26	IPCAPEDEK	MTWEDAER

## Sheet: Supplementary_Tables_12Sequest
Confidence Level	Search ID	Processing Node No	Sequence	Unique Sequence ID	PSM Ambiguity	Protein Descriptions	# Proteins	# Protein Groups	Protein Group Accessions	Modifications	Activation Type	DeltaScore	DeltaCn	Rank	Search Engine Rank	q-Value	PEP	Decoy Peptides Matched	Peptides Matched	XCorr	# Missed Cleavages	Isolation Interference [%]	Ion Inject Time [ms]	Intensity	Charge	m/z [Da]	MH+ [Da]	Delta Mass [Da]	Delta Mass [PPM]	RT [min]	First Scan	Last Scan	MS Order	Ions Matched	Matched Ions	Total Ions	Spectrum File	Annotation	Sequence
High	A	2	IMGWGTISATK	10994	Unambiguous	Serine protease OS=Protobothrops flavoviridis PE=2 SV=1 - [A0A077L6P3_PROFL]	1	1	A0A077L6P3		HCD	1	0	1	1	0	0.0287	341	343	2.1	0	21	50	3769000	2	582.809	1164.61	0	2.18	21.91	10348	10348	MS2	0/0	0	0	LQe00831.raw		IMGWGTISATK
High	A	2	IMGWGTISATK	12650	Unambiguous	Serine protease OS=Protobothrops flavoviridis PE=2 SV=1 - [A0A077L6P3_PROFL]	1	1	A0A077L6P3		HCD	1	0	1	1	0	0.0183	278	276	2.02	0	32	50	2111000	2	582.81	1164.61	0	4.39	22.25	10884	10884	MS2	0/0	0	0	LQe00832.raw		IMGWGTISATK
High	A	2	SHDNAQLLTAIVFDEGIIGR	20112	Unambiguous	Snake venom metalloproteinase VMP1 OS=Agkistrodon piscivorus leucostoma PE=2 SV=1 - [VM1V1_AGKPL]	1	1	B7U492		HCD	1	0	1	1	0	0.00165	583	571	2.33	0	0	50	856200	2	1085.07	2169.14	0	3.25	28.59	14686	14686	MS2	0/0	0	0	LQe00831.raw		SHDNAQLLTAIVFDEGIIGR
High	A	2	DNSPGQNNPcK	1819	Unambiguous	Zinc metalloproteinase-disintegrin-like VMP-III OS=Crotalus viridis viridis PE=2 SV=1 - [VM3V3_CROVV]	10	1	C9E1R8	C10(Carbamidomethyl)	HCD	1	0	1	1	0	0.00463	95	87	2.74	0	6	11	15300000	2	615.763	1230.52	0	1.44	12.48	4939	4939	MS2	0/0	0	0	LQe00831.raw		DNSPGQNNPCK
High	A	2	KHDNAQLLTAIDLDR	8831	Unambiguous	Zinc metalloproteinase-disintegrin-like VMP-III OS=Crotalus viridis viridis PE=2 SV=1 - [VM3V3_CROVV]	4	1	C9E1R8		HCD	1	0	1	1	0	1.46e-06	402	377	4.92	1	22	50	5801000	2	861.963	1722.92	0	2.96	19.88	9055	9055	MS2	0/0	0	0	LQe00831.raw		KHDNAQLLTAIDLDR
High	A	2	VIGLAYVGSMcHPK	9083	Unambiguous	Zinc metalloproteinase-disintegrin-like VMP-III OS=Crotalus viridis viridis PE=2 SV=1 - [VM3V3_CROVV]	4	1	C9E1R8	C11(Carbamidomethyl)	HCD	1	0	1	1	0	0.00163	605	581	2.54	0	0	9	49340000	2	766.393	1531.78	0	2	20.12	9207	9207	MS2	0/0	0	0	LQe00831.raw		VIGLAYVGSMCHPK
High	A	2	HDNAQLLTAIDLDR	11297	Unambiguous	Zinc metalloproteinase-disintegrin-like VMP-III OS=Crotalus viridis viridis PE=2 SV=1 - [VM3V3_CROVV]	4	1	C9E1R8		HCD	1	0	1	1	0	9.46e-07	470	493	5.15	0	12	10	22830000	2	797.915	1594.82	0	2.43	22.16	10508	10508	MS2	0/0	0	0	LQe00831.raw		HDNAQLLTAIDLDR
High	A	2	mYEIVNTVNEIYR	12961	Unambiguous	Zinc metalloproteinase-disintegrin-like VMP-III OS=Crotalus viridis viridis PE=2 SV=1 - [VM3V3_CROVV]	2	1	C9E1R8	M1(Oxidation)	HCD	1	0	1	1	0	0.000798	549	498	3.72	0	10	50	1755000	2	830.412	1659.82	0.01	7.79	23.39	11318	11318	MS2	0/0	0	0	LQe00831.raw		MYEIVNTVNEIYR
High	A	2	ITVKPEAGYTLNAFGEWR	13327	Unambiguous	Zinc metalloproteinase-disintegrin-like VMP-III OS=Crotalus viridis viridis PE=2 SV=1 - [VM3V3_CROVV]	3	1	C9E1R8		HCD	1	0	1	1	0	1.08e-10	550	542	4.26	0	5	26	10180000	2	1026.53	2052.06	0	3.68	23.76	11560	11560	MS2	0/0	0	0	LQe00831.raw		ITVKPEAGYTLNAFGEWR
High	A	2	MYEIVNTVNEIYR	12961	Unambiguous	Zinc metalloproteinase-disintegrin-like VMP-III OS=Crotalus viridis viridis PE=2 SV=1 - [VM3V3_CROVV]	2	1	C9E1R8		HCD	1	0	1	1	0	0.00165	514	499	3.17	0	34	15	12380000	2	822.411	1643.81	0	2.4	24.85	12272	12272	MS2	0/0	0	0	LQe00831.raw		MYEIVNTVNEIYR
High	A	2	DNSPGQNNPcK	2838	Unambiguous	Zinc metalloproteinase-disintegrin-like VMP-III OS=Crotalus viridis viridis PE=2 SV=1 - [VM3V3_CROVV]	10	1	C9E1R8	C10(Carbamidomethyl)	HCD	1	0	1	1	0	0.0579	98	88	2.44	0	18	15	13730000	2	615.763	1230.52	0	0.75	12.29	4911	4911	MS2	0/0	0	0	LQe00832.raw		DNSPGQNNPCK
High	A	2	MFYSNEDEHK	3627	Unambiguous	Zinc metalloproteinase-disintegrin-like VMP-III OS=Crotalus viridis viridis PE=2 SV=1 - [VM3V3_CROVV]	7	1	C9E1R8		HCD	1	0	1	1	0	0.0119	92	90	2.53	0	17	36	4488000	3	433.849	1299.53	0	0.21	15.17	6451	6451	MS2	0/0	0	0	LQe00832.raw		MFYSNEDEHK
High	A	2	VIGLAYVGSmcHPK	8710	Unambiguous	Zinc metalloproteinase-disintegrin-like VMP-III OS=Crotalus viridis viridis PE=2 SV=1 - [VM3V3_CROVV]	4	1	C9E1R8	M10(Oxidation); C11(Carbamidomethyl)	HCD	1	0	1	1	0	0.0351	587	590	2.15	0	6	27	12160000	2	774.391	1547.77	0	2.03	18.74	8623	8623	MS2	0/0	0	0	LQe00832.raw		VIGLAYVGSMCHPK
High	A	2	KKHDNAQLLTAIDLDR	8712	Unambiguous	Zinc metalloproteinase-disintegrin-like VMP-III OS=Crotalus viridis viridis PE=2 SV=1 - [VM3V3_CROVV]	4	1	C9E1R8		HCD	1	0	1	1	0	0.00042	261	262	3.17	2	58	50	1558000	3	617.679	1851.02	0	6.94	19.1	8869	8869	MS2	0/0	0	0	LQe00832.raw		KKHDNAQLLTAIDLDR
High	A	2	KHDNAQLLTAIDLDR	10233	Unambiguous	Zinc metalloproteinase-disintegrin-like VMP-III OS=Crotalus viridis viridis PE=2 SV=1 - [VM3V3_CROVV]	4	1	C9E1R8		HCD	1	0	1	1	0	8.83e-06	402	377	4.2	1	65	50	2545000	2	861.963	1722.92	0	2.96	19.94	9410	9410	MS2	0/0	0	0	LQe00832.raw		KHDNAQLLTAIDLDR
High	A	2	VIGLAYVGSMcHPK	8710	Unambiguous	Zinc metalloproteinase-disintegrin-like VMP-III OS=Crotalus viridis viridis PE=2 SV=1 - [VM3V3_CROVV]	4	1	C9E1R8	C11(Carbamidomethyl)	HCD	1	0	1	1	0	0.00127	604	580	2.55	0	11	37	7275000	2	766.393	1531.78	0	1.68	20.04	9481	9481	MS2	0/0	0	0	LQe00832.raw		VIGLAYVGSMCHPK
High	A	2	ITVKPEAGYTLNAFGEWRK	12522	Unambiguous	Zinc metalloproteinase-disintegrin-like VMP-III OS=Crotalus viridis viridis PE=2 SV=1 - [VM3V3_CROVV]	3	1	C9E1R8		HCD	1	0	1	1	0	0.0845	468	500	2.75	1	0	50	1835000	3	727.389	2180.15	0	1.28	22.15	10817	10817	MS2	0/0	0	0	LQe00832.raw		ITVKPEAGYTLNAFGEWRK
High	A	2	HDNAQLLTAIDLDR	12847	Unambiguous	Zinc metalloproteinase-disintegrin-like VMP-III OS=Crotalus viridis viridis PE=2 SV=1 - [VM3V3_CROVV]	4	1	C9E1R8		HCD	1	0	1	1	0	4.73e-08	469	493	5.43	0	23	21	15970000	2	797.914	1594.82	0	1.75	22.4	10984	10984	MS2	0/0	0	0	LQe00832.raw		HDNAQLLTAIDLDR
High	A	2	mYEIVNTVNEIYR	14172	Unambiguous	Zinc metalloproteinase-disintegrin-like VMP-III OS=Crotalus viridis viridis PE=2 SV=1 - [VM3V3_CROVV]	2	1	C9E1R8	M1(Oxidation)	HCD	1	0	1	1	0	4.96e-05	554	513	3.58	0	26	50	2085000	2	830.412	1659.82	0.01	7.06	23.38	11625	11625	MS2	0/0	0	0	LQe00832.raw		MYEIVNTVNEIYR
High	A	2	ITVKPEAGYTLNAFGEWR	14458	Unambiguous	Zinc metalloproteinase-disintegrin-like VMP-III OS=Crotalus viridis viridis PE=2 SV=1 - [VM3V3_CROVV]	3	1	C9E1R8		HCD	1	0	1	1	0	1.85e-06	566	580	4.71	0	4	50	8478000	2	1026.53	2052.06	0	1.3	23.59	11761	11761	MS2	0/0	0	0	LQe00832.raw		ITVKPEAGYTLNAFGEWR
High	A	2	MYEIVNTVNEIYR	14172	Unambiguous	Zinc metalloproteinase-disintegrin-like VMP-III OS=Crotalus viridis viridis PE=2 SV=1 - [VM3V3_CROVV]	2	1	C9E1R8		HCD	1	0	1	1	0	4.95e-05	514	499	3.55	0	22	17	12280000	2	822.411	1643.81	0	2.62	24.78	12540	12540	MS2	0/0	0	0	LQe00832.raw		MYEIVNTVNEIYR
High	A	2	LRPGAQcAEGLccDQcK	5399	Unambiguous	Zinc metalloproteinase/disintegrin VMP-II OS=Agkistrodon piscivorus leucostoma PE=2 SV=1 - [VM2V2_AGKPL]	2	1	C9E1S1	C7(Carbamidomethyl); C12(Carbamidomethyl); C13(Carbamidomethyl); C16(Carbamidomethyl)	HCD	1	0	1	1	0	0.00676	170	207	3.01	0	0	50	2631000	3	674.961	2022.87	0	2.87	15.77	6737	6737	MS2	0/0	0	0	LQe00831.raw		LRPGAQCAEGLCCDQCK
High	A	2	LRPGAQcAEGLccDQcK	5637	Unambiguous	Zinc metalloproteinase/disintegrin VMP-II OS=Agkistrodon piscivorus leucostoma PE=2 SV=1 - [VM2V2_AGKPL]	2	1	C9E1S1	C7(Carbamidomethyl); C12(Carbamidomethyl); C13(Carbamidomethyl); C16(Carbamidomethyl)	HCD	1	0	1	1	0	0.0227	181	216	3.25	0	14	50	1540000	3	674.963	2022.87	0	5.95	15.9	6877	6877	MS2	0/0	0	0	LQe00832.raw		LRPGAQCAEGLCCDQCK
High	A	2	NFQMLFGVHSK	11200	Unambiguous	Venom plasminogen activator OS=Agkistrodon piscivorus leucostoma PE=2 SV=1 - [VSPPA_AGKPL]	2	1	E5L0E5		HCD	1	0	1	1	0	0.0137	444	465	2.58	0	8	41	7706000	2	654.334	1307.66	0	2.6	22.09	10462	10462	MS2	0/0	0	0	LQe00831.raw		NFQMLFGVHSK
High	A	2	NFQMLFGVHSK	12796	Unambiguous	Venom plasminogen activator OS=Agkistrodon piscivorus leucostoma PE=2 SV=1 - [VSPPA_AGKPL]	2	1	E5L0E5		HCD	1	0	1	1	0	0.00945	440	459	2.61	0	17	37	8185000	2	654.333	1307.66	0	2.13	22.36	10958	10958	MS2	0/0	0	0	LQe00832.raw		NFQMLFGVHSK
High	A	2	IPcAPqDVK	5644	Unambiguous	Metalloproteinase (Fragment) OS=Echis pyramidum leakeyi PE=2 SV=1 - [E9JGC7_ECHPL]	23	1	E9JGC7	C3(Carbamidomethyl); Q6(Deamidated)	HCD	0	0	1	1	0	0.0462	218	219	2.16	0	9	3	52380000	2	514.759	1028.51	0	2.2	15.95	6850	6850	MS2	0/0	0	0	LQe00831.raw		IPCAPQDVK
High	A	2	SVDFDSESPR	5961	Unambiguous	Cysteine-rich seceretory protein Da-CRPa (Fragment) OS=Deinagkistrodon acutus PE=2 SV=1 - [F2Q6G0_DEIAC]	4	1	F2Q6G0		HCD	1	0	1	1	0	0.017	171	202	2.07	0	25	25	8086000	2	569.755	1138.5	0	1.92	16.16	6998	6998	MS2	0/0	0	0	LQe00831.raw		SVDFDSESPR
High	A	2	SVDFDSESPR	6626	Unambiguous	Cysteine-rich seceretory protein Da-CRPa (Fragment) OS=Deinagkistrodon acutus PE=2 SV=1 - [F2Q6G0_DEIAC]	4	1	F2Q6G0		HCD	1	0	1	1	0	0.00116	171	202	2.48	0	0	6	38050000	2	569.755	1138.5	0	1.81	16.86	7462	7462	MS2	0/0	0	0	LQe00832.raw		SVDFDSESPR
High	A	2	IHHLVAIAMAHEMGHNLGMDHDK	6968	Unambiguous	Zinc metalloproteinase-disintegrin-like 4a OS=Crotalus adamanteus PE=1 SV=1 - [VM34_CROAD]	6	1	F8S108		HCD	1	0	1	1	0	9.1e-10	825	799	5.47	0	0	49	13320000	2	1289.12	2577.23	0	1.82	18.82	8408	8408	MS2	0/0	0	0	LQe00831.raw		IHHLVAIAMAHEMGHNLGMDHDK
High	A	2	MYDIVNVITPIYHR	16251	Unambiguous	Zinc metalloproteinase-disintegrin-like 4a OS=Crotalus adamanteus PE=1 SV=1 - [VM34_CROAD]	5	1	F8S108		HCD	1	0	1	1	0	0.000736	561	531	3.54	0	3	23	13320000	2	867.458	1733.91	0	2.93	25.88	12933	12933	MS2	0/0	0	0	LQe00831.raw		MYDIVNVITPIYHR
High	A	2	IHHLVAIAMAHEMGHNLGMDHDK	9537	Unambiguous	Zinc metalloproteinase-disintegrin-like 4a OS=Crotalus adamanteus PE=1 SV=1 - [VM34_CROAD]	6	1	F8S108		HCD	1	0	1	1	0	0.00258	784	781	4.96	0	0	50	3512000	4	645.064	2577.23	0	2.52	19.42	9069	9069	MS2	0/0	0	0	LQe00832.raw		IHHLVAIAMAHEMGHNLGMDHDK
High	A	2	MYDIVNVITPIYHR	16948	Unambiguous	Zinc metalloproteinase-disintegrin-like 4a OS=Crotalus adamanteus PE=1 SV=1 - [VM34_CROAD]	5	1	F8S108		HCD	1	0	1	1	0	0.00728	565	541	3.17	0	0	50	2463000	2	867.456	1733.91	0	0.4	25.35	12908	12908	MS2	0/0	0	0	LQe00832.raw		MYDIVNVITPIYHR
High	A	2	GmVLPGTK	4290	Unambiguous	Zinc metalloproteinase-disintegrin-like 4a OS=Crotalus adamanteus PE=1 SV=1 - [VM34_CROAD]|Zinc metalloproteinase-disintegrin-like VMP-III OS=Crotalus viridis viridis PE=2 SV=1 - [VM3V3_CROVV]	28	2	F8S108	M2(Oxidation)	HCD	1	0	1	1	0	0.137	306	294	2	0	31	30	5016000	2	409.726	818.445	0	1.16	14.71	6074	6074	MS2	0/0	0	0	LQe00831.raw		GMVLPGTK
High	A	2	GmVLPGTK	4369	Unambiguous	Zinc metalloproteinase-disintegrin-like 4a OS=Crotalus adamanteus PE=1 SV=1 - [VM34_CROAD]|Zinc metalloproteinase-disintegrin-like VMP-III OS=Crotalus viridis viridis PE=2 SV=1 - [VM3V3_CROVV]	28	2	F8S108	M2(Oxidation)	HCD	1	0	1	1	0	0.0489	639	632	2.07	0	22	22	7313000	2	409.726	818.445	0	0.49	14.53	6062	6062	MS2	0/0	0	0	LQe00832.raw		GMVLPGTK
High	A	2	KVPNEDEQTR	2577	Unambiguous	Thrombin-like enzyme calobin-1 OS=Gloydius ussuriensis PE=1 SV=1 - [VSP1_GLOUS]|Snake venom serine proteinase 5 OS=Crotalus adamanteus PE=1 SV=1 - [VSP5_CROAD]	5	1	F8S116		HCD	0	0	1	1	0	0.123	251	280	2.5	1	0	0	412800000	2	608.303	1215.6	0	1.12	12.33	4840	4840	MS2	0/0	0	0	LQe00831.raw		KVPNEDEQTR
High	A	2	KVPNEDEQTRNPK	2608	Unambiguous	Snake venom serine proteinase 5 OS=Crotalus adamanteus PE=1 SV=1 - [VSP5_CROAD]	2	1	F8S116		HCD	0	0	1	1	0	0.000188	420	474	4.15	2	45	50	4008000	3	518.936	1554.79	0	4.25	12.27	4797	4797	MS2	0/0	0	0	LQe00831.raw		KVPNEDEQTRNPK
High	A	2	KVPNEDEQTR	2705	Unambiguous	Snake venom serine proteinase 5 OS=Crotalus adamanteus PE=1 SV=1 - [VSP5_CROAD]	5	1	F8S116		HCD	0	0	1	1	0	0.0102	271	302	2.25	1	31	14	12630000	2	608.302	1215.6	0	0.72	12.35	4953	4953	MS2	0/0	0	0	LQe00832.raw		KVPNEDEQTR
High	A	2	KVPNEDEQTRNPK	2755	Unambiguous	Snake venom serine proteinase 5 OS=Crotalus adamanteus PE=1 SV=1 - [VSP5_CROAD]	2	1	F8S116		HCD	0	0	1	1	0	0.000342	412	458	3.24	2	5	28	7577000	2	777.898	1554.79	0	1.19	12.12	4800	4800	MS2	0/0	0	0	LQe00832.raw		KVPNEDEQTRNPK
High	A	2	NSVGIVQDHR	3830	Unambiguous	Snake venom metalloproteinase (Type II) 5e OS=Crotalus adamanteus PE=2 SV=1 - [J3RY76_CROAD]	11	1	J3RY76		HCD	1	0	1	1	0	0.000203	236	240	2.7	0	0	5	39320000	2	562.795	1124.58	0	2.06	14.24	5817	5817	MS2	0/0	0	0	LQe00831.raw		NSVGIVQDHR
High	A	2	MAHELGHNLGIDHDR	4329	Unambiguous	Snake venom metalloproteinase (Type II) 5e OS=Crotalus adamanteus PE=2 SV=1 - [J3RY76_CROAD]	23	1	J3RY76		HCD	1	0	1	1	0	0.00024	457	469	3.95	0	34	42	3671000	3	572.275	1714.81	0	1.85	15.55	6603	6603	MS2	0/0	0	0	LQe00831.raw		MAHELGHNLGIDHDR
High	A	2	YIELVIVADHR	11191	Unambiguous	Zinc metalloproteinase/disintegrin VMP-II OS=Crotalus viridis viridis PE=2 SV=1 - [VM2V2_CROVV]|Snake venom metalloproteinase (Type II) 5e OS=Crotalus adamanteus PE=2 SV=1 - [J3RY76_CROAD]	18	1	J3RY76		HCD	1	0	1	1	0	0.0101	252	257	2.85	0	5	50	2772000	2	664.374	1327.74	0	2.91	22.08	10455	10455	MS2	0/0	0	0	LQe00831.raw		YIELVIVADHR
High	A	2	IYETVNALNVIFQR	19203	Unambiguous	Snake venom metalloproteinase (Type II) 5e OS=Crotalus adamanteus PE=2 SV=1 - [J3RY76_CROAD]	12	1	J3RY76		HCD	1	0	1	1	0	1.8e-05	264	301	2.79	0	4	17	16250000	2	840.461	1679.91	0	1.57	28.02	14312	14312	MS2	0/0	0	0	LQe00831.raw		IYETVNALNVIFQR
High	A	2	NSVGIVQDHR	3914	Unambiguous	Snake venom metalloproteinase (Type II) 5e OS=Crotalus adamanteus PE=2 SV=1 - [J3RY76_CROAD]	11	1	J3RY76		HCD	1	0	1	1	0	0.0118	236	240	2.63	0	0	4	37700000	2	562.795	1124.58	0	1.95	14.04	5785	5785	MS2	0/0	0	0	LQe00832.raw		NSVGIVQDHR
High	A	2	MAHELGHnLGIDHDR	4429	Unambiguous	Snake venom metalloproteinase (Type II) 5e OS=Crotalus adamanteus PE=2 SV=1 - [J3RY76_CROAD]	23	1	J3RY76	N8(Deamidated)	HCD	1	0	1	1	0	0.00322	431	437	3.64	0	48	50	773500	3	572.606	1715.8	0	7.5	15.54	6678	6678	MS2	0/0	0	0	LQe00832.raw		MAHELGHNLGIDHDR
High	A	2	YIELVIVADHR	12798	Unambiguous	Zinc metalloproteinase/disintegrin VMP-II OS=Crotalus viridis viridis PE=2 SV=1 - [VM2V2_CROVV]|Snake venom metalloproteinase (Type II) 5e OS=Crotalus adamanteus PE=2 SV=1 - [J3RY76_CROAD]	18	1	J3RY76		HCD	1	0	1	1	0	0.00478	267	265	2.95	0	5	50	4149000	2	664.373	1327.74	0	1.8	22.36	10959	10959	MS2	0/0	0	0	LQe00832.raw		YIELVIVADHR
High	A	2	IYETVNALNVIFQR	20032	Unambiguous	Snake venom metalloproteinase (Type II) 5e OS=Crotalus adamanteus PE=2 SV=1 - [J3RY76_CROAD]	12	1	J3RY76		HCD	1	0	1	1	0	8.6e-05	305	340	2.8	0	56	50	1541000	2	840.459	1679.91	0	-0.68	27.81	14431	14431	MS2	0/0	0	0	LQe00832.raw		IYETVNALNVIFQR
High	A	2	STGIVQDHSK	2787	Unambiguous	Snake venom metalloproteinase (Type III) 2b OS=Crotalus adamanteus PE=2 SV=1 - [J3RY82_CROAD]	1	1	J3RY82		HCD	1	0	1	1	0	0.0806	205	196	2.09	0	17	14	15850000	2	536.276	1071.54	0	1.54	12.42	4897	4897	MS2	0/0	0	0	LQe00831.raw		STGIVQDHSK
High	A	2	RSTGIVQDHSK	2670	Unambiguous	Snake venom metalloproteinase (Type III) 2b OS=Crotalus adamanteus PE=2 SV=1 - [J3RY82_CROAD]	1	1	J3RY82		HCD	1	0	1	1	0	0.121	251	283	3.15	1	3	7	23040000	3	409.887	1227.65	0	1.55	12.05	4753	4753	MS2	0/0	0	0	LQe00832.raw		RSTGIVQDHSK
High	A	2	STGIVQDHSK	2918	Unambiguous	Snake venom metalloproteinase (Type III) 2b OS=Crotalus adamanteus PE=2 SV=1 - [J3RY82_CROAD]	1	1	J3RY82		HCD	1	0	1	1	0	0.0373	207	199	2.29	0	39	27	8697000	2	536.276	1071.54	0	1.88	12.26	4893	4893	MS2	0/0	0	0	LQe00832.raw		STGIVQDHSK
High	A	2	TVPNEDEQTR	3175	Unambiguous	Snake venom serine proteinase 12 OS=Crotalus adamanteus PE=1 SV=1 - [VSPC_CROAD]	2	1	J3RY93		HCD	1	0	1	1	0	0.00281	191	186	2.42	0	8	50	5132000	2	594.78	1188.55	0	2.63	13.25	5334	5334	MS2	0/0	0	0	LQe00831.raw		TVPNEDEQTR
High	A	2	TVPNEDEQTRVPK	3962	Unambiguous	Snake venom serine proteinase 12 OS=Crotalus adamanteus PE=1 SV=1 - [VSPC_CROAD]	2	1	J3RY93		HCD	1	0	1	1	0	0.000198	434	447	2.84	1	0	50	4039000	2	756.889	1512.77	0	3.53	14.37	5896	5896	MS2	0/0	0	0	LQe00831.raw		TVPNEDEQTRVPK
High	A	2	TVPNEDEQTR	3302	Unambiguous	Snake venom serine proteinase 12 OS=Crotalus adamanteus PE=1 SV=1 - [VSPC_CROAD]	2	1	J3RY93		HCD	1	0	1	1	0	0.00592	193	185	2.4	0	0	50	2564000	2	594.779	1188.55	0	1.19	12.78	5179	5179	MS2	0/0	0	0	LQe00832.raw		TVPNEDEQTR
High	A	2	TVPNEDEQTRVPK	4059	Unambiguous	Snake venom serine proteinase 12 OS=Crotalus adamanteus PE=1 SV=1 - [VSPC_CROAD]	2	1	J3RY93		HCD	1	0	1	1	0	0.000388	459	462	3.02	1	10	50	1977000	2	756.887	1512.77	0	1.03	14.11	5832	5832	MS2	0/0	0	0	LQe00832.raw		TVPNEDEQTRVPK
High	A	2	LDSPVSNSEHIAPLSLPSSPPSVGSVcR	12309	Unambiguous	Thrombin-like enzyme calobin-1 OS=Gloydius ussuriensis PE=1 SV=1 - [VSP1_GLOUS]|Snake venom serine proteinase 12 OS=Crotalus adamanteus PE=1 SV=1 - [VSPC_CROAD]|Venom plasminogen activator OS=Agkistrodon piscivorus leucostoma PE=2 SV=1 - [VSPPA_AGKPL]	7	2	J3RY93	C27(Carbamidomethyl)	HCD	1	0	1	1	0	0.0183	968	964	3.04	0	61	50	1972000	3	963.821	2889.45	0	2.48	22.9	10996	10996	MS2	0/0	0	0	LQe00831.raw		LDSPVSNSEHIAPLSLPSSPPSVGSVCR
High	A	2	VFDHLDWIQSIIAGNTDATcPL	23624	Unambiguous	Snake venom serine proteinase 2 OS=Crotalus adamanteus PE=1 SV=1 - [VSP2_CROAD]	1	1	J3S833	C20(Carbamidomethyl)	HCD	1	0	1	1	0	0.0445	859	810	2.92	0	5	50	2462000	2	1243.61	2486.21	0	3.65	31.2	16378	16378	MS2	0/0	0	0	LQe00831.raw		VFDHLDWIQSIIAGNTDATCPL
High	A	2	AAYPEYGLPATSR	9492	Unambiguous	Snake venom serine proteinase 2 OS=Crotalus adamanteus PE=1 SV=1 - [VSP2_CROAD]	2	1	J3S833		HCD	1	0	1	1	0	0.0027	417	414	2.13	0	29	50	3841000	2	698.349	1395.69	0	0.79	19.36	9033	9033	MS2	0/0	0	0	LQe00832.raw		AAYPEYGLPATSR
High	A	2	KVPNEnEQTR	2576	Unambiguous	Snake venom serine proteinase 8 OS=Crotalus adamanteus PE=1 SV=1 - [VSP8_CROAD]	1	1	J3S835	N6(Deamidated)	HCD	0	0	1	1	0	0.00783	254	275	2.99	1	25	8	17820000	3	405.871	1215.6	0	1.64	12.32	4833	4833	MS2	0/0	0	0	LQe00831.raw		KVPNENEQTR
High	A	2	KVPNEnEQTRnPK	2609	Unambiguous	Snake venom serine proteinase 8 OS=Crotalus adamanteus PE=1 SV=1 - [VSP8_CROAD]	1	1	J3S835	N6(Deamidated); N11(Deamidated)	HCD	0	0	1	1	0	0.00372	436	486	2.54	2	6	9	35080000	2	778.392	1555.78	0	3.07	12.37	4861	4861	MS2	0/0	0	0	LQe00831.raw		KVPNENEQTRNPK
High	A	2	KVPNEnEQTR	2706	Unambiguous	Snake venom serine proteinase 8 OS=Crotalus adamanteus PE=1 SV=1 - [VSP8_CROAD]	1	1	J3S835	N6(Deamidated)	HCD	0	0	1	1	0	0.00523	249	278	2.78	1	0	2	450300000	2	608.303	1215.6	0	1.23	12.17	4835	4835	MS2	0/0	0	0	LQe00832.raw		KVPNENEQTR
High	A	2	KVPNEnEQTRNPK	2754	Unambiguous	Snake venom serine proteinase 8 OS=Crotalus adamanteus PE=1 SV=1 - [VSP8_CROAD]	1	1	J3S835	N6(Deamidated)	HCD	0	0	1	1	0	0.000413	455	511	4.41	2	10	12	22100000	3	518.935	1554.79	0	2.13	12.12	4798	4798	MS2	0/0	0	0	LQe00832.raw		KVPNENEQTRNPK
High	A	2	KVPNEnEQTRnPK	2754	Unambiguous	Snake venom serine proteinase 8 OS=Crotalus adamanteus PE=1 SV=1 - [VSP8_CROAD]	1	1	J3S835	N6(Deamidated); N11(Deamidated)	HCD	0	0	1	1	0	0.00623	457	504	2.68	2	7	10	34030000	2	778.391	1555.78	0	2.53	12.22	4863	4863	MS2	0/0	0	0	LQe00832.raw		KVPNENEQTRNPK
High	A	2	GDILVLLGVHR	16950	Unambiguous	Snake venom serine proteinase 14 OS=Crotalus adamanteus PE=1 SV=1 - [VSPE_CROAD]	5	1	J3SDW9		HCD	1	0	1	1	0	0.00602	30	33	2.63	0	29	50	1436000	2	596.369	1191.73	0.01	8.7	25.35	12909	12909	MS2	0/0	0	0	LQe00832.raw		GDILVLLGVHR
High	A	2	NGLTATSNPK	3274	Unambiguous	L-amino-acid oxidase OS=Crotalus adamanteus PE=1 SV=1 - [OXLA_CROAD]	4	1	O93364		HCD	1	0	1	1	0	0.023	344	352	2.15	0	9	39	5824000	2	501.764	1002.52	0	-0.32	13.24	5332	5332	MS2	0/0	0	0	LQe00831.raw		NGLTATSNPK
High	A	2	VIEIQQNDR	5419	Unambiguous	L-amino-acid oxidase OS=Crotalus adamanteus PE=1 SV=1 - [OXLA_CROAD]	4	1	O93364		HCD	1	0	1	1	0	0.082	249	232	2.33	0	0	2	97430000	2	557.797	1114.59	0	1.07	15.85	6783	6783	MS2	0/0	0	0	LQe00831.raw		VIEIQQNDR
High	A	2	VIEIQQnDR	5419	Unambiguous	L-amino-acid oxidase OS=Crotalus adamanteus PE=1 SV=1 - [OXLA_CROAD]	4	1	O93364	N7(Deamidated)	HCD	1	0	1	1	0	0.0161	273	268	2.09	0	0	7	30760000	2	558.29	1115.57	0	2.48	16.05	6918	6918	MS2	0/0	0	0	LQe00831.raw		VIEIQQNDR
High	A	2	KFWEDDGIHGGK	5934	Unambiguous	L-amino-acid oxidase OS=Crotalus adamanteus PE=1 SV=1 - [OXLA_CROAD]	12	1	O93364		HCD	1	0	1	1	0	0.00123	334	337	3.38	1	7	40	8561000	2	694.834	1388.66	0	1.54	16.14	6986	6986	MS2	0/0	0	0	LQe00831.raw		KFWEDDGIHGGK
High	A	2	IKFEPPLPPKK	6134	Unambiguous	L-amino-acid oxidase OS=Crotalus adamanteus PE=1 SV=1 - [OXLA_CROAD]	10	1	O93364		HCD	1	0	1	1	0	0.0409	27	34	2.27	2	19	48	3730000	2	647.404	1293.8	0	5.4	16.68	7342	7342	MS2	0/0	0	0	LQe00831.raw		IKFEPPLPPKK
High	A	2	FWEDDGIHGGK	6269	Unambiguous	L-amino-acid oxidase OS=Crotalus adamanteus PE=1 SV=1 - [OXLA_CROAD]	13	1	O93364		HCD	1	0	1	1	0	0.000744	187	161	2.15	0	20	8	35060000	2	630.787	1260.57	0	2.08	16.41	7157	7157	MS2	0/0	0	0	LQe00831.raw		FWEDDGIHGGK
High	A	2	NNPGILEYPVKPSEEGK	6464	Unambiguous	L-amino-acid oxidase OS=Crotalus adamanteus PE=1 SV=1 - [OXLA_CROAD]	3	1	O93364		HCD	1	0	1	1	0	4.91e-11	527	576	3.69	0	6	50	5267000	2	935.982	1870.96	0	1.59	16.55	7251	7251	MS2	0/0	0	0	LQe00831.raw		NNPGILEYPVKPSEEGK
High	A	2	HDDIFGYEK	6469	Unambiguous	L-amino-acid oxidase OS=Crotalus adamanteus PE=1 SV=1 - [OXLA_CROAD]	5	1	O93364		HCD	0	0	1	1	0	0.02	191	217	2.75	0	29	50	4011000	2	562.257	1123.51	0	1.66	16.55	7253	7253	MS2	0/0	0	0	LQe00831.raw		HDDIFGYEK
High	A	2	DWYANLGPMR	13654	Unambiguous	L-amino-acid oxidase OS=Crotalus adamanteus PE=1 SV=1 - [OXLA_CROAD]	3	1	O93364		HCD	1	0	1	1	0	0.0217	382	363	2.41	0	48	35	5170000	2	611.789	1222.57	0	2.41	23.88	11641	11641	MS2	0/0	0	0	LQe00831.raw		DWYANLGPMR
High	A	2	STTDLPSR	3863	Unambiguous	L-amino-acid oxidase OS=Crotalus adamanteus PE=1 SV=1 - [OXLA_CROAD]	30	1	O93364		HCD	1	0	1	1	0	0.0324	414	464	2.19	0	20	46	4019000	2	438.725	876.443	0	1.34	13.9	5703	5703	MS2	0/0	0	0	LQe00832.raw		STTDLPSR
High	A	2	VQVHFNAR	4650	Unambiguous	L-amino-acid oxidase OS=Crotalus adamanteus PE=1 SV=1 - [OXLA_CROAD]	4	1	O93364		HCD	1	0	1	1	0	0.056	145	147	2.05	0	26	8	15820000	2	485.766	970.525	0	3.41	14.82	6236	6236	MS2	0/0	0	0	LQe00832.raw		VQVHFNAR
High	A	2	VIEIQQNDR	5561	Unambiguous	L-amino-acid oxidase OS=Crotalus adamanteus PE=1 SV=1 - [OXLA_CROAD]	4	1	O93364		HCD	1	0	1	1	0	0.019	248	231	2.43	0	0	1	180700000	2	557.797	1114.59	0	1.4	15.84	6850	6850	MS2	0/0	0	0	LQe00832.raw		VIEIQQNDR
High	A	2	VIEIQQnDR	5561	Unambiguous	L-amino-acid oxidase OS=Crotalus adamanteus PE=1 SV=1 - [OXLA_CROAD]	4	1	O93364	N7(Deamidated)	HCD	1	0	1	1	0	0.00883	283	279	2.44	0	8	50	3964000	2	558.289	1115.57	0	0.51	16.33	7141	7141	MS2	0/0	0	0	LQe00832.raw		VIEIQQNDR
High	A	2	KFWEDDGIHGGK	6441	Unambiguous	L-amino-acid oxidase OS=Crotalus adamanteus PE=1 SV=1 - [OXLA_CROAD]	12	1	O93364		HCD	1	0	1	1	0	0.000695	329	334	3.18	1	0	11	28100000	2	694.835	1388.66	0	1.98	16.62	7321	7321	MS2	0/0	0	0	LQe00832.raw		KFWEDDGIHGGK
High	A	2	VIEIqQnDR	5561	Unambiguous	L-amino-acid oxidase OS=Crotalus adamanteus PE=1 SV=1 - [OXLA_CROAD]	4	1	O93364	Q5(Deamidated); N7(Deamidated)	HCD	1	0	1	1	0	0.0209	312	323	2.04	0	23	50	2120000	2	558.781	1116.56	0	2.04	16.87	7468	7468	MS2	0/0	0	0	LQe00832.raw		VIEIQQNDR
High	A	2	IKFEPPLPPKK	7028	Unambiguous	L-amino-acid oxidase OS=Crotalus adamanteus PE=1 SV=1 - [OXLA_CROAD]	10	1	O93364		HCD	1	0	1	1	0	0.0334	24	33	2.22	2	15	50	5405000	2	647.401	1293.8	0	2.1	17.15	7650	7650	MS2	0/0	0	0	LQe00832.raw		IKFEPPLPPKK
High	A	2	FWEDDGIHGGK	7489	Unambiguous	L-amino-acid oxidase OS=Crotalus adamanteus PE=1 SV=1 - [OXLA_CROAD]	13	1	O93364		HCD	1	0	1	1	0	0.014	187	161	2.07	0	4	33	6603000	2	630.788	1260.57	0	2.95	17.67	7954	7954	MS2	0/0	0	0	LQe00832.raw		FWEDDGIHGGK
High	A	2	NNPGLLEYPVKPSEEGK	8946	Unambiguous	L-amino-acid oxidase OS=Crotalus adamanteus PE=1 SV=1 - [OXLA_CROAD]	3	1	O93364		HCD	1	0	1	2	0	1.71e-05	502	565	3.54	0	0	23	16990000	2	935.982	1870.96	0	1.19	19	8799	8799	MS2	0/0	0	0	LQe00832.raw		NNPGLLEYPVKPSEEGK
High	A	2	RFDEIVGGMDQLPTSMYEAIK	18833	Unambiguous	L-amino-acid oxidase OS=Crotalus adamanteus PE=1 SV=1 - [OXLA_CROAD]	4	1	O93364		HCD	1	0	1	1	0	0.0216	781	813	3.17	1	0	50	570900	2	1200.59	2400.17	0	3.15	26.96	13878	13878	MS2	0/0	0	0	LQe00832.raw		RFDEIVGGMDQLPTSMYEAIK
High	A	2	TPPAGPDVGPR	4873	Unambiguous	Bradykinin inhibitor peptide OS=Crotalus atrox PE=1 SV=1 - [BKIP_CROAT]	1	1	P0CJ34		HCD	1	0	1	1	0	0.0236	360	411	3.11	0	4	2	208800000	2	532.281	1063.56	0	2.06	15.3	6449	6449	MS2	0/0	0	0	LQe00831.raw		TPPAGPDVGPR
High	A	2	TPPAGPDVGPR	5036	Unambiguous	Bradykinin inhibitor peptide OS=Crotalus atrox PE=1 SV=1 - [BKIP_CROAT]	1	1	P0CJ34		HCD	1	0	1	1	0	0.000884	360	411	3.15	0	17	14	17880000	2	532.281	1063.56	0	2.06	15.21	6476	6476	MS2	0/0	0	0	LQe00832.raw		TPPAGPDVGPR
High	A	2	VVGGDEcNINEHR	3781	Unambiguous	Snake venom serine protease (Fragment) OS=Bothrops cotiara PE=1 SV=1 - [VSP_BOTCO]	9	1	P0DMH5	C7(Carbamidomethyl)	HCD	1	0	1	1	0	0.00599	283	275	2.71	0	30	37	6665000	2	749.841	1498.67	0	3.06	14.1	5730	5730	MS2	0/0	0	0	LQe00831.raw		VVGGDECNINEHR
High	A	2	VVGGDEcNINEHR	3861	Unambiguous	Snake venom serine protease (Fragment) OS=Bothrops cotiara PE=1 SV=1 - [VSP_BOTCO]	9	1	P0DMH5	C7(Carbamidomethyl)	HCD	1	0	1	1	0	0.00569	291	278	2.82	0	20	50	4406000	2	749.84	1498.67	0	1.84	13.9	5702	5702	MS2	0/0	0	0	LQe00832.raw		VVGGDECNINEHR
High	A	2	IIGGDEcNINEHR	5284	Unambiguous	Snake venom serine protease (Fragment) OS=Bothrops fonsecai PE=1 SV=1 - [VSP_BOTFO]	3	1	P0DMH6	C7(Carbamidomethyl)	HCD	1	0	1	1	0	0.015	364	334	2.7	0	45	44	6876000	2	763.854	1526.7	0	-0.15	15.49	6642	6642	MS2	0/0	0	0	LQe00832.raw		IIGGDECNINEHR
High	A	2	VHEIVNFINGFYR	15212	Unambiguous	Snake venom metalloproteinase atrolysin-D OS=Crotalus atrox PE=1 SV=3 - [VM1AD_CROAT]	2	1	P15167		HCD	1	0	1	1	0	0.000361	569	581	3.46	0	46	50	3956000	2	804.417	1607.83	0	-3.5	25	12366	12366	MS2	0/0	0	0	LQe00831.raw		VHEIVNFINGFYR
High	A	2	VHEIVNFINGFYR	16374	Unambiguous	Snake venom metalloproteinase atrolysin-D OS=Crotalus atrox PE=1 SV=3 - [VM1AD_CROAT]	2	1	P15167		HCD	1	0	1	1	0	0.000424	534	554	3.54	0	30	41	5739000	2	804.422	1607.84	0	2.2	24.91	12631	12631	MS2	0/0	0	0	LQe00832.raw		VHEIVNFINGFYR
High	A	2	cTGQSADcPR	82	Unambiguous	Disintegrin triflavin OS=Protobothrops flavoviridis PE=1 SV=1 - [VM2T_PROFL]|Zinc metalloproteinase/disintegrin VMP-II OS=Crotalus viridis viridis PE=2 SV=1 - [VM2V2_CROVV]	18	1	P21859	C1(Carbamidomethyl); C8(Carbamidomethyl)	HCD	1	0	1	1	0	2.88e-06	34	35	2.7	0	1	11	15670000	2	576.233	1151.46	0	1.67	12.31	4821	4821	MS2	0/0	0	0	LQe00831.raw		CTGQSADCPR
High	A	2	LRPGAQcADGLccDQcR	5354	Unambiguous	Disintegrin triflavin OS=Protobothrops flavoviridis PE=1 SV=1 - [VM2T_PROFL]	7	1	P21859	C7(Carbamidomethyl); C12(Carbamidomethyl); C13(Carbamidomethyl); C16(Carbamidomethyl)	HCD	1	0	1	1	0	2.31e-08	131	89	4.53	0	40	50	3863000	3	679.621	2036.85	0	-1.44	15.79	6748	6748	MS2	0/0	0	0	LQe00831.raw		LRPGAQCADGLCCDQCR
High	A	2	LRPGAQcADGLccDqcR	5354	Unambiguous	Disintegrin triflavin OS=Protobothrops flavoviridis PE=1 SV=1 - [VM2T_PROFL]	7	1	P21859	C7(Carbamidomethyl); C12(Carbamidomethyl); C13(Carbamidomethyl); Q15(Deamidated); C16(Carbamidomethyl)	HCD	0.0196	0	1	1	0	0.000326	105	104	4.08	0	28	50	5773000	3	679.955	2037.85	0	6.73	15.81	6761	6761	MS2	0/0	0	0	LQe00831.raw		LRPGAQCADGLCCDQCR
High	A	2	cTGQSADcPR	238	Unambiguous	Disintegrin triflavin OS=Protobothrops flavoviridis PE=1 SV=1 - [VM2T_PROFL]|Zinc metalloproteinase/disintegrin VMP-II OS=Crotalus viridis viridis PE=2 SV=1 - [VM2V2_CROVV]	18	1	P21859	C1(Carbamidomethyl); C8(Carbamidomethyl)	HCD	1	0	1	1	0	0.00184	32	32	2.96	0	11	37	8527000	2	576.233	1151.46	0	1.14	12.1	4785	4785	MS2	0/0	0	0	LQe00832.raw		CTGQSADCPR
High	A	2	LRPGAQcADGLccDQcR	5660	Unambiguous	Disintegrin triflavin OS=Protobothrops flavoviridis PE=1 SV=1 - [VM2T_PROFL]	7	1	P21859	C7(Carbamidomethyl); C12(Carbamidomethyl); C13(Carbamidomethyl); C16(Carbamidomethyl)	HCD	1	0	1	1	0	4e-06	153	114	4.84	0	0	50	7048000	2	1018.93	2036.86	0	4.68	16.02	6941	6941	MS2	0/0	0	0	LQe00832.raw		LRPGAQCADGLCCDQCR
High	A	2	YVqLVIVADHR	9192	Unambiguous	Snake venom metalloproteinase fibrolase OS=Agkistrodon contortrix contortrix PE=1 SV=2 - [VM1F_AGKCO]	1	1	P28891	Q3(Deamidated)	HCD	0	0	1	1	0	0.0373	290	289	2.21	0	39	50	1691000	2	657.366	1313.72	0	1.94	20.2	9261	9261	MS2	0/0	0	0	LQe00831.raw		YVQLVIVADHR
High	A	2	RSTGVVQDHSEINLR	5397	Unambiguous	Zinc metalloproteinase/disintegrin OS=Crotalus atrox PE=1 SV=1 - [VM2AE_CROAT]	1	1	P34182		HCD	1	0	1	1	0	6.65e-05	434	414	4.31	1	0	18	24640000	2	855.948	1710.89	0	0.35	15.84	6777	6777	MS2	0/0	0	0	LQe00831.raw		RSTGVVQDHSEINLR
High	A	2	STGVVQDHSEINLR	5898	Unambiguous	Zinc metalloproteinase/disintegrin OS=Crotalus atrox PE=1 SV=1 - [VM2AE_CROAT]	1	1	P34182		HCD	1	0	1	1	0	0.000305	427	471	3.5	0	0	3	61460000	2	777.898	1554.79	0	0.81	16.12	6967	6967	MS2	0/0	0	0	LQe00831.raw		STGVVQDHSEINLR
High	A	2	RSTGVVQDHSEInLR	5629	Unambiguous	Zinc metalloproteinase/disintegrin OS=Crotalus atrox PE=1 SV=1 - [VM2AE_CROAT]	1	1	P34182	N13(Deamidated)	HCD	0.007	0	1	1	0	0.013	477	456	2.84	1	39	50	1732000	3	571.301	1711.89	0.01	9.29	15.89	6872	6872	MS2	0/0	0	0	LQe00832.raw		RSTGVVQDHSEINLR
High	A	2	RSTGVVQDHSEINLR	5629	Unambiguous	Zinc metalloproteinase/disintegrin OS=Crotalus atrox PE=1 SV=1 - [VM2AE_CROAT]	1	1	P34182		HCD	1	0	1	1	0	1.5e-06	426	401	4.83	1	0	28	9669000	2	855.949	1710.89	0	1.99	16.04	6955	6955	MS2	0/0	0	0	LQe00832.raw		RSTGVVQDHSEINLR
High	A	2	STGVVQDHSEINLR	6702	Unambiguous	Zinc metalloproteinase/disintegrin OS=Crotalus atrox PE=1 SV=1 - [VM2AE_CROAT]	1	1	P34182		HCD	1	0	1	1	0	0.00296	454	511	3.23	0	14	50	3420000	2	777.899	1554.79	0	2.3	16.89	7480	7480	MS2	0/0	0	0	LQe00832.raw		STGVVQDHSEINLR
High	A	2	STGVVqDHSEINLR	6702	Unambiguous	Zinc metalloproteinase/disintegrin OS=Crotalus atrox PE=1 SV=1 - [VM2AE_CROAT]	1	1	P34182	Q6(Deamidated)	HCD	1	0	1	1	0	0.000153	444	497	3.21	0	48	50	2632000	2	778.393	1555.78	0	4.57	17.11	7628	7628	MS2	0/0	0	0	LQe00832.raw		STGVVQDHSEINLR
High	A	2	QRVHQMVNIMK	5252	Unambiguous	Zinc metalloproteinase/disintegrin OS=Crotalus atrox PE=1 SV=1 - [VM2AE_CROAT]|Metalloproteinase P-II OS=Crotalus durissus durissus PE=2 SV=1 - [Q2QA03_CRODD]	2	2	P34182		HCD	1	0	1	1	0	0.000363	280	301	2.62	1	13	45	5367000	2	692.369	1383.73	0	-2.42	15.69	6688	6688	MS2	0/0	0	0	LQe00831.raw		QRVHQMVNIMK
High	A	2	VHQMVNIMK	3189	Unambiguous	Zinc metalloproteinase/disintegrin OS=Crotalus atrox PE=1 SV=1 - [VM2AE_CROAT]|Metalloproteinase P-II OS=Crotalus durissus durissus PE=2 SV=1 - [Q2QA03_CRODD]	2	2	P34182		HCD	1	0	1	1	0	0.00205	224	240	2.36	0	1	1	141100000	2	550.292	1099.58	0	1.76	16.1	6955	6955	MS2	0/0	0	0	LQe00831.raw		VHQMVNIMK
High	A	2	QRVHQMVNIMK	5404	Unambiguous	Zinc metalloproteinase/disintegrin OS=Crotalus atrox PE=1 SV=1 - [VM2AE_CROAT]|Metalloproteinase P-II OS=Crotalus durissus durissus PE=2 SV=1 - [Q2QA03_CRODD]	2	2	P34182		HCD	1	0	1	1	0	0.034	290	309	2.45	1	17	38	8785000	2	692.369	1383.73	0	-2.33	15.68	6765	6765	MS2	0/0	0	0	LQe00832.raw		QRVHQMVNIMK
High	A	2	VHQMVNIMK	3314	Unambiguous	Zinc metalloproteinase/disintegrin OS=Crotalus atrox PE=1 SV=1 - [VM2AE_CROAT]|Metalloproteinase P-II OS=Crotalus durissus durissus PE=2 SV=1 - [Q2QA03_CRODD]	2	2	P34182		HCD	1	0	1	1	0	0.0597	224	240	2.53	0	0	2	178900000	2	550.292	1099.58	0	1.54	16.53	7261	7261	MS2	0/0	0	0	LQe00832.raw		VHQMVNIMK
High	A	2	VAVTMAHELGHNLGMR	6496	Unambiguous	Snake venom metalloproteinase leucurolysin-A OS=Bothrops leucurus PE=1 SV=2 - [VM1LA_BOTLC]	1	1	P84907		HCD	1	0	1	1	0	0.000138	597	586	4.01	0	41	10	6799000	3	579.293	1735.86	0	-4.86	16.57	7266	7266	MS2	0/0	0	0	LQe00831.raw		VAVTMAHELGHNLGMR
High	A	2	YNSnLNTIR	6057	Unambiguous	Snake venom metalloproteinase leucurolysin-A OS=Bothrops leucurus PE=1 SV=2 - [VM1LA_BOTLC]|Zinc metalloproteinase/disintegrin VMP-II OS=Crotalus viridis viridis PE=2 SV=1 - [VM2V2_CROVV]	12	1	P84907	N4(Deamidated)	HCD	0	0	1	1	0	0.00481	246	286	2.12	0	30	50	1820000	2	548.277	1095.55	0	3.53	16.69	7368	7368	MS2	0/0	0	0	LQe00832.raw		YNSNLNTIR
High	A	2	VAVTMAHELGHNLGMR	7517	Unambiguous	Snake venom metalloproteinase leucurolysin-A OS=Bothrops leucurus PE=1 SV=2 - [VM1LA_BOTLC]	1	1	P84907		HCD	1	0	1	1	0	2.58e-05	619	591	4.91	0	0	1	159500000	2	868.442	1735.88	0	1.58	19.15	8899	8899	MS2	0/0	0	0	LQe00832.raw		VAVTMAHELGHNLGMR
High	A	2	VAAIcFR	6542	Unambiguous	Acidic phospholipase A2 2 OS=Bothrops asper PE=1 SV=1 - [PA2A2_BOTAS]	6	1	P86389	C5(Carbamidomethyl)	HCD	1	0	1	1	0	0.0293	208	201	2.15	0	34	21	5848000	2	418.727	836.447	0	2.24	16.61	7289	7289	MS2	0/0	0	0	LQe00831.raw		VAAICFR
High	A	2	VAAIcFR	8586	Unambiguous	Acidic phospholipase A2 2 OS=Bothrops asper PE=1 SV=1 - [PA2A2_BOTAS]	6	1	P86389	C5(Carbamidomethyl)	HCD	1	0	1	1	0	0.0457	188	189	2.18	0	37	13	10690000	2	418.727	836.446	0	1.88	18.64	8559	8559	MS2	0/0	0	0	LQe00832.raw		VAAICFR
High	A	2	ccFVHDccYGK	5796	Unambiguous	Acidic phospholipase A2 2 OS=Bothrops asper PE=1 SV=1 - [PA2A2_BOTAS]|Acidic phospholipase A2 Cvv-E6h OS=Crotalus viridis viridis PE=2 SV=1 - [PA2AH_CROVV]	72	2	P86389	C1(Carbamidomethyl); C2(Carbamidomethyl); C7(Carbamidomethyl); C8(Carbamidomethyl)	HCD	1	0	1	1	0	0.00252	5	8	2.49	0	0	50	4640000	2	753.276	1505.55	0	1.61	16.1	6990	6990	MS2	0/0	0	0	LQe00832.raw		CCFVHDCCYGK
High	A	2	NFQMQLGVHSK	8103	Unambiguous	Thrombin-like enzyme asperase OS=Bothrops asper PE=1 SV=1 - [VSPL_BOTAS]	1	1	Q072L6		HCD	1	0	1	1	0	0.0207	490	500	2.37	0	13	16	21360000	2	644.828	1288.65	0	2.03	18.2	8286	8286	MS2	0/0	0	0	LQe00832.raw		NFQMQLGVHSK
High	A	2	VAVTmTHELGHNLGIR	5989	Unambiguous	Metalloproteinase P-II OS=Crotalus durissus durissus PE=2 SV=1 - [Q2QA03_CRODD]	1	1	Q2QA03	M5(Oxidation)	HCD	1	0	1	1	0	4.07e-08	557	507	3.36	0	5	32	13530000	2	882.466	1763.93	0	1.64	16.18	7010	7010	MS2	0/0	0	0	LQe00831.raw		VAVTMTHELGHNLGIR
High	A	2	VAVTMTHELGHNLGIR	5989	Unambiguous	Metalloproteinase P-II OS=Crotalus durissus durissus PE=2 SV=1 - [Q2QA03_CRODD]	1	1	Q2QA03		HCD	1	0	1	1	0	3.77e-09	420	440	4.55	0	0	7	39590000	2	874.469	1747.93	0	1.82	16.53	7235	7235	MS2	0/0	0	0	LQe00831.raw		VAVTMTHELGHNLGIR
High	A	2	VAVTmTHELGHNLGIR	6974	Unambiguous	Metalloproteinase P-II OS=Crotalus durissus durissus PE=2 SV=1 - [Q2QA03_CRODD]	1	1	Q2QA03	M5(Oxidation)	HCD	1	0	1	1	0	0.00109	555	504	3.56	0	26	24	6168000	3	588.646	1763.92	0	1.53	17.1	7617	7617	MS2	0/0	0	0	LQe00832.raw		VAVTMTHELGHNLGIR
High	A	2	VAVTMTHELGHNLGIR	6974	Unambiguous	Metalloproteinase P-II OS=Crotalus durissus durissus PE=2 SV=1 - [Q2QA03_CRODD]	1	1	Q2QA03		HCD	1	0	1	1	0	0.000213	418	440	4.61	0	9	18	20230000	2	874.469	1747.93	0	2.38	18.88	8724	8724	MS2	0/0	0	0	LQe00832.raw		VAVTMTHELGHNLGIR
High	A	2	IMGWGSITPIqK	13706	Unambiguous	Snake venom serine protease HS114 OS=Bothrops jararaca PE=1 SV=1 - [VSP14_BOTJA]	1	1	Q5W959	Q11(Deamidated)	HCD	1	0	1	1	0	0.0486	515	513	2.14	0	2	2	178600000	2	666.357	1331.71	0	2.53	23.92	11665	11665	MS2	0/0	0	0	LQe00831.raw		IMGWGSITPIQK
High	A	2	IMGWGSITPIqK	10347	Unambiguous	Snake venom serine protease HS114 OS=Bothrops jararaca PE=1 SV=1 - [VSP14_BOTJA]	1	1	Q5W959	Q11(Deamidated)	HCD	1	0	1	1	0	0.000596	515	513	2.54	0	0	11	29810000	2	666.357	1331.71	0	2.9	23.86	11941	11941	MS2	0/0	0	0	LQe00832.raw		IMGWGSITPIQK
High	A	2	RGVIIcGK	3794	Unambiguous	Basic phospholipase A2 Cvv-N6 OS=Crotalus viridis viridis PE=1 SV=1 - [PA2BN_CROVV]	1	1	Q71QE8	C6(Carbamidomethyl)	HCD	1	0	1	1	0	0.0374	363	367	2.43	1	17	19	8010000	2	451.766	902.524	0	0.21	13.83	5661	5661	MS2	0/0	0	0	LQe00832.raw		RGVIICGK
High	A	2	WTEIIHAWHGENK	6693	Unambiguous	Cysteine-rich venom protein catrin OS=Crotalus atrox PE=1 SV=1 - [CRVP_CROAT]	2	1	Q7ZT99		HCD	1	0	1	1	0	0.0346	604	600	2.36	0	8	50	2189000	3	540.938	1620.8	0	4.01	16.71	7360	7360	MS2	0/0	0	0	LQe00831.raw		WTEIIHAWHGENK
High	A	2	IVDLHNFLR	11795	Unambiguous	Cysteine-rich venom protein catrin OS=Crotalus atrox PE=1 SV=1 - [CRVP_CROAT]	1	1	Q7ZT99		HCD	1	0	1	1	0	0.00322	170	152	2.32	0	0	50	3911000	2	563.823	1126.64	0	2.57	22.53	10753	10753	MS2	0/0	0	0	LQe00831.raw		IVDLHNFLR
High	A	2	IVDLHNFLR	13303	Unambiguous	Cysteine-rich venom protein catrin OS=Crotalus atrox PE=1 SV=1 - [CRVP_CROAT]	1	1	Q7ZT99		HCD	1	0	1	1	0	0.00825	162	143	2.25	0	0	50	2182000	2	563.822	1126.64	0	0.73	22.74	11207	11207	MS2	0/0	0	0	LQe00832.raw		IVDLHNFLR
High	A	2	SVNPTASNMLK	6032	Unambiguous	Cysteine-rich venom protein catrin OS=Crotalus atrox PE=1 SV=1 - [CRVP_CROAT]|Cysteine-rich seceretory protein Da-CRPa (Fragment) OS=Deinagkistrodon acutus PE=2 SV=1 - [F2Q6G0_DEIAC]	10	2	Q7ZT99		HCD	1	0	1	1	0	0.000126	454	495	2.44	0	8	13	16380000	2	581.301	1161.6	0	1.59	16.21	7032	7032	MS2	0/0	0	0	LQe00831.raw		SVNPTASNMLK
High	A	2	MEWYPEAAANAER	9924	Unambiguous	Cysteine-rich venom protein catrin OS=Crotalus atrox PE=1 SV=1 - [CRVP_CROAT]|Cysteine-rich seceretory protein Da-CRPa (Fragment) OS=Deinagkistrodon acutus PE=2 SV=1 - [F2Q6G0_DEIAC]	12	2	Q7ZT99		HCD	1	0	1	1	0	2.07e-07	196	205	2.99	0	0	7	53670000	2	769.342	1537.68	0	1.69	20.97	9755	9755	MS2	0/0	0	0	LQe00831.raw		MEWYPEAAANAER
High	A	2	SVNPTASNMLK	4460	Unambiguous	Cysteine-rich venom protein catrin OS=Crotalus atrox PE=1 SV=1 - [CRVP_CROAT]|Cysteine-rich seceretory protein Da-CRPa (Fragment) OS=Deinagkistrodon acutus PE=2 SV=1 - [F2Q6G0_DEIAC]	10	2	Q7ZT99		HCD	1	0	1	1	0	0.00818	513	539	2.52	0	50	50	3031000	2	581.3	1161.59	0	-0.19	17.09	7611	7611	MS2	0/0	0	0	LQe00832.raw		SVNPTASNMLK
High	A	2	MEWYPEAAANAER	11701	Unambiguous	Cysteine-rich venom protein catrin OS=Crotalus atrox PE=1 SV=1 - [CRVP_CROAT]|Cysteine-rich seceretory protein Da-CRPa (Fragment) OS=Deinagkistrodon acutus PE=2 SV=1 - [F2Q6G0_DEIAC]	12	2	Q7ZT99		HCD	1	0	1	1	0	6.74e-05	184	190	3.06	0	0	18	21290000	2	769.343	1537.68	0	2.41	21.47	10384	10384	MS2	0/0	0	0	LQe00832.raw		MEWYPEAAANAER
High	A	2	RFPAENcR	3501	Unambiguous	Acidic phospholipase A2 Cvv-E6h OS=Crotalus viridis viridis PE=2 SV=1 - [PA2AH_CROVV]	3	1	Q800C1	C7(Carbamidomethyl)	HCD	1	0	1	1	0	0.000459	332	346	2.64	1	30	50	5089000	2	525.254	1049.5	0	6.26	13.12	5349	5349	MS2	0/0	0	0	LQe00832.raw		RFPAENCR
High	A	2	VAAVcFR	6836	Unambiguous	Acidic phospholipase A2 Cvv-E6h OS=Crotalus viridis viridis PE=2 SV=1 - [PA2AH_CROVV]	4	1	Q800C1	C5(Carbamidomethyl)	HCD	1	0	1	1	0	0.0308	252	204	2.28	0	0	50	3386000	2	411.72	822.432	0	3.5	16.99	7547	7547	MS2	0/0	0	0	LQe00832.raw		VAAVCFR
High	A	2	RYVELVIVADHR	8083	Unambiguous	Snake venom metalloproteinase OS=Crotalus molossus molossus PE=2 SV=1 - [VM1_CROMM]	2	1	Q8JJ51		HCD	1	0	1	1	0	0.000556	247	255	2.64	1	34	50	2279000	3	490.612	1469.82	0	-0.95	19.18	8606	8606	MS2	0/0	0	0	LQe00831.raw		RYVELVIVADHR
High	A	2	RYVELVIVADHR	8893	Unambiguous	Snake venom metalloproteinase OS=Crotalus molossus molossus PE=2 SV=1 - [VM1_CROMM]	2	1	Q8JJ51		HCD	1	0	1	1	0	0.0313	219	213	2.45	1	66	36	5419000	3	490.613	1469.82	0	1.61	18.87	8714	8714	MS2	0/0	0	0	LQe00832.raw		RYVELVIVADHR
High	A	2	HTLDSFGEWR	7694	Unambiguous	Snake venom metalloproteinase ACLH OS=Agkistrodon contortrix laticinctus PE=1 SV=1 - [VM1AH_AGKCL]	1	1	Q92032		HCD	1	0	1	1	0	0.00399	377	341	2.45	0	15	37	8062000	2	624.295	1247.58	0	1.53	18.89	8456	8456	MS2	0/0	0	0	LQe00831.raw		HTLDSFGEWR
High	A	2	HTLDSFGEWR	9781	Unambiguous	Snake venom metalloproteinase ACLH OS=Agkistrodon contortrix laticinctus PE=1 SV=1 - [VM1AH_AGKCL]	1	1	Q92032		HCD	1	0	1	1	0	0.111	407	375	2.08	0	33	14	13420000	2	624.296	1247.59	0	4.08	19.6	9185	9185	MS2	0/0	0	0	LQe00832.raw		HTLDSFGEWR
High	A	2	TLcAGILqGGK	9600	Unambiguous	Snake venom serine protease 3 OS=Protobothrops jerdonii PE=2 SV=1 - [VSP3_PROJR]	9	1	Q9DF66	C3(Carbamidomethyl); Q8(Deamidated)	HCD	0	0	1	1	0	0.00507	453	403	2.41	0	31	50	2617000	2	559.799	1118.59	0	3.03	19.44	9084	9084	MS2	0/0	0	0	LQe00832.raw		TLCAGILQGGK
High	A	2	VLNEDEQTRDPK	3404	Unambiguous	Snake venom serine protease 3 OS=Protobothrops jerdonii PE=2 SV=1 - [VSP3_PROJR]|Thrombin-like enzyme asperase OS=Bothrops asper PE=1 SV=1 - [VSPL_BOTAS]	3	2	Q9DF66		HCD	0	0	1	1	0	0.0184	353	359	2.55	1	0	38	10140000	2	722.358	1443.71	0	1.16	12.97	5273	5273	MS2	0/0	0	0	LQe00832.raw		VLNEDEQTRDPK
High	A	2	VLNEDEQTR	3562	Unambiguous	Snake venom serine protease 3 OS=Protobothrops jerdonii PE=2 SV=1 - [VSP3_PROJR]|Thrombin-like enzyme asperase OS=Bothrops asper PE=1 SV=1 - [VSPL_BOTAS]	12	2	Q9DF66		HCD	1	0	1	1	0	0.0251	407	343	2.04	0	11	14	13810000	2	552.271	1103.53	0	1.19	13.31	5434	5434	MS2	0/0	0	0	LQe00832.raw		VLNEDEQTR
High	A	2	AAYAGLPATSR	5954	Unambiguous	Beta-fibrinogenase brevinase OS=Gloydius blomhoffii PE=1 SV=1 - [VSPB_GLOBL]	4	1	Q9PT51		HCD	1	0	1	1	0	1.37e-05	371	408	2.13	0	8	8	27180000	2	539.289	1077.57	0	1.69	16.16	6995	6995	MS2	0/0	0	0	LQe00831.raw		AAYAGLPATSR
High	A	2	mTWEDAER	5690	Unambiguous	Snaclec salmorin subunit A OS=Gloydius brevicaudus PE=1 SV=1 - [SLA_GLOBR]	1	1	Q9YGN5	M1(Oxidation)	HCD	1	0	1	1	0	0.066	76	72	2.01	0	51	50	3390000	2	527.22	1053.43	0	2.61	15.98	6870	6870	MS2	0/0	0	0	LQe00831.raw		MTWEDAER
High	A	2	mTWEDAER	5926	Unambiguous	Snaclec salmorin subunit A OS=Gloydius brevicaudus PE=1 SV=1 - [SLA_GLOBR]	1	1	Q9YGN5	M1(Oxidation)	HCD	1	0	1	1	0	0.0996	81	75	2.11	0	9	19	10470000	2	527.22	1053.43	0	1.1	16.19	7048	7048	MS2	0/0	0	0	LQe00832.raw		MTWEDAER
High	A	2	VLNEDEQTRDPK	3298	Unambiguous	Serine protease (Fragment) OS=Protobothrops flavoviridis PE=2 SV=1 - [U3TAG3_PROFL]	3	1	U3TAG3		HCD	0	0	1	1	0	0.0744	357	360	2.29	1	0	50	4650000	2	722.359	1443.71	0	1.58	13.19	5305	5305	MS2	0/0	0	0	LQe00831.raw		VLNEDEQTRDPK
High	A	2	VLNEDEQTR	3478	Unambiguous	Serine protease (Fragment) OS=Protobothrops flavoviridis PE=2 SV=1 - [U3TAG3_PROFL]	12	1	U3TAG3		HCD	1	0	1	1	0	0.000709	412	347	2.22	0	14	30	6992000	2	552.27	1103.53	0	0.75	13.52	5463	5463	MS2	0/0	0	0	LQe00831.raw		VLNEDEQTR
High	A	2	NKYEDEINKR	3751	Unambiguous	Uncharacterized protein (Fragment) OS=Ophiophagus hannah GN=L345_09802 PE=3 SV=1 - [V8NRX1_OPHHA]	2	1	V8NRX1		HCD	1	0	1	1	0	0.0464	363	430	2.7	2	21	50	4745000	2	654.828	1308.65	0	-3.6	14.07	5714	5714	MS2	0/0	0	0	LQe00831.raw		NKYEDEINKR
High	A	2	NKYEDEINKR	3821	Unambiguous	Uncharacterized protein (Fragment) OS=Ophiophagus hannah GN=L345_09802 PE=3 SV=1 - [V8NRX1_OPHHA]	2	1	V8NRX1		HCD	1	0	1	1	0	0.0395	371	427	2.67	2	11	42	3989000	3	436.891	1308.66	0	2.59	13.88	5692	5692	MS2	0/0	0	0	LQe00832.raw		NKYEDEINKR
High	A	2	IEDIHLLVER	9094	Unambiguous	Ectonucleotide pyrophosphatase/phosphodiesterase family member 2 OS=Ophiophagus hannah GN=ENPP2 PE=4 SV=1 - [V8P682_OPHHA]	1	1	V8P682		HCD	1	0	1	1	0	0.000146	155	147	2.4	0	0	50	1279000	2	618.854	1236.7	0	5.65	20.11	9202	9202	MS2	0/0	0	0	LQe00831.raw		IEDIHLLVER
High	A	2	AGTFFWSNVIPYER	19524	Unambiguous	Ectonucleotide pyrophosphatase/phosphodiesterase family member 2 OS=Ophiophagus hannah GN=ENPP2 PE=4 SV=1 - [V8P682_OPHHA]	1	1	V8P682		HCD	1	0	1	1	0	0.0328	520	556	2.54	0	0	50	950000	2	843.918	1686.83	0	0.16	28.18	14417	14417	MS2	0/0	0	0	LQe00831.raw		AGTFFWSNVIPYER
High	A	2	AGTFFWSNVIPYER	20128	Unambiguous	Ectonucleotide pyrophosphatase/phosphodiesterase family member 2 OS=Ophiophagus hannah GN=ENPP2 PE=4 SV=1 - [V8P682_OPHHA]	1	1	V8P682		HCD	1	0	1	1	0	0.0174	453	502	2.12	0	18	50	1195000	2	843.919	1686.83	0	2.04	27.87	14469	14469	MS2	0/0	0	0	LQe00832.raw		AGTFFWSNVIPYER
