# Supplementary material for: Snake Venom Extracellular vesicles (SVEVs) reveal wide molecular and functional proteome diversity
Source: Sci Rep. 2018 Aug 13;8:12067. doi: 10.1038/s41598-018-30578-4 (PMC6089973; doi:10.1038/s41598-018-30578-4)
Supplement: Supplementary file 5 — Supplementary Tables 13-16 [file 41598_2018_30578_MOESM5_ESM.xlsx]

## Sheet: Supplementary_Table_13Peaks
Protein Group	Protein ID	Protein Accession	Protein Description	Peptide	Unique	-10lgP	Mass	ppm	m/z	Z	RT	Scan	#Spec	Start	End	PTM	Peptide
306	86	F8S0Z7	Snake venom 5'-nucleotidase OS=Crotalus adamanteus PE=1 SV=2	K.IIALGHSGFSEDQR.I	Y	54.51	1528.76	4.6	765.393	2	18.79	9569	1	229	242	N	IIALGHSGFSEDQR
26	9	O93364	L-amino-acid oxidase OS=Crotalus adamanteus PE=1 SV=1	K.NGLTATSNPK.R	Y	59.8	1001.51	-2.6	501.763	2	12.98	6332	1	43	52	N	NGLTATSNPK
26	9	O93364	L-amino-acid oxidase OS=Crotalus adamanteus PE=1 SV=2	K.NNPGLLEYPVKPSEEGK.S	Y	57.18	1869.95	4.5	935.985	2	19.26	9857	1	151	167	N	NNPGLLEYPVKPSEEGK
26	9	O93364	L-amino-acid oxidase OS=Crotalus adamanteus PE=1 SV=3	K.STTDLPSR.F	N	45.9	875.435	6.3	438.727	2	14.25	6853	1	364	371	N	STTDLPSR
26	9	O93364	L-amino-acid oxidase OS=Crotalus adamanteus PE=1 SV=4	R.EATVTYQ(+.98)TSANEM(+15.99)SSVTADYVIVC(+57.02)TTSR.A	Y	5.78	3100.39	-18.7	1551.17	2	37.61	21703	1	288	315	Y	EATVTYQTSANEMSSVTADYVIVCTTSR
37	9	O93364	L-amino-acid oxidase OS=Crotalus adamanteus PE=1 SV=5	K.NGLTATSNPK.R	Y	53.31	1001.51	-2.3	501.763	2	13.14	6338	1	43	52	N	NGLTATSNPK
37	9	O93364	L-amino-acid oxidase OS=Crotalus adamanteus PE=1 SV=6	K.NNPGLLEYPVKPSEEGK.S	Y	52.03	1869.95	4.9	935.985	2	19.28	9804	1	151	167	N	NNPGLLEYPVKPSEEGK
37	9	O93364	L-amino-acid oxidase OS=Crotalus adamanteus PE=1 SV=7	K.STTDLPSR.F	N	50.3	875.435	4	438.726	2	14.28	6803	1	364	371	N	STTDLPSR
83	203	P00624	Acidic phospholipase A2 OS=Crotalus atrox PE=1 SV=2	K.YWLFPPK.N	Y	46.2	949.506	7	950.52	1	26.94	14742	1	123	129	N	YWLFPPK
83	203	P00624	Acidic phospholipase A2 OS=Crotalus atrox PE=1 SV=3	R.DNIPSYDNKYWLFPPKNC(+57.02)R.E	Y	20.38	2426.15	-0.8	1214.08	2	30.42	17014	1	114	132	Y	DNIPSYDNKYWLFPPKNCR
301	161	P0CJ34	Bradykinin inhibitor peptide OS=Crotalus atrox PE=1 SV=1	TPPAGPDVGPR	Y	70.88	1062.55	6.9	532.284	2	15.54	7531	1	1	11	N	TPPAGPDVGPR
308	14	P20897	Snake venom metalloproteinase HT-2 OS=Crotalus ruber ruber PE=1 SV=2	K.NTLHSFGEWR.K	Y	48.74	1245.59	3.5	623.804	2	19.24	9845	1	73	82	N	NTLHSFGEWR
96	14	P20897	Snake venom metalloproteinase HT-2 OS=Crotalus ruber ruber PE=1 SV=3	K.NTLHSFGEWR.K	Y	49.36	1245.59	3.2	623.804	2	19.26	9795	1	73	82	N	NTLHSFGEWR
96	14	P20897	Snake venom metalloproteinase HT-2 OS=Crotalus ruber ruber PE=1 SV=4	R.GASLC(+57.02)IMRPGLTPGR.S	N	45.76	1584.82	-5.8	793.414	2	20.53	10561	1	160	174	Y	GASLCIMRPGLTPGR
215	80	P34182	Zinc metalloproteinase/disintegrin OS=Crotalus atrox PE=1 SV=1	R.STGVVQDHSEINLR.V	Y	75.35	1553.78	-1.8	777.896	2	17.15	8562	1	309	322	N	STGVVQDHSEINLR
215	80	P34182	Zinc metalloproteinase/disintegrin OS=Crotalus atrox PE=1 SV=2	R.VSMVDRN(+.98)DDTC(+57.02)TGQSADC(+57.02)PRN(+.98)GLYG	Y	6.26	2789.13	-13.2	1395.56	2	20.87	10828	1	454	478	Y	VSMVDRNDDTCTGQSADCPRNGLYG
34	80	P34182	Zinc metalloproteinase/disintegrin OS=Crotalus atrox PE=1 SV=3	R.STGVVQDHSEINLR.V	Y	72.11	1553.78	-1	777.896	2	17.21	8522	2	309	322	N	STGVVQDHSEINLR
34	80	P34182	Zinc metalloproteinase/disintegrin OS=Crotalus atrox PE=1 SV=4	R.VHQM(+15.99)VNIMK.E	N	17.43	1114.56	2.5	558.29	2	14.65	7002	1	220	228	Y	VHQMVNIMK
34	80	P34182	Zinc metalloproteinase/disintegrin OS=Crotalus atrox PE=1 SV=5	R.N(+.98)DDTC(+57.02)TGQ(+.98)SADC(+57.02)PR.N	N	5.95	1597.56	-3.1	799.786	2	12.03	5749	1	460	473	Y	NDDTCTGQSADCPR
80	159	P84907	Snake venom metalloproteinase leucurolysin-A OS=Bothrops leucurus PE=1 SV=2	R.VAVTMAHELGHNLGMR.H	Y	71.84	1734.87	-3	868.438	2	19.77	10144	1	136	151	N	VAVTMAHELGHNLGMR
80	159	P84907	Snake venom metalloproteinase leucurolysin-A OS=Bothrops leucurus PE=1 SV=3	K.YNSN(+.98)LNTIR.K	Y	43.34	1094.54	0.2	548.275	2	16.97	8459	1	22	30	Y	YNSNLNTIR
95	159	P84907	Snake venom metalloproteinase leucurolysin-A OS=Bothrops leucurus PE=1 SV=4	R.VAVTMAHELGHNLGMR.H	Y	81.83	1734.87	1.2	868.441	2	19.79	10107	1	136	151	N	VAVTMAHELGHNLGMR
95	159	P84907	Snake venom metalloproteinase leucurolysin-A OS=Bothrops leucurus PE=1 SV=5	K.YNSN(+.98)LNTIR.K	Y	40.6	1094.54	1.3	548.276	2	17	8400	1	22	30	Y	YNSNLNTIR
60	115	Q072L6	Thrombin-like enzyme asperase OS=Bothrops asper PE=1 SV=1	K.NFQMQLGVHSK.K	Y	57.19	1287.64	-6.6	644.823	2	18.7	9444	1	70	80	N	NFQMQLGVHSK
60	115	Q072L6	Thrombin-like enzyme asperase OS=Bothrops asper PE=1 SV=2	K.VLNEDEQTRDPK.E	Y	25.74	1442.7	1.4	722.358	2	13.21	6363	1	82	93	N	VLNEDEQTRDPK
60	115	Q072L6	Thrombin-like enzyme asperase OS=Bothrops asper PE=1 SV=3	K.SIIAGN(+.98)TAAAC(+57.02)PP	Y	13.99	1242.59	1.5	1243.6	1	35.08	20015	1	247	259	Y	SIIAGNTAAACPP
60	115	Q072L6	Thrombin-like enzyme asperase OS=Bothrops asper PE=1 SV=4	K.VSDYTEWIK.S	Y	13.84	1139.55	1.7	570.783	2	10.3	4831	2	238	246	N	VSDYTEWIK
307	38475	Q5W959	Snake venom serine protease HS114 OS=Bothrops jararaca PE=1 SV=1	R.IMGWGSITPIQ(+.98)K.T	Y	50.53	1330.7	3.7	666.357	2	24.29	13013	1	144	155	Y	IMGWGSITPIQK
15	178	Q6T5L0	Alpha-fibrinogenase shedaoenase OS=Gloydius shedaoensis PE=1 SV=2	K.KVPNEDEQTR.V	Y	52.13	1214.59	2.2	608.303	2	11.93	5701	3	59	68	N	KVPNEDEQTR
15	178	Q6T5L0	Alpha-fibrinogenase shedaoenase OS=Gloydius shedaoensis PE=1 SV=3	R.TLC(+57.02)AGILEGGK.D	N	46.06	1117.58	9	559.802	2	20.25	10381	1	167	177	Y	TLCAGILEGGK
15	178	Q6T5L0	Alpha-fibrinogenase shedaoenase OS=Gloydius shedaoensis PE=1 SV=4	K.VPNEDEQTR.V	Y	25.09	1086.49	3.9	544.256	2	12.44	5985	1	60	68	N	VPNEDEQTR
81	221	Q6WP39	L-amino-acid oxidase OS=Trimeresurus stejnegeri PE=1 SV=1	K.STTDLPSR.F	N	45.9	875.435	6.3	438.727	2	14.25	6853	1	364	371	N	STTDLPSR
81	221	Q6WP39	L-amino-acid oxidase OS=Trimeresurus stejnegeri PE=1 SV=2	R.VRTYRN(+.98)DEEGWYANLGPMR.L	Y	18.78	2327.08	3.9	1164.55	2	27.13	14868	1	90	108	Y	VRTYRNDEEGWYANLGPMR
305	3096	Q7T229	Snake venom serine protease homolog OS=Bothrops jararacussu PE=1 SV=1	R.AAHGGLPATSR.T	Y	59.55	1036.54	-2.6	519.277	2	12.59	6136	1	178	188	N	AAHGGLPATSR
94	3096	Q7T229	Snake venom serine protease homolog OS=Bothrops jararacussu PE=1 SV=2	R.AAHGGLPATSR.T	Y	57.32	1036.54	0	519.278	2	12.72	6122	1	178	188	N	AAHGGLPATSR
94	3096	Q7T229	Snake venom serine protease homolog OS=Bothrops jararacussu PE=1 SV=3	R.TLC(+57.02)AGILEGGK.D	N	46.06	1117.58	9	559.802	2	20.25	10381	1	189	199	Y	TLCAGILEGGK
18	27	Q7ZT99	Cysteine-rich venom protein catrin OS=Crotalus atrox PE=1 SV=1	K.MEWYPEAAANAER.W	N	52.55	1536.67	2.4	769.342	2	22.01	11535	1	58	70	N	MEWYPEAAANAER
18	27	Q7ZT99	Cysteine-rich venom protein catrin OS=Crotalus atrox PE=1 SV=2	R.SVNPTASNMLK.M	N	40.84	1160.59	-0.9	581.3	2	17.42	8731	1	47	57	N	SVNPTASNMLK
18	27	Q7ZT99	Cysteine-rich venom protein catrin OS=Crotalus atrox PE=1 SV=3	K.WTEIIHAWHGENK.N	Y	36.8	1619.78	2	810.901	2	19.75	10132	1	105	117	N	WTEIIHAWHGENK
18	27	Q7ZT99	Cysteine-rich venom protein catrin OS=Crotalus atrox PE=1 SV=4	K.SLVQQAGC(+57.02)QDK.Q	Y	35.71	1232.58	4.7	617.301	2	14.67	7101	1	213	223	Y	SLVQQAGCQDK
12	171	Q8QHK2	Snake venom serine protease catroxase-2 OS=Crotalus atrox PE=1 SV=1	K.KVPNEDEQTR.N	Y	53.35	1214.59	1.7	608.303	2	12.02	5808	4	81	90	N	KVPNEDEQTR
12	171	Q8QHK2	Snake venom serine protease catroxase-2 OS=Crotalus atrox PE=1 SV=2	K.VPNEDEQTR.N	Y	32.93	1086.49	1.8	544.255	2	12.36	6020	1	82	90	N	VPNEDEQTR
12	171	Q8QHK2	Snake venom serine protease catroxase-2 OS=Crotalus atrox PE=1 SV=3	K.VFDYN(+.98)DWIQSIIAGNTAATC(+57.02)PP	Y	6.92	2453.12	18.4	1227.59	2	35.24	20154	1	237	258	Y	VFDYNDWIQSIIAGNTAATCPP
58	149	Q8QHK3	Snake venom serine protease catroxase-1 OS=Crotalus atrox PE=1 SV=1	R.AAYPEYGLPATSR.T	Y	75.08	1394.68	3.1	698.351	2	20.2	10396	2	175	187	N	AAYPEYGLPATSR
58	149	Q8QHK3	Snake venom serine protease catroxase-1 OS=Crotalus atrox PE=1 SV=2	K.FFC(+57.02)VSSKN(+.98)YTFWDK.D	Y	5.82	1828.81	-10.5	915.404	2	24.73	13302	2	95	108	Y	FFCVSSKNYTFWDK
32	149	Q8QHK3	Snake venom serine protease catroxase-1 OS=Crotalus atrox PE=1 SV=3	R.AAYPEYGLPATSR.T	Y	73.59	1394.68	4.7	698.352	2	20.15	10319	2	175	187	N	AAYPEYGLPATSR
32	149	Q8QHK3	Snake venom serine protease catroxase-1 OS=Crotalus atrox PE=1 SV=4	R.TLC(+57.02)AGILEGGK.D	N	46.06	1117.58	9	559.802	2	20.25	10381	1	188	198	Y	TLCAGILEGGK
32	149	Q8QHK3	Snake venom serine protease catroxase-1 OS=Crotalus atrox PE=1 SV=5	K.FFC(+57.02)VSSKN(+.98)YTFWDK.D	Y	6.47	1828.81	-11.1	915.404	2	24.44	13071	1	95	108	Y	FFCVSSKNYTFWDK
3	3	Q90282	Zinc metalloproteinase-disintegrin-like VAP2B OS=Crotalus atrox PE=1 SV=1	K.HDNAQLLTAIDLDR.V	Y	92.43	1593.81	3.5	797.916	2	22.65	11937	1	284	297	N	HDNAQLLTAIDLDR
3	3	Q90282	Zinc metalloproteinase-disintegrin-like VAP2B OS=Crotalus atrox PE=1 SV=2	K.KHDNAQLLTAIDLDR.V	Y	82.22	1721.91	-5.9	861.955	2	21.2	11038	2	283	297	N	KHDNAQLLTAIDLDR
3	3	Q90282	Zinc metalloproteinase-disintegrin-like VAP2B OS=Crotalus atrox PE=1 SV=3	K.ITVKPEAGYTLNAFGEWR.K	Y	78.07	2051.05	-7.1	1026.52	2	24.06	12860	1	257	274	N	ITVKPEAGYTLNAFGEWR
3	3	Q90282	Zinc metalloproteinase-disintegrin-like VAP2B OS=Crotalus atrox PE=1 SV=4	R.MYEIVNTVNEIYR.Y	Y	71.23	1642.8	6.8	822.414	2	25.03	13497	1	225	237	N	MYEIVNTVNEIYR
3	3	Q90282	Zinc metalloproteinase-disintegrin-like VAP2B OS=Crotalus atrox PE=1 SV=5	R.VIGLAYVGSMC(+57.02)HPK.R	Y	67.43	1530.77	7	766.397	2	21.6	11283	1	298	311	Y	VIGLAYVGSMCHPK
3	3	Q90282	Zinc metalloproteinase-disintegrin-like VAP2B OS=Crotalus atrox PE=1 SV=6	K.GM(+15.99)VLPGTK.C	N	59.76	817.437	3.2	409.727	2	14.72	7128	1	583	590	Y	GMVLPGTK
3	3	Q90282	Zinc metalloproteinase-disintegrin-like VAP2B OS=Crotalus atrox PE=1 SV=7	K.MFYSNEDEHK.G	Y	48.61	1298.52	3.9	650.272	2	15.2	7421	1	573	582	N	MFYSNEDEHK
3	3	Q90282	Zinc metalloproteinase-disintegrin-like VAP2B OS=Crotalus atrox PE=1 SV=8	K.IPC(+57.02)APEDVK.C	Y	42.04	1027.5	6.5	514.761	2	16.41	8101	2	546	554	Y	IPCAPEDVK
3	3	Q90282	Zinc metalloproteinase-disintegrin-like VAP2B OS=Crotalus atrox PE=1 SV=9	K.M(+15.99)FYSNEDEHK.G	Y	36.96	1314.52	0.8	658.267	2	13.96	6709	1	573	582	Y	MFYSNEDEHK
3	3	Q90282	Zinc metalloproteinase-disintegrin-like VAP2B OS=Crotalus atrox PE=1 SV=10	R.KTDLLTR.K	Y	34.23	845.497	3.9	423.757	2	14.28	6873	1	275	281	N	KTDLLTR
3	3	Q90282	Zinc metalloproteinase-disintegrin-like VAP2B OS=Crotalus atrox PE=1 SV=11	R.FVELFLVVDK.A	Y	32.41	1207.69	1.3	604.851	2	28.56	15798	2	199	208	N	FVELFLVVDK
3	3	Q90282	Zinc metalloproteinase-disintegrin-like VAP2B OS=Crotalus atrox PE=1 SV=12	K.ASQ(+.98)LVVTAEHQ(+.98)KYN(+.98)PFR.F	Y	18.51	1989.98	-2.8	995.994	2	34.56	19715	1	182	198	Y	ASQLVVTAEHQKYNPFR
3	3	Q90282	Zinc metalloproteinase-disintegrin-like VAP2B OS=Crotalus atrox PE=1 SV=13	K.M(+15.99)FYSN(+.98)EDEHK.G	Y	5.73	1315.5	-19.7	658.746	2	22.93	12125	1	573	582	Y	MFYSNEDEHK
4	3	Q90282	Zinc metalloproteinase-disintegrin-like VAP2B OS=Crotalus atrox PE=1 SV=14	K.HDNAQLLTAIDLDR.V	Y	89.55	1593.81	8.3	797.919	2	22.53	11819	1	284	297	N	HDNAQLLTAIDLDR
4	3	Q90282	Zinc metalloproteinase-disintegrin-like VAP2B OS=Crotalus atrox PE=1 SV=15	K.ITVKPEAGYTLNAFGEWR.K	Y	87.62	2051.05	-6.8	1026.52	2	24.06	12822	1	257	274	N	ITVKPEAGYTLNAFGEWR
4	3	Q90282	Zinc metalloproteinase-disintegrin-like VAP2B OS=Crotalus atrox PE=1 SV=16	K.KHDNAQLLTAIDLDR.V	Y	83	1721.91	-2.5	861.958	2	21.24	11000	2	283	297	N	KHDNAQLLTAIDLDR
4	3	Q90282	Zinc metalloproteinase-disintegrin-like VAP2B OS=Crotalus atrox PE=1 SV=17	R.VIGLAYVGSMC(+57.02)HPK.R	Y	64.66	1530.77	8.8	766.398	2	21.57	11209	2	298	311	Y	VIGLAYVGSMCHPK
4	3	Q90282	Zinc metalloproteinase-disintegrin-like VAP2B OS=Crotalus atrox PE=1 SV=18	K.GM(+15.99)VLPGTK.C	N	54.18	817.437	4.4	409.727	2	14.82	7105	1	583	590	Y	GMVLPGTK
4	3	Q90282	Zinc metalloproteinase-disintegrin-like VAP2B OS=Crotalus atrox PE=1 SV=19	K.MFYSNEDEHK.G	Y	53.59	1298.52	6.5	650.273	2	15.26	7365	1	573	582	N	MFYSNEDEHK
4	3	Q90282	Zinc metalloproteinase-disintegrin-like VAP2B OS=Crotalus atrox PE=1 SV=20	K.IPC(+57.02)APEDVK.C	Y	42.12	1027.5	5.8	514.761	2	16.43	8036	2	546	554	Y	IPCAPEDVK
4	3	Q90282	Zinc metalloproteinase-disintegrin-like VAP2B OS=Crotalus atrox PE=1 SV=21	R.FVELFLVVDK.A	Y	22.6	1207.69	1.6	604.851	2	28.51	15724	1	199	208	N	FVELFLVVDK
4	3	Q90282	Zinc metalloproteinase-disintegrin-like VAP2B OS=Crotalus atrox PE=1 SV=22	K.M(+15.99)FYSNEDEHK.G	Y	20.51	1314.52	5	658.27	2	13.95	6653	2	573	582	Y	MFYSNEDEHK
8	26	Q90391	Snake venom metalloproteinase atrolysin-B (Crotalus atrox)	R.VHELVNTINGFYR.S	Y	76.87	1560.8	8.2	781.416	2	21.66	11263	1	224	236	N	VHELVNTINGFYR
8	26	Q90391	Snake venom metalloproteinase atrolysin-B (Crotalus atrox)	K.NTLNSFGEWR.E	Y	59.44	1222.57	-4.9	612.291	2	22.25	11639	1	264	273	N	NTLNSFGEWR
8	26	Q90391	Snake venom metalloproteinase atrolysin-B (Crotalus atrox)	R.AYTSSMC(+57.02)NPR.K	Y	57.47	1185.49	1.3	593.753	2	14.93	7158	1	302	311	Y	AYTSSMCNPR
8	26	Q90391	Snake venom metalloproteinase atrolysin-B (Crotalus atrox)	R.GASLC(+57.02)IMRPGLTPGR.S	N	45.76	1584.82	-5.8	793.414	2	20.53	10561	1	351	365	Y	GASLCIMRPGLTPGR
8	26	Q90391	Snake venom metalloproteinase atrolysin-B (Crotalus atrox)	K.SHDHAQLLTAINFEGK.I	Y	42.2	1779.89	8.3	890.96	2	21.25	11007	2	282	297	N	SHDHAQLLTAINFEGK
8	26	Q90391	Snake venom metalloproteinase atrolysin-B (Crotalus atrox)	K.ASDLNLNPDQ(+.98)Q(+.98)NLPQ(+.98)R.Y	N	18.4	1824.85	-9.8	913.423	2	37.6	21644	1	182	197	Y	ASDLNLNPDQQNLPQR
8	26	Q90391	Snake venom metalloproteinase atrolysin-B (Crotalus atrox)	K.ASDLN(+.98)LNPDQ(+.98)Q(+.98)NLPQR.Y	N	9.42	1824.85	-9.8	913.423	2	37.46	21553	1	182	197	Y	ASDLNLNPDQQNLPQR
61	190	Q90ZI3	Zinc metalloproteinase-disintegrin-like HV1 OS=Protobothrops flavoviridis PE=1 SV=1	K.GM(+15.99)VLPGTK.C	N	54.18	817.437	4.4	409.727	2	14.82	7105	1	585	592	Y	GMVLPGTK
61	190	Q90ZI3	Zinc metalloproteinase-disintegrin-like HV1 OS=Protobothrops flavoviridis PE=1 SV=2	K.IHHLVAIAMAHEMGHN(+.98)LGMDHDK.D	Y	35.85	2577.2	7.6	1289.62	2	20.34	10444	1	326	348	Y	IHHLVAIAMAHEMGHNLGMDHDK
61	190	Q90ZI3	Zinc metalloproteinase-disintegrin-like HV1 OS=Protobothrops flavoviridis PE=1 SV=3	K.NPC(+57.02)NIIYSPNDEDKGM(+15.99)VLPGTK.C	N	14.25	2477.16	-8.7	1239.58	2	37.78	21767	1	571	592	Y	NPCNIIYSPNDEDKGMVLPGTK
61	190	Q90ZI3	Zinc metalloproteinase-disintegrin-like HV1 OS=Protobothrops flavoviridis PE=1 SV=4	K.KN(+.98)PC(+57.02)N(+.98)IIYSPNDEDKGMVLPGTK.C	N	9.73	2591.22	-18.5	864.733	3	10.57	4966	1	570	592	Y	KNPCNIIYSPNDEDKGMVLPGTK
61	190	Q90ZI3	Zinc metalloproteinase-disintegrin-like HV1 OS=Protobothrops flavoviridis PE=1 SV=5	K.LFATWRESVLLKR.K	Y	5.85	1617.94	6	809.98	2	20.81	10742	1	271	283	N	LFATWRESVLLKR
79	25	Q91401	Snake venom metalloproteinase atroxase (Fragment) OS=Crotalus atrox PE=1 SV=2	K.NTLNSFGEWR.E	Y	59.57	1222.57	6.1	612.298	2	22.4	11778	1	76	85	N	NTLNSFGEWR
79	25	Q91401	Snake venom metalloproteinase atroxase (Fragment) OS=Crotalus atrox PE=1 SV=3	K.SHDHAQLLTAINFEGK.I	Y	43.91	1779.89	7.9	890.96	2	21.31	11104	1	94	109	N	SHDHAQLLTAINFEGK
54	38	Q9DGB9	Zinc metalloproteinase-disintegrin-like VAP1 OS=Crotalus atrox PE=1 SV=1	K.GM(+15.99)VLPGTK.C	N	59.76	817.437	3.2	409.727	2	14.72	7128	1	584	591	Y	GMVLPGTK
54	38	Q9DGB9	Zinc metalloproteinase-disintegrin-like VAP1 OS=Crotalus atrox PE=1 SV=2	K.IHHLVAIAMAHEMGHNLGMDHDK.D	Y	47.01	2576.22	14.2	1289.14	2	20.4	10528	1	325	347	N	IHHLVAIAMAHEMGHNLGMDHDK
53	129	Q9W6M5	Zinc metalloproteinase-disintegrin-like acurhagin OS=Deinagkistrodon acutus PE=1 SV=2	K.GM(+15.99)VLPGTK.C	N	59.76	817.437	3.2	409.727	2	14.72	7128	1	584	591	Y	GMVLPGTK
53	129	Q9W6M5	Zinc metalloproteinase-disintegrin-like acurhagin OS=Deinagkistrodon acutus PE=1 SV=3	R.IEN(+.98)DGDSTASISAC(+57.02)NGLK.G	Y	18.57	1851.82	-9	926.907	2	25.4	13741	2	109	126	Y	IENDGDSTASISACNGLK
53	129	Q9W6M5	Zinc metalloproteinase-disintegrin-like acurhagin OS=Deinagkistrodon acutus PE=1 SV=4	K.IPC(+57.02)ASEDVKC(+57.02)GR.L	Y	10.34	1390.63	12.7	696.333	2	15.05	7331	2	547	558	Y	IPCASEDVKCGR
47	129	Q9W6M5	Zinc metalloproteinase-disintegrin-like acurhagin OS=Deinagkistrodon acutus PE=1 SV=5	K.GM(+15.99)VLPGTK.C	N	54.18	817.437	4.4	409.727	2	14.82	7105	1	584	591	Y	GMVLPGTK
47	129	Q9W6M5	Zinc metalloproteinase-disintegrin-like acurhagin OS=Deinagkistrodon acutus PE=1 SV=6	R.IEN(+.98)DGDSTASISAC(+57.02)NGLK.G	Y	15.78	1851.82	-2.1	926.913	2	25.47	13742	2	109	126	Y	IENDGDSTASISACNGLK
47	129	Q9W6M5	Zinc metalloproteinase-disintegrin-like acurhagin OS=Deinagkistrodon acutus PE=1 SV=7	K.IPC(+57.02)ASEDVKC(+57.02)GR.L	Y	10.16	1390.63	12.8	696.333	2	15.05	7229	4	547	558	Y	IPCASEDVKCGR
47	129	Q9W6M5	Zinc metalloproteinase-disintegrin-like acurhagin OS=Deinagkistrodon acutus PE=1 SV=8	K.SGSQC(+57.02)GHGDC(+57.02)C(+57.02)EQC(+57.02)KFR.T	Y	7.55	2071.77	13.1	1036.91	2	14.38	6859	1	438	454	Y	SGSQCGHGDCCEQCKFR
47	129	Q9W6M5	Zinc metalloproteinase-disintegrin-like acurhagin OS=Deinagkistrodon acutus PE=1 SV=9	K.IKTKM(+15.99)YEAAN(+.98)NMNEMYR.Y	Y	5.5	2122.95	6.9	1062.49	2	22.09	11536	1	221	237	Y	IKTKMYEAANNMNEMYR
34	23	F2Q6G0	Cysteine-rich seceretory protein Da-CRPa (Fragment) OS=Deinagkistrodon acutus PE=2 SV=1	K.MEWYPEAAANAER.W	N	52.55	1536.67	2.4	769.342	2	22.01	11535	1	39	51	N	MEWYPEAAANAER
34	23	F2Q6G0	Cysteine-rich seceretory protein Da-CRPa (Fragment) OS=Deinagkistrodon acutus PE=2 SV=2	SVDFDSESPR.K	Y	46.81	1137.49	6.7	569.758	2	17	8476	1	1	10	N	SVDFDSESPR
34	23	F2Q6G0	Cysteine-rich seceretory protein Da-CRPa (Fragment) OS=Deinagkistrodon acutus PE=2 SV=3	R.SVNPTASNMLK.M	N	40.84	1160.59	-0.9	581.3	2	17.42	8731	1	28	38	N	SVNPTASNMLK
81	249	F8S118	Serine proteinase 6 OS=Crotalus adamanteus PE=2 SV=1	K.TLC(+57.02)AGILEGGK.D	N	46.06	1117.58	9	559.802	2	20.25	10381	1	189	199	Y	TLCAGILEGGK
81	249	F8S118	Serine proteinase 6 OS=Crotalus adamanteus PE=2 SV=2	K.TVPNEDEQTR.V	Y	40.52	1187.54	9.7	594.784	2	13.01	6278	1	81	90	N	TVPNEDEQTR
81	249	F8S118	Serine proteinase 6 OS=Crotalus adamanteus PE=2 SV=3	K.TVPN(+.98)EDEQ(+.98)TR.V	Y	14.24	1189.51	-1.3	1190.52	1	23.75	12618	1	81	90	Y	TVPNEDEQTR
125	8947	J3RY78	Snake venom metalloproteinase (Type II) 7 OS=Crotalus adamanteus PE=2 SV=1	R.YHFVANR.M	Y	50.99	905.451	3.9	453.734	2	14.66	7095	1	320	326	N	YHFVANR
125	8947	J3RY78	Snake venom metalloproteinase (Type II) 7 OS=Crotalus adamanteus PE=2 SV=2	R.GDWNNDIC(+57.02)TGQSAEC(+57.02)PN(+.98)K.G	Y	7.88	2065.81	-2.6	1033.91	2	28.64	15848	1	459	476	Y	GDWNNDICTGQSAECPNK
125	8947	J3RY78	Snake venom metalloproteinase (Type II) 7 OS=Crotalus adamanteus PE=2 SV=3	R.GDWNNDIC(+57.02)TGQ(+.98)SAEC(+57.02)PNK.G	Y	6.89	2065.81	-2.2	1033.91	2	37.27	21481	1	459	476	Y	GDWNNDICTGQSAECPNK
125	8947	J3RY78	Snake venom metalloproteinase (Type II) 7 OS=Crotalus adamanteus PE=2 SV=4	R.GDWN(+.98)NDIC(+57.02)TGQSAEC(+57.02)PNK.G	Y	5.32	2065.81	-2.5	1033.91	2	34.48	19667	1	459	476	Y	GDWNNDICTGQSAECPNK
80	8947	J3RY78	Snake venom metalloproteinase (Type II) 7 OS=Crotalus adamanteus PE=2 SV=5	K.NSVGIVQDHR.S	Y	48.37	1123.57	5.3	562.797	2	14.31	6824	1	308	317	N	NSVGIVQDHR
80	8947	J3RY78	Snake venom metalloproteinase (Type II) 7 OS=Crotalus adamanteus PE=2 SV=6	R.YHFVANR.M	Y	39.23	905.451	-2.3	453.732	2	14.77	7076	1	320	326	N	YHFVANR
80	8947	J3RY78	Snake venom metalloproteinase (Type II) 7 OS=Crotalus adamanteus PE=2 SV=7	R.VARGDWNNDIC(+57.02)TGQ(+.98)SAEC(+57.02)PNK.G	Y	8.68	2392.02	11	1197.03	2	28.36	15628	1	456	476	Y	VARGDWNNDICTGQSAECPNK
302	18078	J3RY82	Snake venom metalloproteinase (Type III) 2b OS=Crotalus adamanteus PE=2 SV=1	K.RSTGIVQDHSK.L	Y	46.27	1226.64	7.8	614.33	2	11.71	5585	1	314	324	N	RSTGIVQDHSK
38	331	J3S3W7	Snake venom serine proteinase 7c OS=Crotalus adamanteus PE=2 SV=1	R.TLC(+57.02)AGILEGGK.G	N	46.06	1117.58	9	559.802	2	20.25	10381	1	191	201	Y	TLCAGILEGGK
38	331	J3S3W7	Snake venom serine proteinase 7c OS=Crotalus adamanteus PE=2 SV=2	R.AAKPELPATSR.T	Y	29.58	1139.63	2.7	570.824	2	14.48	6910	2	180	190	N	AAKPELPATSR
82	138	Q2QA03	Metalloproteinase P-II OS=Crotalus durissus durissus PE=2 SV=1	R.VAVTMTHELGHNLGIR.H	Y	84.9	1746.92	0	874.467	2	19.35	9917	2	323	338	N	VAVTMTHELGHNLGIR
33	138	Q2QA03	Metalloproteinase P-II OS=Crotalus durissus durissus PE=2 SV=2	R.VAVTMTHELGHNLGIR.H	Y	87.69	1746.92	1.8	874.469	2	19.39	9872	2	323	338	N	VAVTMTHELGHNLGIR
33	138	Q2QA03	Metalloproteinase P-II OS=Crotalus durissus durissus PE=2 SV=3	R.VHQM(+15.99)VNIMK.E	N	17.43	1114.56	2.5	558.29	2	14.65	7002	1	220	228	Y	VHQMVNIMK
33	138	Q2QA03	Metalloproteinase P-II OS=Crotalus durissus durissus PE=2 SV=4	K.N(+.98)DDTC(+57.02)TGQ(+.98)SADC(+57.02)PR.N	N	5.95	1597.56	-3.1	799.786	2	12.03	5749	1	460	473	Y	NDDTCTGQSADCPR
97	40	T1E3X9	Snake venom metalloproteinase (Type III) 1 OS=Crotalus horridus PE=2 SV=1	K.GM(+15.99)VLPGTK.C	N	54.18	817.437	4.4	409.727	2	14.82	7105	1	584	591	Y	GMVLPGTK
97	40	T1E3X9	Snake venom metalloproteinase (Type III) 1 OS=Crotalus horridus PE=2 SV=2	R.QGAQC(+57.02)AEGLC(+57.02)C(+57.02)DQC(+57.02)RFKR.A	Y	17.62	2242.95	7.8	1122.49	2	19.33	9836	1	439	456	Y	QGAQCAEGLCCDQCRFKR
35	53	U3EPI5	L-amino acid oxidase 1c OS=Micrurus fulvius PE=2 SV=1	K.STTDLPSR.F	N	45.9	875.435	6.3	438.727	2	14.25	6853	1	365	372	N	STTDLPSR
35	53	U3EPI5	L-amino acid oxidase 1c OS=Micrurus fulvius PE=2 SV=2	R.NDLEGWHVN(+.98)LGPMRIPERHR.I	Y	20.96	2426.2	-15.2	1214.09	2	30.31	16946	2	96	115	Y	NDLEGWHVNLGPMRIPERHR
303	18103	V8N4Z1	Cationic trypsin-3 (Fragment) OS=Ophiophagus hannah GN=Try3 PE=3 SV=1	R.TLDNDIMLIK.X	Y	46.39	1174.63	4.3	588.323	2	23.38	12371	1	136	145	N	TLDNDIMLIK
98	141	X2L4E2	L-amino acid oxidase (Fragment) OS=Bothrops pictus PE=2 SV=1	K.STTDLPSR.F	N	50.3	875.435	4	438.726	2	14.28	6803	1	357	364	N	STTDLPSR
98	141	X2L4E2	L-amino acid oxidase (Fragment) OS=Bothrops pictus PE=2 SV=2	R.LNEFSQ(+.98)ENENAWYFLQNIK.K	Y	17.51	2387.11	14.3	1194.58	2	28.05	15428	1	120	138	Y	LNEFSQENENAWYFLQNIK

## Sheet: Supplementary_Table_14MaxQuant
Sequence	N-term cleavage window	C-term cleavage window	Amino acid before	First amino acid	Second amino acid	Second last amino acid	Last amino acid	Amino acid after	A Count	R Count	N Count	D Count	C Count	Q Count	E Count	G Count	H Count	I Count	L Count	K Count	M Count	F Count	P Count	S Count	T Count	W Count	Y Count	V Count	U Count	O Count	Length	Missed cleavages	Mass	Proteins	Leading razor protein	Protein Description	Start position	End position	Unique (Groups)	Unique (Proteins)	Charges	PEP	Score	Intensity	Reverse	Potential contaminant	id	Protein group IDs	Mod. peptide IDs
PATEEKK	KGKPNGKKPATEEKKL	KPATEEKKLYLEPEYT	K	P	A	K	K	L	1	0	0	0	0	0	2	0	0	0	0	2	0	0	1	0	1	0	0	0	0	0	7	1	801.423	tr|A0A0B8RUB1|A0A0B8RUB1_BOIIR	A0A0B8RUB1	kinase activator 2 OS=Boiga irregularis PE=4 SV=1	48	54	yes	yes	1	0.0055136	28.639	3437800000			64	32	72
FPNGMDKDIMLIK	KVFCHNSKFPNGMDKD	DKDIMLIKLRRPVNNS	K	F	P	I	K	L	0	0	1	2	0	0	0	1	0	2	1	2	2	1	1	0	0	0	0	0	0	0	13	1	1520.77	tr|E9JG23|E9JG23_ECHCO	E9JG23	Serine protease (Fragment) OS=Echis coloratus PE=2 SV=1	105	117	yes	yes	2	0.011091	19.496	0			17	35	21
MEWYPEAAANAER	PTASNMLKMEWYPEAA	EAAANAERWAYRCIEE	K	M	E	E	R	W	4	1	1	0	0	0	3	0	0	0	0	0	1	0	1	0	0	1	1	0	0	0	13	0	1536.67	tr|F2Q6G0|F2Q6G0_DEIAC;tr|F2Q6G1|F2Q6G1_DEIAC;tr|T2HPR8|T2HPR8_OVOOK;tr|T2HP25|T2HP25_PROFL;tr|A0A077LA61|A0A077LA61_PROEL;sp|Q8JI40|CRVP_GLOBL;sp|Q8JI39|CRVP_PROFL;tr|A0A077L7I7|A0A077L7I7_PROFL;sp|P0DJG8|CRVP_HELAG;sp|Q2XXQ0|CRVP_ERYPO;sp|Q7ZTA0|CRVP_AGKPI;sp|Q7ZT99|CRVP_CROAT	F2Q6G0	Cysteine-rich seceretory protein Da-CRPa (Fragment) OS=Deinagkistrodon acutus PE=2 SV=1;>	39	51	no	no	2	3.7984e-17	73.877	73592000			48	36;26	56
SVDFDSESPR	________________	DFDSESPRKPEIQNEI	-	S	V	P	R	K	0	1	0	2	0	0	1	0	0	0	0	0	0	1	1	3	0	0	0	1	0	0	10	0	1137.49	tr|F2Q6G0|F2Q6G0_DEIAC;tr|F2Q6G1|F2Q6G1_DEIAC;sp|P0DMG6|CRVP_BOTFO;sp|P0DMG5|CRVP_BOTCO;sp|P0DL18|CRVP_OVOOK	F2Q6G0	Cysteine-rich seceretory protein Da-CRPa (Fragment) OS=Deinagkistrodon acutus PE=2 SV=1;>	1	10	yes	no	2	2.1057e-06	39.625	14763000			86	36	94
SVNPTASNMLK	DLHNSLRRSVNPTASN	PTASNMLKMEWYPEAA	R	S	V	L	K	M	1	0	2	0	0	0	0	0	0	0	1	1	1	0	1	2	1	0	0	1	0	0	11	0	1160.59	tr|F2Q6G0|F2Q6G0_DEIAC;tr|F2Q6G1|F2Q6G1_DEIAC;tr|T2HPR8|T2HPR8_OVOOK;tr|T2HP25|T2HP25_PROFL;tr|A0A077LA61|A0A077LA61_PROEL;sp|Q8JI40|CRVP_GLOBL;sp|Q8JI39|CRVP_PROFL;tr|A0A077L7I7|A0A077L7I7_PROFL;sp|Q7ZTA0|CRVP_AGKPI;sp|Q7ZT99|CRVP_CROAT	F2Q6G0	Cysteine-rich seceretory protein Da-CRPa (Fragment) OS=Deinagkistrodon acutus PE=2 SV=1;>	28	38	no	no	2	0.010037	17.211	0			87	36;26	95
IIALGHSGFSEDQR	LTTLGVNKIIALGHSG	SGFSEDQRIARKVKGV	K	I	I	Q	R	I	1	1	0	1	0	1	1	2	1	2	1	0	0	1	0	2	0	0	0	0	0	0	14	0	1528.76	sp|F8S0Z7|V5NTD_CROAD	F8S0Z7	Snake venom 5-nucleotidase OS=Crotalus adamanteus PE=1 SV=2	229	242	yes	yes	2	0.0009983	30.308	11668000			28	8	32
RSTGIVQDHSK	VGSMCDPKRSTGIVQD	GIVQDHSKLDVMVAVT	K	R	S	S	K	L	0	1	0	1	0	1	0	1	1	1	0	1	0	0	0	2	1	0	0	1	0	0	11	1	1226.64	tr|J3RY82|J3RY82_CROAD	J3RY82	Snake venom metalloproteinase (Type III) 2b OS=Crotalus adamanteus PE=2 SV=1;>	314	324	yes	yes	2	9.9995e-20	81.525	66061000			69	38	77
YLIDNRPPCILNK	CSRDEHWRYLIDNRPP	RPPCILNKPLITDIVS	R	Y	L	N	K	P	0	1	2	1	1	0	0	0	0	2	2	1	0	0	2	0	0	0	1	0	0	0	13	1	1614.86	tr|J3RY82|J3RY82_CROAD;tr|J3SBQ0|J3SBQ0_CROAD;tr|J3S3W2|J3S3W2_CROAD;sp|J3SDW8|VM38_CROAD;sp|J3SDW6|VM32D_CROAD;sp|J3S829|VM32A_CROAD;sp|C9E1S0|VM3V3_AGKPL	J3RY82	Snake venom metalloproteinase (Type III) 2b OS=Crotalus adamanteus PE=2 SV=1;>	382	394	yes	no	2	0.0090905	25.448	21092000			109	38	117
TVPNEDEQTR	IKLGMHSKTVPNEDEQ	PNEDEQTRVPKEKFFC	K	T	V	T	R	V	0	1	1	1	0	1	2	0	0	0	0	0	0	0	1	0	2	0	0	1	0	0	10	0	1187.54	sp|J3RY93|VSPC_CROAD;tr|F8S118|F8S118_CROAD	J3RY93	Snake venom serine proteinase 12 OS=Crotalus adamanteus PE=1 SV=1;>	81	90	yes	no	2	0.00047826	39.785	11270000			93	11	101
IHHLVAIAMAHEMGHNLGMDHDK	GIVQDHSKIHHLVAIA	NLGMDHDKDTCTCGTR	K	I	H	D	K	D	3	0	1	2	0	0	1	2	5	2	2	1	3	0	0	0	0	0	0	1	0	0	23	0	2576.22	tr|J3S3W3|J3S3W3_CROAD;sp|Q9DGB9|VM3V1_CROAT;sp|F8S108|VM34_CROAD;sp|Q90ZI3|VM3H1_PROFL;tr|A0A077LD89|A0A077LD89_PROFL;tr|T2HQ85|T2HQ85_PROFL	J3S3W3	Snake venom metalloproteinase (Type III) 4b OS=Crotalus adamanteus PE=2 SV=1;>	325	347	yes	no	2;3;4	0.00137	16.593	86555000			27	9	31
MYDIVNVITPIYHR	NLTAVRTRMYDIVNVI	VITPIYHRMNIHVALV	R	M	Y	H	R	M	0	1	1	1	0	0	0	0	1	3	0	0	1	0	1	0	1	0	2	2	0	0	14	0	1732.9	tr|J3S3W3|J3S3W3_CROAD;sp|Q9DGB9|VM3V1_CROAT;sp|F8S108|VM34_CROAD;sp|C5H5D1|VM31_CRODC;tr|T1E3X9|T1E3X9_CROHD	J3S3W3	Snake venom metalloproteinase (Type III) 4b OS=Crotalus adamanteus PE=2 SV=1;>	226	239	yes	no	3	0.00086073	29.355	16502000			52	9	60
NSVGIVQDHR	KKSMCNPKNSVGIVQD	VGIVQDHRSRYHFVAN	K	N	S	H	R	S	0	1	1	1	0	1	0	1	1	1	0	0	0	0	0	1	0	0	0	2	0	0	10	0	1123.57	tr|J3SDW3|J3SDW3_CROAD;tr|J3SBP8|J3SBP8_CROAD;tr|J3SBP7|J3SBP7_CROAD;tr|J3S827|J3S827_CROAD;tr|J3S3W0|J3S3W0_CROAD;tr|J3S3V9|J3S3V9_CROAD;tr|J3RY76|J3RY76_CROAD;tr|J3RY78|J3RY78_CROAD;tr|J3S825|J3S825_CROAD;tr|J3RY69|J3RY69_CROAD;tr|J3SDW4|J3SDW4_CROAD	J3SDW3	Snake venom metalloproteinase (Type II) 5b OS=Crotalus adamanteus PE=2 SV=1;>	308	317	yes	no	2	0.017619	26.012	19037000			60	37	68
YHFVANR	IVQDHRSRYHFVANRM	RYHFVANRMAHELGHN	R	Y	H	N	R	M	1	1	1	0	0	0	0	0	1	0	0	0	0	1	0	0	0	0	1	1	0	0	7	0	905.451	tr|J3SDW3|J3SDW3_CROAD;tr|J3SBP8|J3SBP8_CROAD;tr|J3SBP7|J3SBP7_CROAD;tr|J3S827|J3S827_CROAD;tr|J3S3W0|J3S3W0_CROAD;tr|J3S3V9|J3S3V9_CROAD;tr|J3RY76|J3RY76_CROAD;tr|J3RY78|J3RY78_CROAD;tr|J3S825|J3S825_CROAD;tr|J3RY69|J3RY69_CROAD	J3SDW3	Snake venom metalloproteinase (Type II) 5b OS=Crotalus adamanteus PE=2 SV=1;>	320	326	yes	no	2	3.3616e-16	80.555	24154000			108	37	116
DNIPSYDNK	KAAAICFRDNIPSYDN	NIPSYDNKYWLFPPKN	R	D	N	N	K	Y	0	0	2	2	0	0	0	0	0	1	0	1	0	0	1	1	0	0	1	0	0	0	9	0	1064.48	sp|P00624|PA2A_CROAT;sp|D6MKR0|PA2A6_CROHD;sp|Q7ZTA8|PA2AE_CROVV;sp|Q7ZTA6|PA2AB_CROVV	P00624	Acidic phospholipase A2 OS=Crotalus atrox PE=1 SV=2;>sp|D6MKR0|PA2A6_CROHD Acidic phospholipase A2 CH-E6 OS=Crotalus horridus PE=1 SV=1;>	114	122	yes	no	1;2	0.0001271	72.928	104880000			9	6	12
YWLFPPK	NIPSYDNKYWLFPPKN	KYWLFPPKNCREEPEP	K	Y	W	P	K	N	0	0	0	0	0	0	0	0	0	0	1	1	0	1	2	0	0	1	1	0	0	0	7	0	949.506	sp|P00624|PA2A_CROAT;sp|D6MKR0|PA2A6_CROHD	P00624	Acidic phospholipase A2 OS=Crotalus atrox PE=1 SV=2;>sp|D6MKR0|PA2A6_CROHD Acidic phospholipase A2 CH-E6 OS=Crotalus horridus PE=1 SV=1;>	123	129	yes	no	1	0.0027466	58.661	5448600			111	6	119
TPPAGPDVGPR	________________	AGPDVGPR________	-	T	P	P	R	-	1	1	0	1	0	0	0	2	0	0	0	0	0	0	4	0	1	0	0	1	0	0	11	0	1062.55	sp|P0CJ34|BKIP_CROAT	P0CJ34	Bradykinin inhibitor peptide OS=Crotalus atrox PE=1 SV=1	1	11	yes	yes	2	6.7133e-13	54.259	18133000			92	16	100
SLIQFETLIMK	________________	QFETLIMKVAGQSGMF	-	S	L	M	K	V	0	0	0	0	0	1	1	0	0	2	2	1	1	1	0	1	1	0	0	0	0	0	11	0	1321.73	sp|P0DJP8|PA2AG_TRIST;sp|Q6H3C6|PA2AI_TRIST;sp|Q7SID6|PA2A_DEIAC;sp|Q7LZQ4|PA2A_GLOUS;sp|P14418|PA2A_GLOHA	P0DJP8	Acidic phospholipase A2 CTs-A1 (Fragment) OS=Trimeresurus stejnegeri PE=1 SV=1;>	1	11	yes	no	2	0.005553	36.417	56903000			80	17	88
NTLHSFGEWR	ITVQSSAKNTLHSFGE	LHSFGEWRKSVLLNRK	K	N	T	W	R	K	0	1	1	0	0	0	1	1	1	0	1	0	0	1	0	1	1	1	0	0	0	0	10	0	1245.59	sp|P20897|VM1H2_CRORU	P20897	Snake venom metalloproteinase HT-2 OS=Crotalus ruber ruber PE=1 SV=2	73	82	yes	yes	2	0.00011379	57.785	33377000			61	18	69
VHEIVNFINEFYR	DLNTIRTRVHEIVNFI	NFINEFYRSLNIRVSL	R	V	H	Y	R	S	0	1	2	0	0	0	2	0	1	2	0	0	0	2	0	0	0	0	1	2	0	0	13	0	1678.85	sp|P20897|VM1H2_CRORU	P20897	Snake venom metalloproteinase HT-2 OS=Crotalus ruber ruber PE=1 SV=3	33	45	yes	yes	2	6.8599e-05	35.657	5430500			101	18	109
STGVVQDHSEINLR	GGICDPKRSTGVVQDH	DHSEINLRVAVTMTHE	R	S	T	L	R	V	0	1	1	1	0	1	1	1	1	1	1	0	0	0	0	2	1	0	0	2	0	0	14	0	1553.78	sp|P34182|VM2AE_CROAT	P34182	Zinc metalloproteinase/disintegrin OS=Crotalus atrox PE=1 SV=1	309	322	yes	yes	2;3	9.6097e-21	72.681	190420000			84	19	92
NGLTATSNPK	EEFLEIAKNGLTATSN	LTATSNPKRVVIVGAG	K	N	G	P	K	R	1	0	2	0	0	0	0	1	0	0	1	1	0	0	1	1	2	0	0	0	0	0	10	0	1001.51	sp|P56742|OXLA_CROAT;sp|O93364|OXLA_CROAD;sp|F8S0Z5|OXLA2_CROAD;sp|B0VXW0|OXLA_SISCA;sp|P0CJ40|OXLA_BOTMA	P56742	L-amino-acid oxidase OS=Crotalus atrox PE=1 SV=2;>sp|O93364|OXLA_CROAD L-amino-acid oxidase OS=Crotalus adamanteus PE=1 SV=1;>sp|F8S0Z5|OXLA2_CROAD L-amino-acid oxidase OS=Crotalus adamanteus PE=1 SV=1;>sp|B0VXW0|OXLA_SISCA L-amino-ac	43	52	yes	no	1;2	0.00020722	56.404	31744000			55	7	63
NNPGLLEYPVKPSEEGK	RKRVREVKNNPGLLEY	VKPSEEGKSAAQLYVE	K	N	N	G	K	S	0	0	2	0	0	0	3	2	0	0	2	2	0	0	3	1	0	0	1	1	0	0	17	1	1869.95	sp|P56742|OXLA_CROAT;sp|O93364|OXLA_CROAD;sp|F8S0Z5|OXLA2_CROAD	P56742	L-amino-acid oxidase OS=Crotalus atrox PE=1 SV=2;>sp|O93364|OXLA_CROAD L-amino-acid oxidase OS=Crotalus adamanteus PE=1 SV=1;>sp|F8S0Z5|OXLA2_CROAD L-amino-acid oxidase OS=Crotalus adamanteus PE=1 SV=1;>sp|B0VXW0|OXLA_SISCA L-amino-ac	151	167	yes	no	2	0.016583	18.234	10843000			58	7	66
STTDLPSR	DDGIRGGKSTTDLPSR	STTDLPSRFIYYPNHN	K	S	T	S	R	F	0	1	0	1	0	0	0	0	0	0	1	0	0	0	1	2	2	0	0	0	0	0	8	0	875.435	sp|P56742|OXLA_CROAT;sp|O93364|OXLA_CROAD;sp|F8S0Z5|OXLA2_CROAD;sp|B0VXW0|OXLA_SISCA;sp|Q4F867|OXLA_DABSI;sp|A8QL58|OXLA_NAJAT;sp|Q6TGQ8|OXLA_BOTMO;sp|P0DI84|OXLA_VIPAA;sp|Q6TGQ9|OXLA_BOTJR;tr|X2L4E2|X2L4E2_BOTPC;sp|K9N7B7|OXLA_CRODM;sp|A0A024BTN9|OXLA_BOTSC;sp|B5AR80|OXLA_BOTPA;sp|Q90W54|OXLA_GLOBL;sp|G8XQX1|OXLA_DABRR;sp|B5U6Y8|OXLA_ECHOC;tr|T2HRS5|T2HRS5_PROFL;tr|A0A077L6L4|A0A077L6L4_PROEL;tr…	P56742	L-amino-acid oxidase OS=Crotalus atrox PE=1 SV=2;>sp|O93364|OXLA_CROAD L-amino-acid oxidase OS=Crotalus adamanteus PE=1 SV=1;>sp|F8S0Z5|OXLA2_CROAD L-amino-acid oxidase OS=Crotalus adamanteus PE=1 SV=1;>sp|B0VXW0|OXLA_SISCA L-amino-ac	364	371	yes	no	2	1.3069e-24	84.568	11848000			85	7	93
AAYPELPATSR	LLDYEVCRAAYPELPA	PELPATSRTLCAGILE	R	A	A	S	R	T	3	1	0	0	0	0	1	0	0	0	1	0	0	0	2	1	1	0	1	0	0	0	11	0	1174.6	sp|P84787|VSP2_PROEL;tr|A0A077LA46|A0A077LA46_PROEL;sp|Q91510|VSP4_PROMU;sp|Q91508|VSP2_PROMU;sp|O13069|VSP2_BOTJA;sp|Q9DG83|VSP6_PROMU	P84787	Thrombin-like enzyme elegaxobin-2 OS=Protobothrops elegans PE=1 SV=1;>	151	161	yes	no	2	0.01531	19.099	24961000			2	13	2
VAVTMAHELGHNLGMR	DHSKKNLRVAVTMAHE	LGHNLGMRHDGNQCHC	R	V	A	M	R	H	2	1	1	0	0	0	1	2	2	0	2	0	2	0	0	0	1	0	0	2	0	0	16	0	1734.87	sp|P84907|VM1LA_BOTLC	P84907	Snake venom metalloproteinase leucurolysin-A OS=Bothrops leucurus PE=1 SV=2	136	151	yes	yes	2;3	3.3165e-34	81.632	57665000			95	20	103
NFQMQLGVHSK	TAANCDSKNFQMQLGV	MQLGVHSKKVLNEDEQ	K	N	F	S	K	K	0	0	1	0	0	2	0	1	1	0	1	1	1	1	0	1	0	0	0	1	0	0	11	0	1287.64	sp|Q072L6|VSPL_BOTAS	Q072L6	Thrombin-like enzyme asperase OS=Bothrops asper PE=1 SV=1	70	80	yes	yes	2	1.6872e-13	72.531	39990000			54	21	62
FVELVLVVDK	HQKYNPFRFVELVLVV	ELVLVVDKAMVTKNND	R	F	V	D	K	A	0	0	0	1	0	0	1	0	0	0	2	1	0	1	0	0	0	0	0	4	0	0	10	0	1159.69	sp|Q2QA02|VM3_CRODD;sp|A4PBQ9|VM3VA_CROAT	Q2QA02	Zinc metalloproteinase-disintegrin-like OS=Crotalus durissus durissus PE=2 SV=1;>	199	208	yes	no	1	0.0058744	35.295	8919500			19	22	23
VAVTMTHELGHNLGIR	DHSEINLRVAVTMTHE	LGHNLGIRHDTGSCSC	R	V	A	I	R	H	1	1	1	0	0	0	1	2	2	1	2	0	1	0	0	0	2	0	0	2	0	0	16	0	1746.92	tr|Q2QA03|Q2QA03_CRODD	Q2QA03	Metalloproteinase P-II OS=Crotalus durissus durissus PE=2 SV=1	323	338	yes	yes	2;3;4	0	180.48	795610000			96	39	104
AAAMCFR	KQICECDKAAAMCFRD	KAAAMCFRDNVKTYKK	K	A	A	F	R	D	3	1	0	0	1	0	0	0	0	0	0	0	1	1	0	0	0	0	0	0	0	0	7	0	825.363	sp|Q3HLQ4|PA2HB_PROMU;sp|Q9PVF2|PA2AE_CALRH	Q3HLQ4	Basic phospholipase A2 homolog TM-N49 OS=Protobothrops mucrosquamatus PE=1 SV=1;>	107	113	yes	no	1	0.014029	34.807	47941000			0	23	0
IMGWGSITPIQK	PSVGSVCRIMGWGSIT	GSITPIQKTNPDVPHC	R	I	M	Q	K	T	0	0	0	0	0	1	0	2	0	3	0	1	1	0	1	1	1	1	0	0	0	0	12	0	1329.71	sp|Q5W959|VSP14_BOTJA	Q5W959	Snake venom serine protease HS114 OS=Bothrops jararaca PE=1 SV=1	144	155	yes	yes	2	6.33e-07	49.448	0			34	24	39
VPNEDEQTR	KLGIHSKKVPNEDEQT	PNEDEQTRVPKEKFFC	K	V	P	T	R	V	0	1	1	1	0	1	2	0	0	0	0	0	0	0	1	0	1	0	0	1	0	0	9	0	1086.49	sp|Q6T5L0|VSPSH_GLOSH;tr|I4CHP3|I4CHP3_GLOHA;sp|Q8QHK2|VSP2_CROAT;sp|F8S116|VSP5_CROAD;sp|Q91053|VSP1_GLOUS	Q6T5L0	Alpha-fibrinogenase shedaoenase OS=Gloydius shedaoensis PE=1 SV=2;>	60	68	yes	no	2	0.012935	32.731	9495400			105	10	113
AAHGGLPATSR	LLDYEVCRAAHGGLPA	GGLPATSRTLCAGILE	R	A	A	S	R	T	3	1	0	0	0	0	0	2	1	0	1	0	0	0	1	1	1	0	0	0	0	0	11	0	1036.54	sp|Q7T229|VSPH_BOTJR	Q7T229	Snake venom serine protease homolog OS=Bothrops jararacussu PE=1 SV=1	178	188	yes	yes	2	0.0096372	33.87	27349000			1	25	1
WTEIIHAWHGENK	YMSSIPIKWTEIIHAW	HAWHGENKNFKYGIGA	K	W	T	N	K	N	1	0	1	0	0	0	2	1	2	2	0	1	0	0	0	0	1	2	0	0	0	0	13	0	1619.78	sp|Q7ZTA0|CRVP_AGKPI;sp|Q7ZT99|CRVP_CROAT	Q7ZTA0	Cysteine-rich venom protein piscivorin OS=Agkistrodon piscivorus piscivorus PE=1 SV=1;>	105	117	yes	no	2	0.00097689	32.933	30649000			107	26	115
AAYPEYGLPATSR	LLSYSVCRAAYPEYGL	YGLPATSRTLCAGILE	R	A	A	S	R	T	3	1	0	0	0	0	1	1	0	0	1	0	0	0	2	1	1	0	2	0	0	0	13	0	1394.68	sp|Q8UUK2|VSPS1_CROAD;sp|J3S833|VSP2_CROAD;sp|Q8QHK3|VSP1_CROAT	Q8UUK2	Snake venom serine proteinase Sp1 OS=Crotalus adamanteus PE=2 SV=1;>	175	187	yes	no	2	3.0279e-09	60.345	103580000			3	12	3
EPALYTK	STLCGYVREPALYTKV	REPALYTKVFDHLDWI	R	E	P	T	K	V	1	0	0	0	0	0	1	0	0	0	1	1	0	0	1	0	1	0	1	0	0	0	7	0	820.433	sp|Q8UUK2|VSPS1_CROAD;sp|J3S833|VSP2_CROAD;sp|Q8QHK3|VSP1_CROAT;sp|Q71QI3|VSP5_TRIST	Q8UUK2	Snake venom serine proteinase Sp1 OS=Crotalus adamanteus PE=2 SV=1;>	231	237	yes	no	1	0.00022144	45.335	15068000			13	12	17
DNSPGQNNPCK	KCGRLYCKDNSPGQNN	PGQNNPCKMFYSNEDE	K	D	N	C	K	M	0	0	3	1	1	1	0	1	0	0	0	1	0	0	2	1	0	0	0	0	0	0	11	0	1229.51	sp|Q2QA02|VM3_CRODD;sp|A2CJE3|VM3V_CROVV;sp|A2CJE2|VM3S_CROSS;sp|P30431|VM3JA_BOTJA;sp|P0C7B0|VM3H6_GLOBR;sp|Q8QG88|VM36A_BOTIN;sp|O93523|VM3BP_BOTJA;tr|V5Z141|V5Z141_DEIAC;sp|A2CJE4|VM3C_CROAT;sp|Q90282|VM3VB_CROAT;sp|C9E1R8|VM3V3_CROVV	Q90282	Zinc metalloproteinase-disintegrin-like VAP2B OS=Crotalus atrox PE=1 SV=1;>	562	572	no	no	2	0.0055276	32.999	39188000			10	5;22	13
FVELFLVVDK	HQKYNPFRFVELFLVV	ELFLVVDKAMVTKNNG	R	F	V	D	K	A	0	0	0	1	0	0	1	0	0	0	2	1	0	2	0	0	0	0	0	3	0	0	10	0	1207.69	sp|Q90282|VM3VB_CROAT;sp|C9E1R8|VM3V3_CROVV	Q90282	Zinc metalloproteinase-disintegrin-like VAP2B OS=Crotalus atrox PE=1 SV=1;>	199	208	yes	no	1	6.8216e-05	43.442	8122100			18	5	22
GMVLPGTK	YSNEDEHKGMVLPGTK	GMVLPGTKCADGKVCS	K	G	M	T	K	C	0	0	0	0	0	0	0	2	0	0	1	1	1	0	1	0	1	0	0	1	0	0	8	0	801.442	sp|Q2QA02|VM3_CRODD;sp|A4PBQ9|VM3VA_CROAT;sp|A2CJE3|VM3V_CROVV;sp|A2CJE2|VM3S_CROSS;sp|P30431|VM3JA_BOTJA;sp|P0C7B0|VM3H6_GLOBR;sp|Q8QG88|VM36A_BOTIN;sp|O93523|VM3BP_BOTJA;sp|P0C7N3|VM3CR_CROVV;tr|V5Z141|V5Z141_DEIAC;tr|T2HRR6|T2HRR6_PROFL;tr|A0A077LA53|A0A077LA53_PROEL;sp|C5H5D3|VM32_BOTAT;sp|Q076D1|VM31_CRODU;sp|C5H5D6|VM32_LACMR;sp|C5H5D5|VM31_LACMR;sp|Q1PS45|VM3AK_DEIAC;sp|Q9W6M5|VM3AH_DEIAC;…	Q90282	Zinc metalloproteinase-disintegrin-like VAP2B OS=Crotalus atrox PE=1 SV=1;>	583	590	no	no	2	2.8557e-06	66.351	69351000			21	5;22;9	25
HDNAQLLTAIDLDR	TDLLTRKKHDNAQLLT	LTAIDLDRVIGLAYVG	K	H	D	D	R	V	2	1	1	3	0	1	0	0	1	1	3	0	0	0	0	0	1	0	0	0	0	0	14	0	1593.81	sp|Q2QA02|VM3_CRODD;sp|A4PBQ9|VM3VA_CROAT;sp|Q90282|VM3VB_CROAT;sp|C9E1R8|VM3V3_CROVV	Q90282	Zinc metalloproteinase-disintegrin-like VAP2B OS=Crotalus atrox PE=1 SV=1;>	284	297	no	no	2	2.5164e-124	128.71	75300000			24	5;22	28
ITVKPEAGYTLNAFGEWR	EIWSNEDKITVKPEAG	LNAFGEWRKTDLLTRK	K	I	T	W	R	K	2	1	1	0	0	0	2	2	0	1	1	1	0	1	1	0	2	1	1	1	0	0	18	1	2051.05	sp|Q2QA02|VM3_CRODD;sp|Q90282|VM3VB_CROAT;sp|C9E1R8|VM3V3_CROVV	Q90282	Zinc metalloproteinase-disintegrin-like VAP2B OS=Crotalus atrox PE=1 SV=1;>	257	274	no	no	2	3.3938e-24	69.081	143450000			35	5;22	40
KHDNAQLLTAIDLDR	KTDLLTRKKHDNAQLL	LTAIDLDRVIGLAYVG	K	K	H	D	R	V	2	1	1	3	0	1	0	0	1	1	3	1	0	0	0	0	1	0	0	0	0	0	15	1	1721.91	sp|Q2QA02|VM3_CRODD;sp|A4PBQ9|VM3VA_CROAT;sp|Q90282|VM3VB_CROAT;sp|C9E1R8|VM3V3_CROVV	Q90282	Zinc metalloproteinase-disintegrin-like VAP2B OS=Crotalus atrox PE=1 SV=1;>	283	297	no	no	2;3	1.3033e-37	90.725	232500000			36	5;22	41
KTDLLTR	LNAFGEWRKTDLLTRK	RKTDLLTRKKHDNAQL	R	K	T	T	R	K	0	1	0	1	0	0	0	0	0	0	2	1	0	0	0	0	2	0	0	0	0	0	7	1	845.497	sp|Q2QA02|VM3_CRODD;sp|A4PBQ9|VM3VA_CROAT;sp|P30431|VM3JA_BOTJA;sp|Q8QG88|VM36A_BOTIN;sp|O93523|VM3BP_BOTJA;sp|Q90282|VM3VB_CROAT;sp|C9E1R8|VM3V3_CROVV	Q90282	Zinc metalloproteinase-disintegrin-like VAP2B OS=Crotalus atrox PE=1 SV=1;>	275	281	no	no	2	0.018949	43.808	144070000			41	5;22	46
MFYSNEDEHK	PGQNNPCKMFYSNEDE	YSNEDEHKGMVLPGTK	K	M	F	H	K	G	0	0	1	1	0	0	2	0	1	0	0	1	1	1	0	1	0	0	1	0	0	0	10	0	1298.52	sp|Q2QA02|VM3_CRODD;sp|A4PBQ9|VM3VA_CROAT;sp|A2CJE3|VM3V_CROVV;sp|A2CJE2|VM3S_CROSS;sp|P0C7B0|VM3H6_GLOBR;sp|P0C7N3|VM3CR_CROVV;sp|Q90282|VM3VB_CROAT;sp|C9E1R8|VM3V3_CROVV	Q90282	Zinc metalloproteinase-disintegrin-like VAP2B OS=Crotalus atrox PE=1 SV=1;>	573	582	no	no	2;3	0.0001601	56.043	480060000			49	5;22	57
MYEIVNTVNEIYR	DLDKIKTRMYEIVNTV	NTVNEIYRYMYIHVAL	R	M	Y	Y	R	Y	0	1	2	0	0	0	2	0	0	2	0	0	1	0	0	0	1	0	2	2	0	0	13	0	1642.8	sp|Q90282|VM3VB_CROAT;sp|C9E1R8|VM3V3_CROVV	Q90282	Zinc metalloproteinase-disintegrin-like VAP2B OS=Crotalus atrox PE=1 SV=1;>	225	237	yes	no	2	1.5338e-66	105.66	56860000			53	5	61
VIGLAYVGSMCHPK	LTAIDLDRVIGLAYVG	VGSMCHPKRSTGIIQD	R	V	I	P	K	R	1	0	0	0	1	0	0	2	1	1	1	1	1	0	1	1	0	0	1	2	0	0	14	0	1530.77	sp|Q2QA02|VM3_CRODD;sp|A4PBQ9|VM3VA_CROAT;sp|Q90282|VM3VB_CROAT;sp|C9E1R8|VM3V3_CROVV	Q90282	Zinc metalloproteinase-disintegrin-like VAP2B OS=Crotalus atrox PE=1 SV=1;>	298	311	no	no	2	5.5122e-11	52.5	271530000			103	5;22	111
AYTSSMCNPR	FEGKIIGRAYTSSMCN	TSSMCNPRKSVGIVKD	R	A	Y	P	R	K	1	1	1	0	1	0	0	0	0	0	0	0	1	0	1	2	1	0	1	0	0	0	10	0	1185.49	sp|Q90391|VM1AB_CROAT;sp|Q91401|VM1AT_CROAT;tr|Q7LZP2|Q7LZP2_CROAD	Q90391	Snake venom metalloproteinase atrolysin-B OS=Crotalus atrox PE=1 SV=1;>	302	311	yes	no	2	0.0084255	35.71	18679000			7	27	10
DHSPINLLVGVTMAHELGHNLGMNHDGDK	RKSVGIVKDHSPINLL	GMNHDGDKCLRGASLC	K	D	H	D	K	C	1	0	3	3	0	0	1	4	4	1	4	1	2	0	1	1	1	0	0	2	0	0	29	0	3120.49	sp|Q90391|VM1AB_CROAT	Q90391	Snake venom metalloproteinase atrolysin-B OS=Crotalus atrox PE=1 SV=1;>	319	347	yes	yes	5	3.2692e-06	21.136	17396000			8	27	11
GASLCIMRPGLTPGR	HDGDKCLRGASLCIMR	RPGLTPGRSYEFSDDS	R	G	A	G	R	S	1	2	0	0	1	0	0	3	0	1	2	0	1	0	2	1	1	0	0	0	0	0	15	1	1584.82	sp|Q90391|VM1AB_CROAT;sp|Q91401|VM1AT_CROAT;tr|Q7LZP2|Q7LZP2_CROAD;sp|P34179|VM12_CROAD;sp|P20897|VM1H2_CRORU	Q90391	Snake venom metalloproteinase atrolysin-B OS=Crotalus atrox PE=1 SV=1;>	351	365	no	no	2	0.0025727	26.292	33463000			20	27;18	24
NTLNSFGEWR	ITVQSSAKNTLNSFGE	LNSFGEWREADLLRRK	K	N	T	W	R	E	0	1	2	0	0	0	1	1	0	0	1	0	0	1	0	1	1	1	0	0	0	0	10	0	1222.57	sp|Q90391|VM1AB_CROAT;sp|Q91401|VM1AT_CROAT;sp|P86802|VM1H1_BOTMA	Q90391	Snake venom metalloproteinase atrolysin-B OS=Crotalus atrox PE=1 SV=1;>	264	273	yes	no	2	5.2842e-61	104.82	80606000			62	27	70
SHDHAQLLTAINFEGK	EADLLRRKSHDHAQLL	TAINFEGKIIGRAYTS	K	S	H	G	K	I	2	0	1	1	0	1	1	1	2	1	2	1	0	1	0	1	1	0	0	0	0	0	16	0	1779.89	sp|Q90391|VM1AB_CROAT;sp|Q91401|VM1AT_CROAT	Q90391	Snake venom metalloproteinase atrolysin-B OS=Crotalus atrox PE=1 SV=1;>	282	297	yes	no	2	0.013606	19.672	23984000			78	27	86
ETDLLNRK	LNAFAEWRETDLLNRK	ETDLLNRKSHDNAQLL	R	E	T	R	K	S	0	1	1	1	0	0	1	0	0	0	2	1	0	0	0	0	1	0	0	0	0	0	8	1	987.535	sp|Q90392|VM1AC_CROAT;sp|P15167|VM1AD_CROAT	Q90392	Snake venom metalloproteinase atrolysin-C OS=Crotalus atrox PE=1 SV=1;>	274	281	yes	no	2	0.0072512	52.716	41920000			14	28	18
SYEFSADSMHYYER	RPGLTKGRSYEFSADS	DSMHYYERFLKQYKPQ	R	S	Y	E	R	F	1	1	0	1	0	0	2	0	1	0	0	0	1	1	0	3	0	0	3	0	0	0	14	0	1783.71	sp|Q90392|VM1AC_CROAT	Q90392	Snake venom metalloproteinase atrolysin-C OS=Crotalus atrox PE=1 SV=1;>	366	379	yes	yes	2	0.003347	21.886	0			88	28	96
YSDDGMVDHGTK	NDFLCRHKYSDDGMVD	GMVDHGTKCADGKVCK	K	Y	S	T	K	C	0	0	0	3	0	0	0	2	1	0	0	1	1	0	0	1	1	0	1	1	0	0	12	0	1323.54	sp|Q92043|VM3AA_CROAT;tr|T1DJY5|T1DJY5_CROHD	Q92043	Zinc metalloproteinase-disintegrin-like atrolysin-A (Fragment) OS=Crotalus atrox PE=1 SV=1;>	380	391	yes	no	2	0.0054107	33.589	15575000			110	29	118
MILQETGK	________________	MILQETGKNPVTYGAY	K	M	I	G	K	N	0	0	0	0	0	1	1	1	0	1	1	1	1	0	0	0	1	0	0	0	0	0	8	0	918.484	sp|Q9PRT7|PA2H4_BOTAS;sp|P0DJQ2|PA2HK_TRIST;sp|P0DMK0|PA2H2_BOTMT;sp|P0DI92|PA2H_BOTMA;sp|Q9PSF9|PA2B2_AGKBI;sp|P0DMJ9|PA2H1_BOTMT;sp|Q9IAT9|PA2H_BOTPA;sp|P86975|PA2HB_BOTLC;sp|P86453|PA2HB_BOTAL;sp|P82950|PA2HB_ATRNM;sp|P82287|PA2H2_BOTPI;sp|P82114|PA2H1_BOTMO;sp|P81165|PA2H2_CERGO;sp|P58399|PA2H1_BOTPI;sp|P04361|PA2HB_AGKPI;sp|Q9I834|PA2H2_BOTMO;tr|L7VGC1|L7VGC1_BOTAN;sp|Q90249|PA2B1_BOTJR;sp|Q…	Q9PRT7	Phospholipase A2 homolog 4 (Fragment) OS=Bothrops asper PE=1 SV=1;>	8	15	yes	no	1	3.3684e-24	85.265	42578000			50	15	58
VHLDIQVGEHANDYAEIAAK	LFAGGMLRVHLDIQVG	DYAEIAAKDKLSELQL	R	V	H	A	K	D	4	0	1	2	0	1	2	1	2	2	1	1	0	0	0	0	0	0	1	2	0	0	20	0	2192.09	tr|U3FYW2|U3FYW2_MICFL;tr|A0A0B8RYY8|A0A0B8RYY8_BOIIR	U3FYW2	Transmembrane emp24 domain-containing protein 9 OS=Micrurus fulvius PE=2 SV=1;>	127	146	yes	no	2;3	0.0051928	16.015	933380000			102	34	110
TIALNLK	LEHNNSIKTIALNLKK	KTIALNLKKSDRYYHG	K	T	I	L	K	K	1	0	1	0	0	0	0	0	0	1	2	1	0	0	0	0	1	0	0	0	0	0	7	0	771.485	tr|U3FYX6|U3FYX6_MICFL;tr|V8P5L9|V8P5L9_OPHHA	U3FYX6	General transcription factor 2H subunit 1 OS=Micrurus fulvius PE=2 SV=1;>	369	375	yes	no	1	0.00042578	43.461	27864000			89	40	97
VGRCRGSFHR	DHCLAPFKVGRCRGSF	RCRGSFHRWYYNPEIE	K	V	G	H	R	W	0	3	0	0	1	0	0	2	1	0	0	0	0	1	0	1	0	0	0	1	0	0	10	2	1230.62	tr|U3FZD6|U3FZD6_MICFL;tr|A0A098LYL0|A0A098LYL0_PANGU	U3FZD6	Kunitz-type protease inhibitor 1 OS=Micrurus fulvius PE=2 SV=1;>	253	262	yes	no	3	0.012717	26.045	13091000			100	30	108
NVTFYTK	ITLECLPKNVTFYTKF	KNVTFYTKFGYSVSEE	K	N	V	T	K	F	0	0	1	0	0	0	0	0	0	0	0	1	0	1	0	0	2	0	1	1	0	0	7	0	871.444	tr|U3FZH6|U3FZH6_MICFL	U3FZH6	Glucosamine 6-phosphate N-acetyltransferase-like protein OS=Micrurus fulvius PE=2 SV=1	167	173	yes	yes	2	0.016811	24.944	28839000			63	42	71
KQLKLLLDR	EAMFVEYRKQLKLLLD	QLKLLLDRLAQVSPEL	R	K	Q	D	R	L	0	1	0	1	0	1	0	0	0	0	4	2	0	0	0	0	0	0	0	0	0	0	9	2	1125.72	tr|U3FZI7|U3FZI7_MICFL;tr|A0A0B8RQV8|A0A0B8RQV8_BOIIR;tr|V8NLR3|V8NLR3_OPHHA	U3FZI7	Exportin-T-like protein OS=Micrurus fulvius PE=2 SV=1;>	406	414	yes	no	1	0.014267	13.579	18502000			39	31	44
APWWFSGR	SLILFEMRAPWWFSGR	APWWFSGRRFLPSPDA	R	A	P	G	R	R	1	1	0	0	0	0	0	1	0	0	0	0	0	1	1	1	0	2	0	0	0	0	8	0	1005.48	tr|V8N2S9|V8N2S9_OPHHA	V8N2S9	Neurofilament medium polypeptide (Fragment) OS=Ophiophagus hannah GN=NEFM PE=4 SV=1	91	98	yes	yes	2	0.017725	11.221	32601000			6	43	9
KQMGNAELTLHAIADAEGLVEK	TAHDKCQRKQMGNAEL	DAEGLVEKLRIAAEEA	R	K	Q	E	K	L	4	0	1	1	0	1	3	2	1	1	3	2	1	0	0	0	1	0	0	1	0	0	22	1	2337.2	tr|V8N4Q8|V8N4Q8_OPHHA	V8N4Q8	Uncharacterized protein (Fragment) OS=Ophiophagus hannah GN=L345_17178 PE=4 SV=1	118	139	yes	yes	3;4	0.012019	4.4128	564430000			40	44	45
SAEGSNSK	SLFAKRKKSAEGSNSK	SAEGSNSKFHTCGETR	K	S	A	S	K	F	1	0	1	0	0	0	1	1	0	0	0	1	0	0	0	3	0	0	0	0	0	0	8	0	778.346	tr|V8N547|V8N547_OPHHA	V8N547	Uncharacterized protein (Fragment) OS=Ophiophagus hannah GN=L345_17303 PE=4 SV=1	287	294	yes	yes	1	0.013606	25.894	8137700			71	45	79
GPVVPSIR	DIDEEHRRGPVVPSIR	GPVVPSIRLAGLEHVL	R	G	P	I	R	L	0	1	0	0	0	0	0	1	0	1	0	0	0	0	2	1	0	0	0	2	0	0	8	0	823.492	tr|V8N8C0|V8N8C0_OPHHA;tr|U3FZ32|U3FZ32_MICFL	V8N8C0	Ribosome production factor 2-like protein (Fragment) OS=Ophiophagus hannah GN=RPF2 PE=4 SV=1;>	65	72	yes	no	2	0.0036491	35.356	135710000			22	41	26
WPGDAEAPWGEEGGSFCTKHR	GSWRRCWKWPGDAEAP	GSFCTKHREPLKLFCR	K	W	P	H	R	E	2	1	0	1	1	0	3	4	1	0	0	1	0	1	2	1	1	2	0	0	0	0	21	1	2373.02	tr|V8NAU6|V8NAU6_OPHHA	V8NAU6	E3 ubiquitin-protein ligase TRIM11 (Fragment) OS=Ophiophagus hannah GN=Trim11 PE=4 SV=1	69	89	yes	yes	3	0.017554	7.5824	38494000			106	46	114
KLQAWWR	KEKENARKKLQAWWRG	KKLQAWWRGMMVRRFL	K	K	L	W	R	G	1	1	0	0	0	1	0	0	0	0	1	1	0	0	0	0	0	2	0	0	0	0	7	1	986.545	tr|V8NDB8|V8NDB8_OPHHA	V8NDB8	IQ domain-containing protein G (Fragment) OS=Ophiophagus hannah GN=IQCG PE=4 SV=1	110	116	yes	yes	2	0.0072134	34.892	321880000			38	47	43
PSATSLNR	ASCADCLRPSATSLNR	PSATSLNRFSALQAPA	R	P	S	N	R	F	1	1	1	0	0	0	0	0	0	0	1	0	0	0	1	2	1	0	0	0	0	0	8	0	844.44	tr|V8NDH0|V8NDH0_OPHHA	V8NDH0	Eukaryotic translation initiation factor 4 gamma 3 (Fragment) OS=Ophiophagus hannah GN=EIF4G3 PE=4 SV=1	570	577	yes	yes	2	0.0059873	33.263	0			65	48	73
QGDGVALYLGNQPAYLWIWLGCAKLGCALACLNCNIRGR	LREHAGLRQGDGVALY	LNCNIRGRSLVHSFQA	R	Q	G	G	R	S	5	2	3	1	4	2	0	6	0	2	7	1	0	0	1	0	0	2	2	1	0	0	39	2	4421.18	tr|V8NER9|V8NER9_OPHHA	V8NER9	Very long-chain acyl-CoA synthetase (Fragment) OS=Ophiophagus hannah GN=SLC27A2 PE=4 SV=1	103	141	yes	yes	3	0.017874	2.5367	234830000			66	49	74
MLVQDLK	________________	________________	-	M	L	L	K	L	0	0	0	1	0	1	0	0	0	0	2	1	1	0	0	0	0	0	0	1	0	0	7	0	845.468	tr|V8NIR0|V8NIR0_OPHHA	V8NIR0	V-type proton ATPase subunit d 1 (Fragment) OS=Ophiophagus hannah GN=Atp6v0d1 PE=4 SV=1	1	7	yes	yes	2	0.0029315	36.556	58677000			51	50	59
ILDTAIVER	RIHQKSVRILDTAIVE	LDTAIVERGRNVVSSS	R	I	L	E	R	G	1	1	0	1	0	0	1	0	0	2	1	0	0	0	0	0	1	0	0	1	0	0	9	0	1028.59	tr|V8NL70|V8NL70_OPHHA	V8NL70	Proteasomal ATPase-associated factor 1 (Fragment) OS=Ophiophagus hannah GN=PAAF1 PE=4 SV=1	33	41	yes	yes	2	0.0049725	40.352	30395000			31	51	36
SASIPANNLYEELGDSTILFLLYRFQQSR	________________	LYRFQQSRRKNILLDG	K	S	A	S	R	R	2	2	2	1	0	2	2	1	0	2	5	0	0	2	1	4	1	0	2	0	0	0	29	1	3344.7	tr|V8NM14|V8NM14_OPHHA	V8NM14	Protocadherin-15 (Fragment) OS=Ophiophagus hannah GN=PCDH15 PE=4 SV=1	8	36	yes	yes	3	0.010577	11.646	0			72	52	80
LGLVIPSR	RNLLYYSKLGLVIPSR	LGLVIPSRIAGPESQS	K	L	G	S	R	I	0	1	0	0	0	0	0	1	0	1	2	0	0	0	1	1	0	0	0	1	0	0	8	0	853.539	tr|V8NQR8|V8NQR8_OPHHA	V8NQR8	Zinc finger protein (Fragment) OS=Ophiophagus hannah GN=ZNF295 PE=4 SV=1	306	313	yes	yes	2	0.014999	17.819	4799100			45	53	52
VGIVCQRR	LTFLQRLRVGIVCQRR	VGIVCQRRTQVYHDLK	R	V	G	R	R	T	0	2	0	0	1	1	0	1	0	1	0	0	0	0	0	0	0	0	0	2	0	0	8	1	986.544	tr|V8NVF9|V8NVF9_OPHHA	V8NVF9	Coiled-coil domain-containing protein 82 (Fragment) OS=Ophiophagus hannah GN=Ccdc82 PE=4 SV=1	287	294	yes	yes	2	0.017277	14.669	119350000			99	54	107
KLLEGGK	PLGRLSVKKLLEGGKG	KKLLEGGKGGVADSVA	K	K	L	G	K	G	0	0	0	0	0	0	1	2	0	0	2	2	0	0	0	0	0	0	0	0	0	0	7	1	743.454	tr|V8NXI8|V8NXI8_OPHHA	V8NXI8	Rab3 GTPase-activating protein non-catalytic subunit OS=Ophiophagus hannah GN=Rab3gap2 PE=4 SV=1	901	907	yes	yes	1	0.012514	32.47	15146000			37	55	42
FKELDNWSAQR	GDVEVANRFKELDNWS	LDNWSAQRILSHLQRN	R	F	K	Q	R	I	1	1	1	1	0	1	1	0	0	0	1	1	0	1	0	1	0	1	0	0	0	0	11	1	1392.68	tr|V8NYR3|V8NYR3_OPHHA	V8NYR3	N-acylglucosamine 2-epimerase OS=Ophiophagus hannah GN=Renbp PE=4 SV=1	202	212	yes	yes	2	0.017772	18.136	47621000			15	56	19
HVAIEHTK	RLHTNVNRHVAIEHTK	HVAIEHTKIFPHVCDD	R	H	V	T	K	I	1	0	0	0	0	0	1	0	2	1	0	1	0	0	0	0	1	0	0	1	0	0	8	0	933.503	tr|V8P2D7|V8P2D7_OPHHA	V8P2D7	Zinc finger protein (Fragment) OS=Ophiophagus hannah GN=ZNF639 PE=4 SV=1	399	406	yes	yes	2	0.014913	12.207	0			25	57	29
IFPHVCDDCGKGFSGMLEYCK	HVAIEHTKIFPHVCDD	SGMLEYCKHLNSHLTE	K	I	F	C	K	H	0	0	0	2	3	0	1	3	1	1	1	2	1	2	1	1	0	0	1	1	0	0	21	1	2519.07	tr|V8P2D7|V8P2D7_OPHHA	V8P2D7	Zinc finger protein (Fragment) OS=Ophiophagus hannah GN=ZNF639 PE=4 SV=2	407	427	yes	yes	3	0.019052	2.721	35448000			26	57	30
NRPGVYTK	WGEGCARRNRPGVYTK	NRPGVYTKATAFYEWI	R	N	R	T	K	A	0	1	1	0	0	0	0	1	0	0	0	1	0	0	1	0	1	0	1	1	0	0	8	1	933.503	tr|V8P530|V8P530_OPHHA	V8P530	Transmembrane protease serine 7 (Fragment) OS=Ophiophagus hannah GN=TMPRSS7 PE=3 SV=1	1440	1447	yes	yes	2	0.0095014	49.833	18984000			59	58	67
ILHHNWR	ELYELLFRILHHNWRY	RILHHNWRYFFKSNVL	R	I	L	W	R	Y	0	1	1	0	0	0	0	0	2	1	1	0	0	0	0	0	0	1	0	0	0	0	7	0	974.52	tr|V8P852|V8P852_OPHHA	V8P852	Exportin-6 OS=Ophiophagus hannah GN=XPO6 PE=4 SV=1	850	856	yes	yes	2	0.014238	26.109	344630000			32	59	37
TPKSELCSK	GFDFYILKTPKSELCS	PKSELCSKLGMDLKRT	K	T	P	S	K	L	0	0	0	0	1	0	1	0	0	0	1	2	0	0	1	2	1	0	0	0	0	0	9	1	1048.52	tr|V8PAM8|V8PAM8_OPHHA;tr|U3F7J2|U3F7J2_MICFL;tr|A0A0B8RXC0|A0A0B8RXC0_BOIIR	V8PAM8	39S ribosomal protein L28, mitochondrial (Fragment) OS=Ophiophagus hannah GN=MRPL28 PE=4 SV=1;>	52	60	yes	no	2	0.001654	36.447	0			91	33	99
IMDERGMNLVLLSEKTDPPK	MHRINVLRIMDERGMN	SEKTDPPKYGLMTGKQ	R	I	M	P	K	Y	0	1	1	2	0	0	2	1	0	1	3	2	2	0	2	1	1	0	0	1	0	0	20	2	2285.18	tr|V8PC28|V8PC28_OPHHA	V8PC28	Translation initiation factor IF-3, mitochondrial (Fragment) OS=Ophiophagus hannah GN=Mtif3 PE=4 SV=1	108	127	yes	yes	3	0.01693	8.4704	28084000			33	60	38
GYCACGK	LMCSGQGRGYCACGKC	RGYCACGKCVCTQPGS	R	G	Y	G	K	C	1	0	0	0	2	0	0	2	0	0	0	1	0	0	0	0	0	0	1	0	0	0	7	0	814.31	tr|V8PH33|V8PH33_OPHHA	V8PH33	Integrin beta (Fragment) OS=Ophiophagus hannah GN=ITGB3 PE=3 SV=1	600	606	yes	yes	2	0.0065351	30.669	313940000			23	61	27
STDEVDGKR	QALSQEGKSTDEVDGK	TDEVDGKRYTVEKKFT	K	S	T	K	R	Y	0	1	0	2	0	0	1	1	0	0	0	1	0	0	0	1	1	0	0	1	0	0	9	1	1005.47	tr|V8PJJ1|V8PJJ1_OPHHA	V8PJJ1	Spectrin beta chain, brain 1 (Fragment) OS=Ophiophagus hannah GN=SPTBN1 PE=4 SV=1	1363	1371	yes	yes	1	0.015838	11.221	92285000			83	62	91
[truncated: 6 more columns]

## Sheet: Supplementary_Table_15TPP
entry no.	protein	protein probability	protein description	percent coverage	tot indep spectra	percent share of spectrum ids	peptides	peptides
3a	A4PBQ9	1	Zinc metalloproteinase-disintegrin-like VAP2A-Crotalus atrox (Western diamondback rattlesnake)	9.2	10	1.48	GMVLPGTK+HDNAQLLTAIDLDR+IPCAPEDVK+KHDNAQLLTAIDLDR+MFYSNEDEHK+VIGLAYVGSMCHPK	DNSPGQNNPCK	GMVLPGTK	HDNAQLLTAIDLDR	KHDNAQLLTAIDLDR	KTDLLTR	MFYSNEDEHK	MYEIVNTVNEIYR	VIGLAYVGSMCHPK
9a	B0VXW0	0.9876	L-amino-acid oxidase-Sistrurus catenatus edwardsii (Desert massasauga) (Crotalophorus edwardsii)	3.5	2	0.33	NGLTATSNPK+STTDLPSR	GMVLPGTK	HDNAQLLTAIDLDR	IPCAPEDVK	KHDNAQLLTAIDLDR	MFYSNEDEHK	VIGLAYVGSMCHPK
3a	C9E1R8	1	Zinc metalloproteinase-disintegrin-like VMP-III - Crotalus viridis viridis (Prairie rattlesnake)	12.8	12	1.66	DNSPGQNNPCK+GMVLPGTK+HDNAQLLTAIDLDR+KHDNAQLLTAIDLDR+KTDLLTR+MFYSNEDEHK+MYEIVNTVNEIYR+VIGLAYVGSMCHPK	AYTSSMCNPR	GASLCIMRPGLTPGR	NTLNSFGEWR	SHDHAQLLTAINFEGK	VHELVNTINGFYR
5a	F8S116	0.9949	Snake venom serine proteinase 5-Crotalus adamanteus (Eastern diamondback rattlesnake)	4.2	3	0.49	KVPNEDEQTR+VPNEDEQTR	MEWYPEAAANAER	SVDFDSESPR	SVNPTASNMLK
8a	J3RY69	0.9879	Snake venom metalloproteinase (Type II) 2b-Crotalus adamanteus (Eastern diamondback rattlesnake)	3.6	2	0.33	NSVGIVQDHR+YHFVANR	MEWYPEAAANAER	SVDFDSESPR	WTEIIHAWHGENK
7	J3S833	0.9867	Snake venom serine proteinase 2-Crotalus adamanteus (Eastern diamondback rattlesnake)	5	2	0.33	AAYPEYGLPATSR	NGLTATSNPK	STTDLPSR
11a	P0CJ34	0.9658	Bradykinin inhibitor peptide OS=Crotalus atrox PE=1 SV=1	100	1	0.18	TPPAGPDVGPR	STGVVQDHSEINLR	VAVTMTHELGHNLGIR
6a	P84907	0.998	Snake venom metalloproteinase leucurolysin-A OS=Bothrops leucurus PE=1 SV=2	7.9	2	0.27	VAVTMAHELGHNLGMR+YNSNINTIR	KVPNEDEQTR	VPNEDEQTR
6a	Q2QA03	0.9809	Metalloproteinase P-II OS=Crotalus durissus durissus PE=2 SV=1	6.3	3	0.43	STGVVQDHSEINLR+VAVTMTHELGHNLGIR	NSVGIVQDHR	YHFVANR
5a	Q7ZT99	0.9985	Cysteine-rich venom protein catrin - Crotalus atrox (Western diamondback rattlesnake)	14.2	3	0.51	MEWYPEAAANAER+SVDFDSESPR+SVNPTASNMLK	VAVTMAHELGHNLGMR	YNSNINTIR
4a	Q7ZT99	0.9998	Cysteine-rich venom protein catrin - Crotalus atrox (Western diamondback rattlesnake)	15	4	0.65	MEWYPEAAANAER+SVDFDSESPR+WTEIIHAWHGENK	AAYPEYGLPATSR
4a	Q90391	0.9999	Snake venom metalloproteinase atrolysin-B-Crotalus atrox (Western diamondback rattlesnake)	31.5	3	0.49	AYTSSMCNPR+GASLCIMRPGLTPGR+NTLNSFGEWR+SHDHAQLLTAINFEGK+VHELVNTINGFYR	SDLTLYLIIALVVVSIVSLITLIVLSAK
10	V8NC46	0.9885	Protocadherin gamma-C5 (Fragment) OS=Ophiophagus hannah GN=PCDHGC5 PE=4 SV=1	1.1	1	0.18	SDLTLYLIIALVVVSIVSLITLIVLSAK	TPPAGPDVGPR

## Sheet: Supplementary_Table_16_Sequest
Confidence Level	Search ID	Processing Node No	Sequence	Unique Sequence ID	PSM Ambiguity	Protein Descriptions	# Proteins	# Protein Groups	Protein Group Accessions	Modifications	Activation Type	DeltaScore	DeltaCn	Rank	Search Engine Rank	q-Value	PEP	Decoy Peptides Matched	Peptides Matched	XCorr	# Missed Cleavages	Isolation Interference [%]	Ion Inject Time [ms]	Intensity	Charge	m/z [Da]	MH+ [Da]	Delta Mass [Da]	Delta Mass [PPM]	RT [min]	First Scan	Last Scan	MS Order	Ions Matched	Matched Ions	Total Ions	Spectrum File	Annotation	Sequence
High	A	2	GmVLPGTK	4160	Unambiguous	Zinc metalloproteinase-disintegrin-like VAP2A OS=Crotalus atrox PE=1 SV=1 - [VM3VA_CROAT]	28	1	A4PBQ9	M2(Oxidation)	HCD	1	0	1	1	0	0.00432	306	294	2.15	0	0	48	3912000	2	409.727	818.446	0	2.13	14.82	7105	7105	MS2	0/0	0	0	LQe00834.raw		GMVLPGTK
High	A	2	KHDNAQLLTAIDLDR	10135	Unambiguous	Zinc metalloproteinase-disintegrin-like VAP2A OS=Crotalus atrox PE=1 SV=1 - [VM3VA_CROAT]	4	1	A4PBQ9		HCD	1	0	1	1	0	8.35e-06	416	392	3.97	1	23	50	4944000	2	861.962	1722.92	0	1.55	21.24	11000	11000	MS2	0/0	0	0	LQe00834.raw		KHDNAQLLTAIDLDR
High	A	2	VIGLAYVGSMcHPK	10488	Unambiguous	Zinc metalloproteinase-disintegrin-like VAP2A OS=Crotalus atrox PE=1 SV=1 - [VM3VA_CROAT]	4	1	A4PBQ9	C11(Carbamidomethyl)	HCD	1	0	1	1	0	0.000101	566	545	2.29	0	24	38	9226000	2	766.394	1531.78	0	2.72	21.57	11209	11209	MS2	0/0	0	0	LQe00834.raw		VIGLAYVGSMCHPK
High	A	2	HDNAQLLTAIDLDR	11712	Unambiguous	Zinc metalloproteinase-disintegrin-like VAP2A OS=Crotalus atrox PE=1 SV=1 - [VM3VA_CROAT]	4	1	A4PBQ9		HCD	1	0	1	1	0	2.01e-09	386	427	4.43	0	10	50	3795000	2	797.916	1594.82	0	3.89	22.53	11819	11819	MS2	0/0	0	0	LQe00834.raw		HDNAQLLTAIDLDR
High	A	2	GmVLPGTK	4199	Unambiguous	Zinc metalloproteinase-disintegrin-like VMP-III OS=Crotalus viridis viridis PE=2 SV=1 - [VM3V3_CROVV]	28	1	C9E1R8	M2(Oxidation)	HCD	1	0	1	1	0	0.0695	639	632	2.02	0	0	50	3261000	2	409.726	818.445	0	0.56	14.72	7128	7128	MS2	0/0	0	0	LQe00833.raw		GMVLPGTK
High	A	2	KHDNAQLLTAIDLDR	10162	Unambiguous	Zinc metalloproteinase-disintegrin-like VMP-III OS=Crotalus viridis viridis PE=2 SV=1 - [VM3V3_CROVV]	4	1	C9E1R8		HCD	1	0	1	1	0	4.02e-07	407	395	3.8	1	17	50	4150000	2	861.958	1722.91	0	-2.28	21.2	11038	11038	MS2	0/0	0	0	LQe00833.raw		KHDNAQLLTAIDLDR
High	A	2	VIGLAYVGSMcHPK	10428	Unambiguous	Zinc metalloproteinase-disintegrin-like VMP-III OS=Crotalus viridis viridis PE=2 SV=1 - [VM3V3_CROVV]	4	1	C9E1R8	C11(Carbamidomethyl)	HCD	1	0	1	1	0	0.0973	638	621	2.18	0	62	50	3254000	2	766.391	1531.77	0	-0.95	21.5	11225	11225	MS2	0/0	0	0	LQe00833.raw		VIGLAYVGSMCHPK
High	A	2	ITVKPEAGYTLNAFGEWR	13706	Unambiguous	Zinc metalloproteinase-disintegrin-like VMP-III OS=Crotalus viridis viridis PE=2 SV=1 - [VM3V3_CROVV]	3	1	C9E1R8		HCD	1	0	1	1	0	0.000164	600	632	2.29	0	13	50	766400	2	1026.52	2052.04	-0.01	-7.86	24.06	12860	12860	MS2	0/0	0	0	LQe00833.raw		ITVKPEAGYTLNAFGEWR
High	A	2	MYEIVNTVNEIYR	15095	Unambiguous	Zinc metalloproteinase-disintegrin-like VMP-III OS=Crotalus viridis viridis PE=2 SV=1 - [VM3V3_CROVV]	2	1	C9E1R8		HCD	1	0	1	1	0	6.99e-06	515	499	2.81	0	56	50	2601000	2	822.41	1643.81	0	2.25	25.03	13497	13497	MS2	0/0	0	0	LQe00833.raw		MYEIVNTVNEIYR
High	A	2	RSTGIVQDHSK	2874	Unambiguous	Snake venom metalloproteinase (Type III) 2b OS=Crotalus adamanteus PE=2 SV=1 - [J3RY82_CROAD]	1	1	J3RY82		HCD	1	0	1	1	0	0.127	207	242	2.05	1	38	50	2314000	2	614.326	1227.65	0	1.21	11.64	5619	5619	MS2	0/0	0	0	LQe00833.raw		RSTGIVQDHSK
High	A	2	AAYPEYGLPATSR	8999	Unambiguous	Snake venom serine proteinase 2 OS=Crotalus adamanteus PE=1 SV=1 - [VSP2_CROAD]	2	1	J3S833		HCD	1	0	1	1	0	4.63e-06	388	394	2.07	0	0	50	5918000	2	698.35	1395.69	0	2.1	20.2	10396	10396	MS2	0/0	0	0	LQe00833.raw		AAYPEYGLPATSR
High	A	2	AAYPEYGLPATSR	8896	Unambiguous	Snake venom serine proteinase 2 OS=Crotalus adamanteus PE=1 SV=1 - [VSP2_CROAD]	2	1	J3S833		HCD	1	0	1	1	0	0.000188	373	376	2.33	0	0	49	3459000	2	698.351	1395.69	0	2.71	20.15	10319	10319	MS2	0/0	0	0	LQe00834.raw		AAYPEYGLPATSR
High	A	2	KVPNEnEQTR	2961	Unambiguous	Snake venom serine proteinase 8 OS=Crotalus adamanteus PE=1 SV=1 - [VSP8_CROAD]	1	1	J3S835	N6(Deamidated)	HCD	0	0	1	1	0	0.00507	251	260	2.27	1	0	50	2018000	2	608.304	1215.6	0	4.34	12.02	5808	5808	MS2	0/0	0	0	LQe00833.raw		KVPNENEQTR
High	A	2	KVPNENEqTR	2913	Unambiguous	Snake venom serine proteinase 8 OS=Crotalus adamanteus PE=1 SV=1 - [VSP8_CROAD]	1	1	J3S835	Q8(Deamidated)	HCD	0.0048	0	1	1	0	0.00216	275	287	2.09	1	0	50	2018000	2	608.304	1215.6	0	2.83	11.93	5701	5701	MS2	0/0	0	0	LQe00834.raw		KVPNENEQTR
High	A	2	MEWYPEAAANAER	10998	Unambiguous	Helicopsin (Fragments) OS=Helicops angulatus PE=1 SV=1 - [CRVP_HELAG]	12	1	P0DJG8		HCD	1	0	1	1	0	0.00173	197	203	2.15	0	0	50	1446000	2	769.342	1537.68	0	1.37	22.01	11535	11535	MS2	0/0	0	0	LQe00833.raw		MEWYPEAAANAER
High	A	2	MEWYPEAAANAER	10931	Unambiguous	Helicopsin (Fragments) OS=Helicops angulatus PE=1 SV=1 - [CRVP_HELAG]	12	1	P0DJG8		HCD	1	0	1	1	0	3.03e-06	257	253	2.74	0	6	50	2281000	2	769.346	1537.68	0.01	6.85	21.96	11452	11452	MS2	0/0	0	0	LQe00834.raw		MEWYPEAAANAER
High	A	2	STGVVQDHSEINLR	6344	Unambiguous	Zinc metalloproteinase/disintegrin OS=Crotalus atrox PE=1 SV=1 - [VM2AE_CROAT]	1	1	P34182		HCD	1	0	1	1	0	1.53e-06	427	471	3.06	0	41	31	6442000	2	777.898	1554.79	0	0.89	17.15	8562	8562	MS2	0/0	0	0	LQe00833.raw		STGVVQDHSEINLR
High	A	2	STGVVqDHSEINLR	6290	Unambiguous	Zinc metalloproteinase/disintegrin OS=Crotalus atrox PE=1 SV=1 - [VM2AE_CROAT]	1	1	P34182	Q6(Deamidated)	HCD	1	0	1	1	0	0.00952	430	443	2.5	0	76	50	2708000	2	778.388	1555.77	0	-1.86	17.21	8522	8522	MS2	0/0	0	0	LQe00834.raw		STGVVQDHSEINLR
High	A	2	VAVTMAHELGHNLGMR	8686	Unambiguous	Snake venom metalloproteinase leucurolysin-A OS=Bothrops leucurus PE=1 SV=2 - [VM1LA_BOTLC]	1	1	P84907		HCD	1	0	1	1	0	0.000261	613	585	2.56	0	0	50	1966000	2	868.437	1735.87	0	-3.41	19.77	10144	10144	MS2	0/0	0	0	LQe00833.raw		VAVTMAHELGHNLGMR
High	A	2	VAVTMAHELGHNLGMR	8629	Unambiguous	Snake venom metalloproteinase leucurolysin-A OS=Bothrops leucurus PE=1 SV=2 - [VM1LA_BOTLC]	1	1	P84907		HCD	1	0	1	1	0	6.57e-05	649	626	2.99	0	33	50	2464000	2	868.442	1735.88	0	2.64	19.79	10107	10107	MS2	0/0	0	0	LQe00834.raw		VAVTMAHELGHNLGMR
High	A	2	VAVTMTHELGHNLGIR	6552	Unambiguous	Metalloproteinase P-II OS=Crotalus durissus durissus PE=2 SV=1 - [Q2QA03_CRODD]	1	1	Q2QA03		HCD	1	0	1	1	0	1.99e-08	422	433	4.11	0	0	20	14770000	2	874.469	1747.93	0	1.47	19.35	9917	9917	MS2	0/0	0	0	LQe00833.raw		VAVTMTHELGHNLGIR
High	A	2	VAVTMTHELGHNLGIR	8249	Unambiguous	Metalloproteinase P-II OS=Crotalus durissus durissus PE=2 SV=1 - [Q2QA03_CRODD]	1	1	Q2QA03		HCD	1	0	1	1	0	3.98e-06	422	433	3.84	0	0	23	9407000	2	874.469	1747.93	0	1.54	19.39	9872	9872	MS2	0/0	0	0	LQe00834.raw		VAVTMTHELGHNLGIR
High	A	2	KVPNEDEQTR	2960	Unambiguous	Alpha-fibrinogenase shedaoenase OS=Gloydius shedaoensis PE=1 SV=2 - [VSPSH_GLOSH]	5	1	Q6T5L0		HCD	0	0	1	1	0	0.0127	231	240	2.27	1	0	50	2323000	2	608.305	1215.6	0	5.24	11.93	5766	5766	MS2	0/0	0	0	LQe00833.raw		KVPNEDEQTR
High	A	2	KVPNEDEQTR	2915	Unambiguous	Alpha-fibrinogenase shedaoenase OS=Gloydius shedaoensis PE=1 SV=2 - [VSPSH_GLOSH]	5	1	Q6T5L0		HCD	0	0	1	1	0	0.00553	277	290	2.01	1	0	50	1927000	2	608.304	1215.6	0	3.63	12.02	5746	5746	MS2	0/0	0	0	LQe00834.raw		KVPNEDEQTR
High	A	2	VHEIVNTLNGFYR	10581	Unambiguous	Snake venom metalloproteinase atroxase (Fragment) OS=Crotalus atrox PE=1 SV=2 - [VM1AT_CROAT]	3	1	Q91401		HCD	1	0	1	1	0	5.25e-05	509	535	3.15	0	5	26	8667000	2	781.413	1561.82	0	4.52	21.66	11263	11263	MS2	0/0	0	0	LQe00834.raw		VHEIVNTLNGFYR
High	A	2	NTLNSFGEWR	11317	Unambiguous	Snake venom metalloproteinase atroxase (Fragment) OS=Crotalus atrox PE=1 SV=2 - [VM1AT_CROAT]	3	1	Q91401		HCD	1	0	1	1	0	9.68e-05	356	340	2.84	0	25	50	3265000	2	612.294	1223.58	0	0.76	22.25	11639	11639	MS2	0/0	0	0	LQe00834.raw		NTLNSFGEWR
