# Supplementary material for: Snake Venom Extracellular vesicles (SVEVs) reveal wide molecular and functional proteome diversity
Source: Sci Rep. 2018 Aug 13;8:12067. doi: 10.1038/s41598-018-30578-4 (PMC6089973; doi:10.1038/s41598-018-30578-4)
Supplement: Supplementary file 6 — Supplementary Tables 17-20 [file 41598_2018_30578_MOESM6_ESM.xlsx]

## Sheet: Supplementary_Table_17_Peaks
Protein Group	Protein ID	Protein Accession	Protein Description	Peptide	Unique	-10lgP	Mass	ppm	m/z	Z	RT	Scan	#Spec	Start	End	PTM	Peptide
10	87	A0A077L6M5	5-nucleotidase (Elegant pitviper)	R.VVSLNVLC(+57.02)TEC(+57.02)R.V	N	87.09	1448.71	3.8	725.366	2	22.14	12844	3	484	495	Y	VVSLNVLCTECR
10	87	A0A077L6M5	5-nucleotidase (Elegant pitviper)	R.HGQGMGELLQVSGIK.V	N	86.7	1552.8	3.8	777.412	2	21.96	12725	2	457	471	N	HGQGMGELLQVSGIK
10	87	A0A077L6M5	5-nucleotidase (Elegant pitviper)	K.ETPVLSNPGPYLEFR.D	N	82.53	1717.87	4.7	859.945	2	24.6	14467	5	194	208	N	ETPVLSNPGPYLEFR
10	87	A0A077L6M5	5-nucleotidase (Elegant pitviper)	R.HGQGM(+15.99)GELLQVSGIK.V	N	81.18	1568.8	3.9	785.409	2	18.9	10784	1	457	471	Y	HGQGMGELLQVSGIK
10	87	A0A077L6M5	5-nucleotidase (Elegant pitviper)	K.HANFPILSANIRPK.G	N	79.29	1576.88	6.3	789.454	2	19.65	11267	5	148	161	N	HANFPILSANIRPK
10	87	A0A077L6M5	5-nucleotidase (Elegant pitviper)	K.IIALGHSGFLEDQR.I	N	76.1	1554.82	6.4	778.42	2	21.27	12263	5	229	242	N	IIALGHSGFLEDQR
10	87	A0A077L6M5	5-nucleotidase (Elegant pitviper)	R.HPDDNEWNHVSMC(+57.02)IVNGGGIR.S	N	70.19	2406.06	9.5	1204.05	2	21.88	12676	1	389	409	Y	HPDDNEWNHVSMCIVNGGGIR
10	87	A0A077L6M5	5-nucleotidase (Elegant pitviper)	K.LLLPSFLAAGGDGYHMLK.G	N	69.26	1902.01	-7.2	952.004	2	27.36	16282	6	510	527	N	LLLPSFLAAGGDGYHMLK
10	87	A0A077L6M5	5-nucleotidase (Elegant pitviper)	R.DEVEELQNHANK.L	N	69.22	1424.65	-2.4	713.332	2	15.75	8892	3	209	220	N	DEVEELQNHANK
10	87	A0A077L6M5	5-nucleotidase (Elegant pitviper)	K.IIALGHSGFLEDQ(+.98)R.I	N	64.11	1555.8	10	778.915	2	21.56	12464	1	229	242	Y	IIALGHSGFLEDQR
10	87	A0A077L6M5	5-nucleotidase (Elegant pitviper)	K.YLGYLNVIFDDK.G	N	64	1458.74	-0.3	730.377	2	28.77	17210	30	300	311	N	YLGYLNVIFDDK
10	87	A0A077L6M5	5-nucleotidase (Elegant pitviper)	R.YDAM(+15.99)ALGNHEFDNGLAGLLDPLLK.H	N	58.72	2602.27	-4	1302.14	2	30.08	18066	1	124	147	Y	YDAMALGNHEFDNGLAGLLDPLLK
10	87	A0A077L6M5	5-nucleotidase (Elegant pitviper)	R.HPDDNEWNHVSM(+15.99)C(+57.02)IVNGGGIR.S	N	58.55	2422.05	1.1	1212.04	2	21.11	12159	3	389	409	Y	HPDDNEWNHVSMCIVNGGGIR
10	87	A0A077L6M5	5-nucleotidase (Elegant pitviper)	K.QAFEHSVHR.H	N	57.03	1109.54	1.9	555.777	2	12.11	6710	2	448	456	N	QAFEHSVHR
10	87	A0A077L6M5	5-nucleotidase (Elegant pitviper)	R.VPTYVPLEK.E	N	51.91	1044.59	1.9	523.301	2	19.12	10929	1	496	504	N	VPTYVPLEK
10	87	A0A077L6M5	5-nucleotidase (Elegant pitviper)	K.IINVGSEK.V	N	47.9	858.481	-1	430.247	2	14.64	8175	2	177	184	N	IINVGSEK
10	87	A0A077L6M5	5-nucleotidase (Elegant pitviper)	K.VGIIGYTTK.E	N	46.43	950.544	-1	476.279	2	18.95	10818	1	185	193	N	VGIIGYTTK
10	87	A0A077L6M5	5-nucleotidase (Elegant pitviper)	K.LTTLGVNK.I	N	44.5	844.502	-2.8	423.257	2	16	9049	2	221	228	N	LTTLGVNK
10	87	A0A077L6M5	5-nucleotidase (Elegant pitviper)	K.VVYDLSR.K	N	41.27	850.455	-1.9	426.234	2	17.02	9658	1	472	478	N	VVYDLSR
10	87	A0A077L6M5	5-nucleotidase (Elegant pitviper)	K.LLLPSFLAAGGDGYHM(+15.99)LK.G	N	36.03	1918	4.5	960.013	2	26.14	15473	4	510	527	Y	LLLPSFLAAGGDGYHMLK
11	336	T2HRS9	5' nucleotidase (Protobothrops flavoviridis)	R.VVSLNVLC(+57.02)TEC(+57.02)R.V	N	87.09	1448.71	3.8	725.366	2	22.14	12844	3	413	424	Y	VVSLNVLCTECR
11	336	T2HRS9	5' nucleotidase (Protobothrops flavoviridis)	R.HGQGMGELLQVSGIK.V	N	86.7	1552.8	3.8	777.412	2	21.96	12725	2	386	400	N	HGQGMGELLQVSGIK
11	336	T2HRS9	5' nucleotidase (Protobothrops flavoviridis)	K.ETPVLSNPGPYLEFR.D	N	82.53	1717.87	4.7	859.945	2	24.6	14467	5	123	137	N	ETPVLSNPGPYLEFR
11	336	T2HRS9	5' nucleotidase (Protobothrops flavoviridis)	R.HGQGM(+15.99)GELLQVSGIK.V	N	81.18	1568.8	3.9	785.409	2	18.9	10784	1	386	400	Y	HGQGMGELLQVSGIK
11	336	T2HRS9	5' nucleotidase (Protobothrops flavoviridis)	K.HANFPILSANIRPK.G	N	79.29	1576.88	6.3	789.454	2	19.65	11267	5	77	90	N	HANFPILSANIRPK
11	336	T2HRS9	5' nucleotidase (Protobothrops flavoviridis)	K.IIALGHSGFLEDQR.I	N	76.1	1554.82	6.4	778.42	2	21.27	12263	5	158	171	N	IIALGHSGFLEDQR
11	336	T2HRS9	5' nucleotidase (Protobothrops flavoviridis)	R.HPDDNEWNHVSMC(+57.02)IVNGGGIR.S	N	70.19	2406.06	9.5	1204.05	2	21.88	12676	1	318	338	Y	HPDDNEWNHVSMCIVNGGGIR
11	336	T2HRS9	5' nucleotidase (Protobothrops flavoviridis)	K.LLLPSFLAAGGDGYHMLK.G	N	69.26	1902.01	-7.2	952.004	2	27.36	16282	6	439	456	N	LLLPSFLAAGGDGYHMLK
11	336	T2HRS9	5' nucleotidase (Protobothrops flavoviridis)	R.DEVEELQNHANK.L	N	69.22	1424.65	-2.4	713.332	2	15.75	8892	3	138	149	N	DEVEELQNHANK
11	336	T2HRS9	5' nucleotidase (Protobothrops flavoviridis)	K.IIALGHSGFLEDQ(+.98)R.I	N	64.11	1555.8	10	778.915	2	21.56	12464	1	158	171	Y	IIALGHSGFLEDQR
11	336	T2HRS9	5' nucleotidase (Protobothrops flavoviridis)	K.YLGYLNVIFDDK.G	N	64	1458.74	-0.3	730.377	2	28.77	17210	30	229	240	N	YLGYLNVIFDDK
11	336	T2HRS9	5' nucleotidase (Protobothrops flavoviridis)	R.YDAM(+15.99)ALGNHEFDNGLAGLLDPLLK.H	N	58.72	2602.27	-4	1302.14	2	30.08	18066	1	53	76	Y	YDAMALGNHEFDNGLAGLLDPLLK
11	336	T2HRS9	5' nucleotidase (Protobothrops flavoviridis)	R.HPDDNEWNHVSM(+15.99)C(+57.02)IVNGGGIR.S	N	58.55	2422.05	1.1	1212.04	2	21.11	12159	3	318	338	Y	HPDDNEWNHVSMCIVNGGGIR
11	336	T2HRS9	5' nucleotidase (Protobothrops flavoviridis)	K.EAFEHSVHR.H	Y	52.85	1110.52	-1.3	556.267	2	12.68	7053	1	377	385	N	EAFEHSVHR
11	336	T2HRS9	5' nucleotidase (Protobothrops flavoviridis)	R.VPTYVPLEK.E	N	51.91	1044.59	1.9	523.301	2	19.12	10929	1	425	433	N	VPTYVPLEK
11	336	T2HRS9	5' nucleotidase (Protobothrops flavoviridis)	K.IINVGSEK.V	N	47.9	858.481	-1	430.247	2	14.64	8175	2	106	113	N	IINVGSEK
11	336	T2HRS9	5' nucleotidase (Protobothrops flavoviridis)	K.VGIIGYTTK.E	N	46.43	950.544	-1	476.279	2	18.95	10818	1	114	122	N	VGIIGYTTK
11	336	T2HRS9	5' nucleotidase (Protobothrops flavoviridis)	K.LTTLGVNK.I	N	44.5	844.502	-2.8	423.257	2	16	9049	2	150	157	N	LTTLGVNK
11	336	T2HRS9	5' nucleotidase (Protobothrops flavoviridis)	K.VVYDLSR.K	N	41.27	850.455	-1.9	426.234	2	17.02	9658	1	401	407	N	VVYDLSR
11	336	T2HRS9	5' nucleotidase (Protobothrops flavoviridis)	K.LLLPSFLAAGGDGYHM(+15.99)LK.G	N	36.03	1918	4.5	960.013	2	26.14	15473	4	439	456	Y	LLLPSFLAAGGDGYHMLK
19	17885	A5HUI5	Aminopeptidase (Agkistrodon halys brevicaudus)	K.IAIPDFGTGAMENWGLITYR.E	Y	89.1	2224.1	2.1	1113.06	2	30.18	18133	2	347	366	N	IAIPDFGTGAMENWGLITYR
19	17885	A5HUI5	Aminopeptidase (Agkistrodon halys brevicaudus)	R.AVVAVSYIGQMVEDDK.A	Y	76.14	1722.85	-6.1	862.427	2	25.77	15236	6	694	709	N	AVVAVSYIGQMVEDDK
19	17885	A5HUI5	Aminopeptidase (Agkistrodon halys brevicaudus)	R.M(+15.99)LEDWISPDHFR.A	Y	75.95	1560.7	6.4	781.364	2	23	13414	1	486	497	Y	MLEDWISPDHFR
19	17885	A5HUI5	Aminopeptidase (Agkistrodon halys brevicaudus)	R.MLEDWISPDHFR.A	Y	69.27	1544.71	6.3	773.366	2	23.93	14030	1	486	497	N	MLEDWISPDHFR
19	17885	A5HUI5	Aminopeptidase (Agkistrodon halys brevicaudus)	K.DHVGFYR.V	Y	69.25	892.419	3.8	447.219	2	15.76	8896	1	621	627	N	DHVGFYR
19	17885	A5HUI5	Aminopeptidase (Agkistrodon halys brevicaudus)	R.HLWLHLR.E	Y	69.02	973.561	-2.6	487.786	2	17.84	10170	1	133	139	N	HLWLHLR
19	17885	A5HUI5	Aminopeptidase (Agkistrodon halys brevicaudus)	K.AMEEVSGKPVR.E	Y	66.78	1201.61	1.4	601.814	2	13.52	7503	2	520	530	N	AMEEVSGKPVR
19	17885	A5HUI5	Aminopeptidase (Agkistrodon halys brevicaudus)	R.VNYEPQVWR.T	Y	62.31	1189.59	1.7	595.802	2	20.35	11670	1	628	636	N	VNYEPQVWR
19	17885	A5HUI5	Aminopeptidase (Agkistrodon halys brevicaudus)	R.YFGSLVKPIASELK.W	Y	62.15	1550.87	3.1	776.445	2	22.45	13051	1	718	731	N	YFGSLVKPIASELK
19	17885	A5HUI5	Aminopeptidase (Agkistrodon halys brevicaudus)	R.AVVAVSYIGQM(+15.99)VEDDK.A	Y	60.59	1738.84	4.3	870.433	2	22.23	12903	1	694	709	Y	AVVAVSYIGQMVEDDK
19	17885	A5HUI5	Aminopeptidase (Agkistrodon halys brevicaudus)	K.YIAATDHEPTDAR.K	Y	60.2	1458.67	6.3	730.349	2	14.33	7982	2	214	226	N	YIAATDHEPTDAR
19	17885	A5HUI5	Aminopeptidase (Agkistrodon halys brevicaudus)	K.IAIPDFGTGAM(+15.99)ENWGLITYR.E	Y	58.54	2240.09	11.5	1121.07	2	28.56	17070	1	347	366	Y	IAIPDFGTGAMENWGLITYR
19	17885	A5HUI5	Aminopeptidase (Agkistrodon halys brevicaudus)	R.AGFIDDAFALAR.A	Y	57.49	1265.64	5.5	633.831	2	27.04	16069	2	655	666	N	AGFIDDAFALAR
19	17885	A5HUI5	Aminopeptidase (Agkistrodon halys brevicaudus)	K.TMAWDWVR.L	Y	49.84	1063.49	4.4	532.755	2	24.4	14335	1	863	870	N	TMAWDWVR
19	17885	A5HUI5	Aminopeptidase (Agkistrodon halys brevicaudus)	R.TATLAQEK.E	Y	45.64	860.46	6.3	431.24	2	11.76	6511	2	807	814	N	TATLAQEK
19	17885	A5HUI5	Aminopeptidase (Agkistrodon halys brevicaudus)	K.WENDEDHIK.S	Y	45.14	1184.51	-5.8	593.259	2	14.4	8023	1	732	740	N	WENDEDHIK
19	17885	A5HUI5	Aminopeptidase (Agkistrodon halys brevicaudus)	R.SQDVFTVLR.Y	Y	37.42	1063.57	-1	532.79	2	22.5	13081	1	845	853	N	SQDVFTVLR
19	17885	A5HUI5	Aminopeptidase (Agkistrodon halys brevicaudus)	R.YPDAGAGEASR.K	Y	36.48	1092.48	-4.3	547.247	2	13.89	7754	1	914	924	N	YPDAGAGEASR
19	17885	A5HUI5	Aminopeptidase (Agkistrodon halys brevicaudus)	R.TLADIMM(+15.99)K.D	Y	33.93	937.461	6	469.741	2	19.78	11355	1	637	644	Y	TLADIMMK
19	17885	A5HUI5	Aminopeptidase (Agkistrodon halys brevicaudus)	K.LLYGLASVK.N	Y	33.62	962.58	3.7	482.299	2	21.83	12643	1	817	825	N	LLYGLASVK
19	17885	A5HUI5	Aminopeptidase (Agkistrodon halys brevicaudus)	R.QMGYPVLK.V	Y	33.08	934.495	3.8	468.256	2	18.98	10837	1	539	546	N	QMGYPVLK
19	17885	A5HUI5	Aminopeptidase (Agkistrodon halys brevicaudus)	K.SNIEWLK.Q	Y	31.21	888.471	1.2	445.243	2	20.9	12018	1	933	939	N	SNIEWLK
19	17885	A5HUI5	Aminopeptidase (Agkistrodon halys brevicaudus)	K.WQM(+15.99)LDQILIDDLLPVLK.D	Y	20.81	2068.13	10	1035.08	2	33.97	20619	1	432	448	Y	WQMLDQILIDDLLPVLK
19	17885	A5HUI5	Aminopeptidase (Agkistrodon halys brevicaudus)	K.WQ(+.98)M(+15.99)LDQ(+.98)ILIDDLLPVLK.D	Y	20.09	2070.1	16.6	1036.07	2	34.03	20657	1	432	448	Y	WQMLDQILIDDLLPVLK
19	17885	A5HUI5	Aminopeptidase (Agkistrodon halys brevicaudus)	R.AGC(+57.02)QK.Y	Y	17.91	562.253	-15.4	563.252	1	12.06	6684	1	498	502	Y	AGCQK
19	17885	A5HUI5	Aminopeptidase (Agkistrodon halys brevicaudus)	R.TATLAQEKEK.L	Y	9.24	1117.6	-10.8	559.8	2	13.09	7277	1	807	816	N	TATLAQEKEK
13	85	B6EWW8	Snake venom 5'-nucleotidase (Agkistrodon halys brevicaudus)	R.VVSLNVLC(+57.02)TEC(+57.02)R.V	N	87.09	1448.71	3.8	725.366	2	22.14	12844	3	484	495	Y	VVSLNVLCTECR
13	85	B6EWW8	Snake venom 5'-nucleotidase (Agkistrodon halys brevicaudus)	R.HGQGMGELLQVSGIK.V	N	86.7	1552.8	3.8	777.412	2	21.96	12725	2	457	471	N	HGQGMGELLQVSGIK
13	85	B6EWW8	Snake venom 5'-nucleotidase (Agkistrodon halys brevicaudus)	K.ETPVLSNPGPYLEFR.D	N	82.53	1717.87	4.7	859.945	2	24.6	14467	5	194	208	N	ETPVLSNPGPYLEFR
13	85	B6EWW8	Snake venom 5'-nucleotidase (Agkistrodon halys brevicaudus)	R.HGQGM(+15.99)GELLQVSGIK.V	N	81.18	1568.8	3.9	785.409	2	18.9	10784	1	457	471	Y	HGQGMGELLQVSGIK
13	85	B6EWW8	Snake venom 5'-nucleotidase (Agkistrodon halys brevicaudus)	K.HANFPILSANIRPK.G	N	79.29	1576.88	6.3	789.454	2	19.65	11267	5	148	161	N	HANFPILSANIRPK
13	85	B6EWW8	Snake venom 5'-nucleotidase (Agkistrodon halys brevicaudus)	K.IQLHNYSSQEIGK.T	N	67.16	1515.77	4.1	758.894	2	16.71	9448	1	343	355	N	IQLHNYSSQEIGK
13	85	B6EWW8	Snake venom 5'-nucleotidase (Agkistrodon halys brevicaudus)	K.YLGYLNVIFDDK.G	N	64	1458.74	-0.3	730.377	2	28.77	17210	30	300	311	N	YLGYLNVIFDDK
13	85	B6EWW8	Snake venom 5'-nucleotidase (Agkistrodon halys brevicaudus)	K.C(+57.02)TGQDC(+57.02)YGGVAR.R	N	63.52	1342.54	0.1	672.277	2	14.61	8161	2	66	77	Y	CTGQDCYGGVAR
13	85	B6EWW8	Snake venom 5'-nucleotidase (Agkistrodon halys brevicaudus)	K.VFPAVEGR.V	N	58.1	873.471	-0.5	437.743	2	17.6	10014	6	553	560	N	VFPAVEGR
13	85	B6EWW8	Snake venom 5'-nucleotidase (Agkistrodon halys brevicaudus)	K.QAFEHSVHR.H	N	57.03	1109.54	1.9	555.777	2	12.11	6710	2	448	456	N	QAFEHSVHR
13	85	B6EWW8	Snake venom 5'-nucleotidase (Agkistrodon halys brevicaudus)	K.SSGNPILLNK.N	N	53.42	1041.58	2.9	521.8	2	17.27	9804	2	317	326	N	SSGNPILLNK
13	85	B6EWW8	Snake venom 5'-nucleotidase (Agkistrodon halys brevicaudus)	R.VPTYVPLEK.E	N	51.91	1044.59	1.9	523.301	2	19.12	10929	1	496	504	N	VPTYVPLEK
13	85	B6EWW8	Snake venom 5'-nucleotidase (Agkistrodon halys brevicaudus)	K.IINVGSEK.V	N	47.9	858.481	-1	430.247	2	14.64	8175	2	177	184	N	IINVGSEK
13	85	B6EWW8	Snake venom 5'-nucleotidase (Agkistrodon halys brevicaudus)	K.VGIIGYTTK.E	N	46.43	950.544	-1	476.279	2	18.95	10818	1	185	193	N	VGIIGYTTK
13	85	B6EWW8	Snake venom 5'-nucleotidase (Agkistrodon halys brevicaudus)	K.LTTLGVNK.I	N	44.5	844.502	-2.8	423.257	2	16	9049	2	221	228	N	LTTLGVNK
13	85	B6EWW8	Snake venom 5'-nucleotidase (Agkistrodon halys brevicaudus)	K.VVYDLSR.K	N	41.27	850.455	-1.9	426.234	2	17.02	9658	1	472	478	N	VVYDLSR
13	85	B6EWW8	Snake venom 5'-nucleotidase (Agkistrodon halys brevicaudus)	R.KPGSRVVSLN(+.98)VLC(+57.02)TEC(+57.02)R.V	N	5.75	1975	-8	988.498	2	39.76	24397	2	479	495	Y	KPGSRVVSLNVLCTECR
9	86	F8S0Z7	Snake venom 5'-nucleotidase (Crotalus adamanteus)	K.ETPVLSNPGPYLEFR.D	N	82.53	1717.87	4.7	859.945	2	24.6	14467	5	194	208	N	ETPVLSNPGPYLEFR
9	86	F8S0Z7	Snake venom 5'-nucleotidase (Crotalus adamanteus)	K.HANFPILSANIRPK.G	N	79.29	1576.88	6.3	789.454	2	19.65	11267	5	148	161	N	HANFPILSANIRPK
9	86	F8S0Z7	Snake venom 5'-nucleotidase (Crotalus adamanteus)	R.HPDDNEWNHVSMC(+57.02)IVNGGGIR.S	N	70.19	2406.06	9.5	1204.05	2	21.88	12676	1	389	409	Y	HPDDNEWNHVSMCIVNGGGIR
9	86	F8S0Z7	Snake venom 5'-nucleotidase (Crotalus adamanteus)	K.LLLPSFLAAGGDGYHMLK.G	N	69.26	1902.01	-7.2	952.004	2	27.36	16282	6	510	527	N	LLLPSFLAAGGDGYHMLK
9	86	F8S0Z7	Snake venom 5'-nucleotidase (Crotalus adamanteus)	R.DEVEELQNHANK.L	N	69.22	1424.65	-2.4	713.332	2	15.75	8892	3	209	220	N	DEVEELQNHANK
9	86	F8S0Z7	Snake venom 5'-nucleotidase (Crotalus adamanteus)	K.IQLHNYSSQEIGK.T	N	67.16	1515.77	4.1	758.894	2	16.71	9448	1	343	355	N	IQLHNYSSQEIGK
9	86	F8S0Z7	Snake venom 5'-nucleotidase (Crotalus adamanteus)	K.YLGYLNVIFDDK.G	N	64	1458.74	-0.3	730.377	2	28.77	17210	30	300	311	N	YLGYLNVIFDDK
9	86	F8S0Z7	Snake venom 5'-nucleotidase (Crotalus adamanteus)	K.C(+57.02)TGQDC(+57.02)YGGVAR.R	N	63.52	1342.54	0.1	672.277	2	14.61	8161	2	66	77	Y	CTGQDCYGGVAR
9	86	F8S0Z7	Snake venom 5'-nucleotidase (Crotalus adamanteus)	R.YDAM(+15.99)ALGNHEFDNGLAGLLDPLLK.H	N	58.72	2602.27	-4	1302.14	2	30.08	18066	1	124	147	Y	YDAMALGNHEFDNGLAGLLDPLLK
9	86	F8S0Z7	Snake venom 5'-nucleotidase (Crotalus adamanteus)	R.HPDDNEWNHVSM(+15.99)C(+57.02)IVNGGGIR.S	N	58.55	2422.05	1.1	1212.04	2	21.11	12159	3	389	409	Y	HPDDNEWNHVSMCIVNGGGIR
9	86	F8S0Z7	Snake venom 5'-nucleotidase (Crotalus adamanteus)	K.VFPAVEGR.M	N	58.1	873.471	-0.5	437.743	2	17.6	10014	6	553	560	N	VFPAVEGR
9	86	F8S0Z7	Snake venom 5'-nucleotidase (Crotalus adamanteus)	K.QAFEHSVHR.H	N	57.03	1109.54	1.9	555.777	2	12.11	6710	2	448	456	N	QAFEHSVHR
9	86	F8S0Z7	Snake venom 5'-nucleotidase (Crotalus adamanteus)	K.SSGNPILLNK.D	N	53.42	1041.58	2.9	521.8	2	17.27	9804	2	317	326	N	SSGNPILLNK
9	86	F8S0Z7	Snake venom 5'-nucleotidase (Crotalus adamanteus)	R.HGEGM(+15.99)GELLQVSGIK.V	Y	52.58	1569.78	4	785.902	2	19.21	10989	1	457	471	Y	HGEGMGELLQVSGIK
9	86	F8S0Z7	Snake venom 5'-nucleotidase (Crotalus adamanteus)	R.VPTYVPLEK.E	N	51.91	1044.59	1.9	523.301	2	19.12	10929	1	496	504	N	VPTYVPLEK
9	86	F8S0Z7	Snake venom 5'-nucleotidase (Crotalus adamanteus)	K.IINVGSEK.V	N	47.9	858.481	-1	430.247	2	14.64	8175	2	177	184	N	IINVGSEK
9	86	F8S0Z7	Snake venom 5'-nucleotidase (Crotalus adamanteus)	K.VGIIGYTTK.E	N	46.43	950.544	-1	476.279	2	18.95	10818	1	185	193	N	VGIIGYTTK
9	86	F8S0Z7	Snake venom 5'-nucleotidase (Crotalus adamanteus)	K.LTTLGVNK.I	N	44.5	844.502	-2.8	423.257	2	16	9049	2	221	228	N	LTTLGVNK
9	86	F8S0Z7	Snake venom 5'-nucleotidase (Crotalus adamanteus)	K.VVYDLSR.K	N	41.27	850.455	-1.9	426.234	2	17.02	9658	1	472	478	N	VVYDLSR
9	86	F8S0Z7	Snake venom 5'-nucleotidase (Crotalus adamanteus)	K.LLLPSFLAAGGDGYHM(+15.99)LK.G	N	36.03	1918	4.5	960.013	2	26.14	15473	4	510	527	Y	LLLPSFLAAGGDGYHMLK
14	83	U3T7C6	5'-nucleotidase (Ovophis okinavensis)	R.VVSLNVLC(+57.02)TEC(+57.02)R.V	N	87.09	1448.71	3.8	725.366	2	22.14	12844	3	400	411	Y	VVSLNVLCTECR
14	83	U3T7C6	5'-nucleotidase (Ovophis okinavensis)	R.HGQGMGELLQVSGIK.V	N	86.7	1552.8	3.8	777.412	2	21.96	12725	2	373	387	N	HGQGMGELLQVSGIK
14	83	U3T7C6	5'-nucleotidase (Ovophis okinavensis)	R.HGQGM(+15.99)GELLQVSGIK.V	N	81.18	1568.8	3.9	785.409	2	18.9	10784	1	373	387	Y	HGQGMGELLQVSGIK
14	83	U3T7C6	5'-nucleotidase (Ovophis okinavensis)	K.HANFPILSANIRPK.G	N	79.29	1576.88	6.3	789.454	2	19.65	11267	5	64	77	N	HANFPILSANIRPK
14	83	U3T7C6	5'-nucleotidase (Ovophis okinavensis)	R.HPDDNEWNHVSMC(+57.02)IVNGGGIR.S	N	70.19	2406.06	9.5	1204.05	2	21.88	12676	1	305	325	Y	HPDDNEWNHVSMCIVNGGGIR
14	83	U3T7C6	5'-nucleotidase (Ovophis okinavensis)	K.YLGYLNVIFDDK.G	N	64	1458.74	-0.3	730.377	2	28.77	17210	30	216	227	N	YLGYLNVIFDDK
14	83	U3T7C6	5'-nucleotidase (Ovophis okinavensis)	R.YDAM(+15.99)ALGNHEFDNGLAGLLDPLLK.H	N	58.72	2602.27	-4	1302.14	2	30.08	18066	1	40	63	Y	YDAMALGNHEFDNGLAGLLDPLLK
14	83	U3T7C6	5'-nucleotidase (Ovophis okinavensis)	R.HPDDNEWNHVSM(+15.99)C(+57.02)IVNGGGIR.S	N	58.55	2422.05	1.1	1212.04	2	21.11	12159	3	305	325	Y	HPDDNEWNHVSMCIVNGGGIR
14	83	U3T7C6	5'-nucleotidase (Ovophis okinavensis)	K.VFPAVEGR.V	N	58.1	873.471	-0.5	437.743	2	17.6	10014	6	469	476	N	VFPAVEGR
14	83	U3T7C6	5'-nucleotidase (Ovophis okinavensis)	K.QAFEHSVHR.H	N	57.03	1109.54	1.9	555.777	2	12.11	6710	2	364	372	N	QAFEHSVHR
14	83	U3T7C6	5'-nucleotidase (Ovophis okinavensis)	R.VPTYVPLEK.E	N	51.91	1044.59	1.9	523.301	2	19.12	10929	1	412	420	N	VPTYVPLEK
14	83	U3T7C6	5'-nucleotidase (Ovophis okinavensis)	K.IINVGSEK.V	N	47.9	858.481	-1	430.247	2	14.64	8175	2	93	100	N	IINVGSEK
14	83	U3T7C6	5'-nucleotidase (Ovophis okinavensis)	K.VGIIGYTTK.E	N	46.43	950.544	-1	476.279	2	18.95	10818	1	101	109	N	VGIIGYTTK
14	83	U3T7C6	5'-nucleotidase (Ovophis okinavensis)	K.LTTLGVNK.I	N	44.5	844.502	-2.8	423.257	2	16	9049	2	137	144	N	LTTLGVNK
14	83	U3T7C6	5'-nucleotidase (Ovophis okinavensis)	K.VVYDLSR.K	N	41.27	850.455	-1.9	426.234	2	17.02	9658	1	388	394	N	VVYDLSR
14	83	U3T7C6	5'-nucleotidase (Ovophis okinavensis)	R.KPGSRVVSLN(+.98)VLC(+57.02)TEC(+57.02)R.V	N	5.75	1975	-8	988.498	2	39.76	24397	2	395	411	Y	KPGSRVVSLNVLCTECR
26	782	B6EWW6	Aminopeptidase (Agkistrodon halys brevicaudus)	R.SSFSFSSLIQSVTQR.F	Y	79.93	1672.84	13.3	837.439	2	29.7	17819	2	856	870	N	SSFSFSSLIQSVTQR
26	782	B6EWW6	Aminopeptidase (Agkistrodon halys brevicaudus)	R.MLSEFLTEAVFR.E	Y	78.02	1441.73	5.7	721.875	2	29.03	17377	2	447	458	N	MLSEFLTEAVFR
26	782	B6EWW6	Aminopeptidase (Agkistrodon halys brevicaudus)	K.LLATTQMQAADAR.K	Y	73.97	1388.71	7	695.366	2	17.64	10039	1	167	179	N	LLATTQMQAADAR
26	782	B6EWW6	Aminopeptidase (Agkistrodon halys brevicaudus)	R.M(+15.99)LSEFLTEAVFR.E	Y	73.05	1457.72	5	729.872	2	27.74	16532	1	447	458	Y	MLSEFLTEAVFR
26	782	B6EWW6	Aminopeptidase (Agkistrodon halys brevicaudus)	R.WTLQMGFPVLTVN(+.98)TSTGIISQK.H	Y	68.27	2421.26	0.8	1211.64	2	30.32	18227	1	503	524	Y	WTLQMGFPVLTVNTSTGIISQK
26	782	B6EWW6	Aminopeptidase (Agkistrodon halys brevicaudus)	R.LDQVALPDFNAGAMENWGLITYR.E	N	62.45	2593.26	10.7	1297.65	2	30.08	18071	1	302	324	N	LDQVALPDFNAGAMENWGLITYR
26	782	B6EWW6	Aminopeptidase (Agkistrodon halys brevicaudus)	R.AALTC(+57.02)SQTPWILQR.Y	Y	62.13	1643.85	-5.4	822.926	2	23.65	13844	1	792	805	Y	AALTCSQTPWILQR
26	782	B6EWW6	Aminopeptidase (Agkistrodon halys brevicaudus)	K.TLFQQFGR.S	Y	61.18	995.519	3.9	498.769	2	21.89	12680	2	848	855	N	TLFQQFGR
26	782	B6EWW6	Aminopeptidase (Agkistrodon halys brevicaudus)	R.FSSPFELQQLEQFK.K	Y	59.82	1726.86	2	864.437	2	27.16	16147	2	871	884	N	FSSPFELQQLEQFK
26	782	B6EWW6	Aminopeptidase (Agkistrodon halys brevicaudus)	R.FSSPFELQQLEQFKK.D	Y	57.59	1854.95	-1.2	928.482	2	24	14076	1	871	885	N	FSSPFELQQLEQFKK
26	782	B6EWW6	Aminopeptidase (Agkistrodon halys brevicaudus)	R.WTLQM(+15.99)GFPVLTVN(+.98)TSTGIISQK.H	Y	49.19	2437.26	4.7	1219.64	2	28.9	17291	1	503	524	Y	WTLQMGFPVLTVNTSTGIISQK
26	782	B6EWW6	Aminopeptidase (Agkistrodon halys brevicaudus)	K.ALSNMPIK.S	Y	47.43	872.479	2.8	437.248	2	16.91	9584	1	206	213	N	ALSNMPIK
26	782	B6EWW6	Aminopeptidase (Agkistrodon halys brevicaudus)	K.QPTDLILIHSK.K	N	45.83	1263.72	7.4	632.871	2	19.69	11293	1	77	87	N	QPTDLILIHSK
26	782	B6EWW6	Aminopeptidase (Agkistrodon halys brevicaudus)	R.ALEQALER.T	N	45.49	928.498	5.4	465.259	2	16.78	9497	1	898	905	N	ALEQALER
26	782	B6EWW6	Aminopeptidase (Agkistrodon halys brevicaudus)	K.AFPC(+57.02)FDEPAMK.A	N	26.9	1311.56	-5.8	656.785	2	22.54	13110	1	181	191	Y	AFPCFDEPAMK
26	782	B6EWW6	Aminopeptidase (Agkistrodon halys brevicaudus)	R.TGSPEDWDFVWEMFR.K	Y	20.13	1900.81	3.5	951.415	2	38.66	23673	4	765	779	N	TGSPEDWDFVWEMFR
26	782	B6EWW6	Aminopeptidase (Agkistrodon halys brevicaudus)	R.KAPVISEADK.L	Y	12.36	1056.58	7.5	529.302	2	11.73	6492	1	780	789	N	KAPVISEADK
26	782	B6EWW6	Aminopeptidase (Agkistrodon halys brevicaudus)	K.ALSNM(+15.99)PIK.S	Y	10.79	888.474	-2.9	445.243	2	1.13	633	1	206	213	Y	ALSNMPIK
16	189	U3FYP9	Ecto-5'-nucleotidase 1 (Micrurus fulvius )	R.VVSLNVLC(+57.02)TEC(+57.02)R.V	N	87.09	1448.71	3.8	725.366	2	22.14	12844	3	484	495	Y	VVSLNVLCTECR
16	189	U3FYP9	Ecto-5'-nucleotidase 1 (Micrurus fulvius )	K.ETPVLSNPGPYLEFR.D	N	82.53	1717.87	4.7	859.945	2	24.6	14467	5	194	208	N	ETPVLSNPGPYLEFR
16	189	U3FYP9	Ecto-5'-nucleotidase 1 (Micrurus fulvius )	K.LTILHTNDVHAR.V	Y	77.38	1388.75	-0.2	695.383	2	16.1	9122	1	44	55	N	LTILHTNDVHAR
16	189	U3FYP9	Ecto-5'-nucleotidase 1 (Micrurus fulvius )	R.HPDDNEWNHVSMC(+57.02)IVNGGGIR.S	N	70.19	2406.06	9.5	1204.05	2	21.88	12676	1	389	409	Y	HPDDNEWNHVSMCIVNGGGIR
16	189	U3FYP9	Ecto-5'-nucleotidase 1 (Micrurus fulvius )	R.HGQGTGELLQVSGIK.V	N	69.48	1522.81	1.3	762.413	2	18.94	10811	1	457	471	N	HGQGTGELLQVSGIK
16	189	U3FYP9	Ecto-5'-nucleotidase 1 (Micrurus fulvius )	K.YLGYLNVIFDDK.G	N	64	1458.74	-0.3	730.377	2	28.77	17210	30	300	311	N	YLGYLNVIFDDK
16	189	U3FYP9	Ecto-5'-nucleotidase 1 (Micrurus fulvius )	R.HPDDNEWNHVSM(+15.99)C(+57.02)IVNGGGIR.S	N	58.55	2422.05	1.1	1212.04	2	21.11	12159	3	389	409	Y	HPDDNEWNHVSMCIVNGGGIR
16	189	U3FYP9	Ecto-5'-nucleotidase 1 (Micrurus fulvius )	R.QAFEHSVHR.H	N	57.03	1109.54	1.9	555.777	2	12.11	6710	2	448	456	N	QAFEHSVHR
16	189	U3FYP9	Ecto-5'-nucleotidase 1 (Micrurus fulvius )	K.IINVGSEK.V	N	47.9	858.481	-1	430.247	2	14.64	8175	2	177	184	N	IINVGSEK
16	189	U3FYP9	Ecto-5'-nucleotidase 1 (Micrurus fulvius )	K.VGIIGYTTK.E	N	46.43	950.544	-1	476.279	2	18.95	10818	1	185	193	N	VGIIGYTTK
16	189	U3FYP9	Ecto-5'-nucleotidase 1 (Micrurus fulvius )	K.LTTLGVNK.I	N	44.5	844.502	-2.8	423.257	2	16	9049	2	221	228	N	LTTLGVNK
16	189	U3FYP9	Ecto-5'-nucleotidase 1 (Micrurus fulvius )	K.QADKLTTLGVN(+.98)K.I	Y	7.86	1287.7	-4.2	644.856	2	23.72	13887	1	217	228	Y	QADKLTTLGVNK
32	17889	T2HQ75	Phospholipase b (Ovophis okinavensis)	R.HGLEFSYEMAPR.A	N	90.98	1435.66	9.1	718.841	2	20.62	11829	1	427	438	N	HGLEFSYEMAPR
32	17889	T2HQ75	Phospholipase b (Ovophis okinavensis)	K.KVVPESLFAWER.V	N	77.09	1459.78	3.3	730.901	2	23.18	13529	1	319	330	N	KVVPESLFAWER
32	17889	T2HQ75	Phospholipase b (Ovophis okinavensis)	K.RNPC(+57.02)NTIC(+57.02)C(+57.02)R.Q	Y	68.34	1349.58	1.6	675.796	2	13.01	7241	2	472	481	Y	RNPCNTICCR
32	17889	T2HQ75	Phospholipase b (Ovophis okinavensis)	R.NGYWPSYNIPFDK.V	N	65.46	1599.74	1.8	800.876	2	25.49	15049	2	400	412	N	NGYWPSYNIPFDK
32	17889	T2HQ75	Phospholipase b (Ovophis okinavensis)	K.FTAYAINGPPVEK.G	N	60.8	1405.72	0	703.869	2	20.52	11768	1	508	520	N	FTAYAINGPPVEK
32	17889	T2HQ75	Phospholipase b (Ovophis okinavensis)	K.VVPESLFAWER.V	N	59.39	1331.69	4.3	666.854	2	26.21	15518	2	320	330	N	VVPESLFAWER
32	17889	T2HQ75	Phospholipase b (Ovophis okinavensis)	K.HQGLPESYNFDFVTMKPVL	N	56.98	2221.09	9.7	1111.56	2	27.1	16107	2	535	553	N	HQGLPESYNFDFVTMKPVL
32	17889	T2HQ75	Phospholipase b (Ovophis okinavensis)	R.RTPVPAGC(+57.02)YDSK.V	N	54.95	1349.64	4.9	675.83	2	13.94	7784	1	487	498	Y	RTPVPAGCYDSK
32	17889	T2HQ75	Phospholipase b (Ovophis okinavensis)	R.IANM(+15.99)MADSGK.T	N	51.79	1052.46	3.4	527.24	2	12.91	7183	1	333	342	Y	IANMMADSGK
32	17889	T2HQ75	Phospholipase b (Ovophis okinavensis)	K.VTDMESMK.S	N	35.41	939.404	1.5	470.71	2	14.62	8165	1	449	456	N	VTDMESMK
32	17889	T2HQ75	Phospholipase b (Ovophis okinavensis)	K.TWAETFEK.E	N	29.27	1010.47	-3.5	506.241	2	19.71	11310	1	343	350	N	TWAETFEK
32	17889	T2HQ75	Phospholipase b (Ovophis okinavensis)	K.FTAYAIN(+.98)GPPVEK.G	N	29.01	1406.71	6.8	704.366	2	20.43	11714	1	508	520	Y	FTAYAINGPPVEK
32	17889	T2HQ75	Phospholipase b (Ovophis okinavensis)	R.TPVPAGC(+57.02)YDSKVADISMASK.F	Y	5.73	2095.99	-17.2	1048.99	2	27.7	16502	1	488	507	Y	TPVPAGCYDSKVADISMASK
32	17889	T2HQ75	Phospholipase b (Ovophis okinavensis)	R.SLEDGTLYIIEQIPK.L	Y	5.41	1717.91	18.9	859.98	2	30.74	18502	1	373	387	N	SLEDGTLYIIEQIPK
33	17890	A0A077L7E7	Phospholipase B (Protobothrops elegans)	K.HGLEFSYEMAPR.A	N	90.98	1435.66	9.1	718.841	2	20.62	11829	1	427	438	N	HGLEFSYEMAPR
33	17890	A0A077L7E7	Phospholipase B (Protobothrops elegans)	K.KVVPESLFAWER.V	N	77.09	1459.78	3.3	730.901	2	23.18	13529	1	319	330	N	KVVPESLFAWER
33	17890	A0A077L7E7	Phospholipase B (Protobothrops elegans)	R.NGYWPSYNIPFDK.E	N	65.46	1599.74	1.8	800.876	2	25.49	15049	2	400	412	N	NGYWPSYNIPFDK
33	17890	A0A077L7E7	Phospholipase B (Protobothrops elegans)	K.FTAYAINGPPVEK.G	N	60.8	1405.72	0	703.869	2	20.52	11768	1	508	520	N	FTAYAINGPPVEK
33	17890	A0A077L7E7	Phospholipase B (Protobothrops elegans)	K.VVPESLFAWER.V	N	59.39	1331.69	4.3	666.854	2	26.21	15518	2	320	330	N	VVPESLFAWER
33	17890	A0A077L7E7	Phospholipase B (Protobothrops elegans)	K.HQGLPESYNFDFVTMKPVL	N	56.98	2221.09	9.7	1111.56	2	27.1	16107	2	535	553	N	HQGLPESYNFDFVTMKPVL
33	17890	A0A077L7E7	Phospholipase B (Protobothrops elegans)	R.RTPVPAGC(+57.02)YDSK.V	N	54.95	1349.64	4.9	675.83	2	13.94	7784	1	487	498	Y	RTPVPAGCYDSK
33	17890	A0A077L7E7	Phospholipase B (Protobothrops elegans)	R.IANM(+15.99)MADSGK.T	N	51.79	1052.46	3.4	527.24	2	12.91	7183	1	333	342	Y	IANMMADSGK
33	17890	A0A077L7E7	Phospholipase B (Protobothrops elegans)	K.VTDMESMK.S	N	35.41	939.404	1.5	470.71	2	14.62	8165	1	449	456	N	VTDMESMK
33	17890	A0A077L7E7	Phospholipase B (Protobothrops elegans)	K.QNSGTYNNQYMILDTK.K	Y	30.98	1888.86	0.5	945.439	2	21.19	12216	1	351	366	N	QNSGTYNNQYMILDTK
33	17890	A0A077L7E7	Phospholipase B (Protobothrops elegans)	K.TWAETFEK.Q	N	29.27	1010.47	-3.5	506.241	2	19.71	11310	1	343	350	N	TWAETFEK
33	17890	A0A077L7E7	Phospholipase B (Protobothrops elegans)	K.FTAYAIN(+.98)GPPVEK.G	N	29.01	1406.71	6.8	704.366	2	20.43	11714	1	508	520	Y	FTAYAINGPPVEK
35	3	Q90282	Zinc metalloproteinase-disintegrin-like VAP2B (Crotalus atrox)	K.ITVKPEAGYTLNAFGEWR.K	Y	91.81	2051.05	6.7	1026.54	2	23.78	13926	1	257	274	N	ITVKPEAGYTLNAFGEWR
35	3	Q90282	Zinc metalloproteinase-disintegrin-like VAP2B (Crotalus atrox)	K.KHDNAQLLTAIDLDR.V	N	87.2	1721.91	-1	861.959	2	20.83	11970	2	283	297	N	KHDNAQLLTAIDLDR
35	3	Q90282	Zinc metalloproteinase-disintegrin-like VAP2B (Crotalus atrox)	K.HDNAQLLTAIDLDR.V	N	86.14	1593.81	3.8	797.916	2	22.37	13001	2	284	297	N	HDNAQLLTAIDLDR
35	3	Q90282	Zinc metalloproteinase-disintegrin-like VAP2B (Crotalus atrox)	R.VIGLAYVGSMC(+57.02)HPK.R	N	61.75	1530.77	6.8	766.397	2	21.18	12209	1	298	311	Y	VIGLAYVGSMCHPK
35	3	Q90282	Zinc metalloproteinase-disintegrin-like VAP2B (Crotalus atrox)	R.MYEIVNTVNEIYR.Y	Y	61	1642.8	3	822.411	2	24.87	14643	1	225	237	N	MYEIVNTVNEIYR
35	3	Q90282	Zinc metalloproteinase-disintegrin-like VAP2B (Crotalus atrox)	R.VIGLAYVGSM(+15.99)C(+57.02)HPK.R	N	60.72	1546.76	2.1	774.391	2	18.9	10788	1	298	311	Y	VIGLAYVGSMCHPK
35	3	Q90282	Zinc metalloproteinase-disintegrin-like VAP2B (Crotalus atrox)	K.MFYSNEDEHK.G	N	50.36	1298.52	4.4	650.272	2	15.04	8424	1	573	582	N	MFYSNEDEHK
35	3	Q90282	Zinc metalloproteinase-disintegrin-like VAP2B (Crotalus atrox)	K.IPC(+57.02)APEDVK.C	N	48.98	1027.5	-1.2	514.757	2	16.25	9188	3	546	554	Y	IPCAPEDVK
35	3	Q90282	Zinc metalloproteinase-disintegrin-like VAP2B (Crotalus atrox)	K.VC(+57.02)SNGHC(+57.02)VDVATAY	N	37.17	1551.64	-4.4	776.826	2	17.58	10000	2	596	609	Y	VCSNGHCVDVATAY
35	3	Q90282	Zinc metalloproteinase-disintegrin-like VAP2B (Crotalus atrox)	K.SGSQC(+57.02)GHGDC(+57.02)C(+57.02)EQC(+57.02)K.F	N	5.44	1768.6	-17.3	885.293	2	11.26	6178	1	437	451	Y	SGSQCGHGDCCEQCK
35	3	Q90282	Zinc metalloproteinase-disintegrin-like VAP2B (Crotalus atrox)	K.DNSPGQ(+.98)N(+.98)NPC(+57.02)K.M	N	5.3	1231.48	14.8	616.755	2	11.77	6518	1	562	572	Y	DNSPGQNNPCK
36	5	A4PBQ9	Zinc metalloproteinase-disintegrin-like VAP2B (Crotalus atrox)	K.KHDNAQLLTAIDLDR.V	N	87.2	1721.91	-1	861.959	2	20.83	11970	2	283	297	N	KHDNAQLLTAIDLDR
36	5	A4PBQ9	Zinc metalloproteinase-disintegrin-like VAP2B (Crotalus atrox)	K.HDNAQLLTAIDLDR.V	N	86.14	1593.81	3.8	797.916	2	22.37	13001	2	284	297	N	HDNAQLLTAIDLDR
36	5	A4PBQ9	Zinc metalloproteinase-disintegrin-like VAP2B (Crotalus atrox)	R.MYELANTVNDIYR.Y	Y	83.32	1600.76	8.8	801.392	2	23.47	13723	2	225	237	N	MYELANTVNDIYR
36	5	A4PBQ9	Zinc metalloproteinase-disintegrin-like VAP2B (Crotalus atrox)	R.VIGLAYVGSMC(+57.02)HPK.R	N	61.75	1530.77	6.8	766.397	2	21.18	12209	1	298	311	Y	VIGLAYVGSMCHPK
36	5	A4PBQ9	Zinc metalloproteinase-disintegrin-like VAP2B (Crotalus atrox)	R.VIGLAYVGSM(+15.99)C(+57.02)HPK.R	N	60.72	1546.76	2.1	774.391	2	18.9	10788	1	298	311	Y	VIGLAYVGSMCHPK
36	5	A4PBQ9	Zinc metalloproteinase-disintegrin-like VAP2B (Crotalus atrox)	K.MFYSNEDEHK.G	N	50.36	1298.52	4.4	650.272	2	15.04	8424	1	571	580	N	MFYSNEDEHK
36	5	A4PBQ9	Zinc metalloproteinase-disintegrin-like VAP2B (Crotalus atrox)	K.IPC(+57.02)APEDVK.C	N	48.98	1027.5	-1.2	514.757	2	16.25	9188	3	544	552	Y	IPCAPEDVK
36	5	A4PBQ9	Zinc metalloproteinase-disintegrin-like VAP2B (Crotalus atrox)	K.VC(+57.02)SNGHC(+57.02)VDVATAY	N	37.17	1551.64	-4.4	776.826	2	17.58	10000	2	594	607	Y	VCSNGHCVDVATAY
36	5	A4PBQ9	Zinc metalloproteinase-disintegrin-like VAP2B (Crotalus atrox)	K.SGSQC(+57.02)GHGDC(+57.02)C(+57.02)EQC(+57.02)K.F	N	5.44	1768.6	-17.3	885.293	2	11.26	6178	1	437	451	Y	SGSQCGHGDCCEQCK
24	137	A0A0B8RXZ9	Snake venom 5'-nucleotidase (Boiga irregularis)	K.ETPVLSNPGPYLEFR.D	N	82.53	1717.87	4.7	859.945	2	24.6	14467	5	194	208	N	ETPVLSNPGPYLEFR
24	137	A0A0B8RXZ9	Snake venom 5'-nucleotidase (Boiga irregularis)	R.HPDDNEWNHVSMC(+57.02)IVNGGGIR.S	N	70.19	2406.06	9.5	1204.05	2	21.88	12676	1	389	409	Y	HPDDNEWNHVSMCIVNGGGIR
24	137	A0A0B8RXZ9	Snake venom 5'-nucleotidase (Boiga irregularis)	R.HGQGTGELLQVSGIK.V	N	69.48	1522.81	1.3	762.413	2	18.94	10811	1	457	471	N	HGQGTGELLQVSGIK
24	137	A0A0B8RXZ9	Snake venom 5'-nucleotidase (Boiga irregularis)	K.C(+57.02)TGQDC(+57.02)YGGVAR.R	N	63.52	1342.54	0.1	672.277	2	14.61	8161	2	66	77	Y	CTGQDCYGGVAR
24	137	A0A0B8RXZ9	Snake venom 5'-nucleotidase (Boiga irregularis)	R.HPDDNEWNHVSM(+15.99)C(+57.02)IVNGGGIR.S	N	58.55	2422.05	1.1	1212.04	2	21.11	12159	3	389	409	Y	HPDDNEWNHVSMCIVNGGGIR
24	137	A0A0B8RXZ9	Snake venom 5'-nucleotidase (Boiga irregularis)	K.VFPAVEGR.V	N	58.1	873.471	-0.5	437.743	2	17.6	10014	6	553	560	N	VFPAVEGR
24	137	A0A0B8RXZ9	Snake venom 5'-nucleotidase (Boiga irregularis)	R.QAFEHSVHR.H	N	57.03	1109.54	1.9	555.777	2	12.11	6710	2	448	456	N	QAFEHSVHR
24	137	A0A0B8RXZ9	Snake venom 5'-nucleotidase (Boiga irregularis)	K.VGIIGYTTK.E	N	46.43	950.544	-1	476.279	2	18.95	10818	1	185	193	N	VGIIGYTTK
24	137	A0A0B8RXZ9	Snake venom 5'-nucleotidase (Boiga irregularis)	K.LTTLGVNK.I	N	44.5	844.502	-2.8	423.257	2	16	9049	2	221	228	N	LTTLGVNK
24	137	A0A0B8RXZ9	Snake venom 5'-nucleotidase (Boiga irregularis)	K.VVYDLSR.K	N	41.27	850.455	-1.9	426.234	2	17.02	9658	1	472	478	N	VVYDLSR
46	17892	P09872	Protein C activator (Agkistrodon contortrix contortrix )	R.NSAHIAPLSLPSNPPSVGSVC(+57.02)R.I	N	87.66	2259.14	6.9	754.06	3	21.42	12365	1	97	118	Y	NSAHIAPLSLPSNPPSVGSVCR
46	17892	P09872	Protein C activator (Agkistrodon contortrix contortrix )	K.GLAATTLC(+57.02)AGILEGGK.D	Y	71.89	1530.81	-5.5	766.407	2	23.23	13562	2	155	170	Y	GLAATTLCAGILEGGK
46	17892	P09872	Protein C activator (Agkistrodon contortrix contortrix )	VIGGDEC(+57.02)NINEHR.F	N	65.35	1511.68	1.7	756.848	2	14.37	8005	3	1	13	Y	VIGGDECNINEHR
46	17892	P09872	Protein C activator (Agkistrodon contortrix contortrix )	R.IYLGMHNLK.V	Y	59.98	1087.58	1.2	544.8	2	18.44	10513	1	48	56	N	IYLGMHNLK
46	17892	P09872	Protein C activator (Agkistrodon contortrix contortrix )	R.KPGIYTK.V	N	40.84	805.47	3	403.743	2	11.45	6298	2	203	209	N	KPGIYTK
29	17894	B7U492	Snake venom metalloproteinase VMP1 (Agkistrodon piscivorus leucostoma)	K.SHDNAQLLTAIVFDEGIIGR.A	Y	110.91	2168.12	-2.5	1085.07	2	28.73	17184	11	282	301	N	SHDNAQLLTAIVFDEGIIGR
29	17894	B7U492	Snake venom metalloproteinase VMP1 (Agkistrodon piscivorus leucostoma)	R.YVELVIIADHR.M	Y	69.58	1326.73	6.4	664.376	2	22.28	12936	2	198	208	N	YVELVIIADHR
29	17894	B7U492	Snake venom metalloproteinase VMP1 (Agkistrodon piscivorus leucostoma)	R.SVGTVQ(+.98)DHSK.I	Y	36.59	1057.5	-6.7	529.756	2	11.4	6264	1	313	322	Y	SVGTVQDHSK
29	17894	B7U492	Snake venom metalloproteinase VMP1 (Agkistrodon piscivorus leucostoma)	K.DYLTFLK.V	Y	34.67	898.48	3.5	450.249	2	24.91	14666	2	376	382	N	DYLTFLK
29	17894	B7U492	Snake venom metalloproteinase VMP1 (Agkistrodon piscivorus leucostoma)	R.SVGTVQDHSK.I	Y	26.64	1056.52	0.1	529.267	2	0.04	26	5	313	322	N	SVGTVQDHSK
21	12	B0VXW0	L-amino-acid oxidase (Sistrurus catenatus edwardsii)	K.EDWYANLGPMR.L	Y	68.76	1350.6	6.4	676.313	2	23.7	13875	2	96	106	N	EDWYANLGPMR
21	12	B0VXW0	L-amino-acid oxidase (Sistrurus catenatus edwardsii)	R.VIEIQQNDR.E	N	61.88	1113.58	-1.2	557.795	2	15.75	8890	2	279	287	N	VIEIQQNDR
21	12	B0VXW0	L-amino-acid oxidase (Sistrurus catenatus edwardsii)	R.VIEIQQN(+.98)DR.E	N	52.67	1114.56	-1.5	558.287	2	16.27	9202	1	279	287	Y	VIEIQQNDR
21	12	B0VXW0	L-amino-acid oxidase (Sistrurus catenatus edwardsii)	K.STTDLPSR.S	N	50.47	875.435	2.3	438.726	2	13.69	7617	2	364	371	N	STTDLPSR
21	12	B0VXW0	L-amino-acid oxidase (Sistrurus catenatus edwardsii)	R.IKFEPPLPPK.K	N	50.1	1164.69	0.4	583.353	2	19.14	10943	7	320	329	N	IKFEPPLPPK
21	12	B0VXW0	L-amino-acid oxidase (Sistrurus catenatus edwardsii)	R.NPLEEC(+57.02)FR.E	N	46.73	1063.48	-2.4	532.744	2	19.11	10921	2	23	30	Y	NPLEECFR
21	12	B0VXW0	L-amino-acid oxidase (Sistrurus catenatus edwardsii)	K.FEPPLPPK.K	N	45.37	923.512	4	462.765	2	18.58	10604	5	322	329	N	FEPPLPPK
21	12	B0VXW0	L-amino-acid oxidase (Sistrurus catenatus edwardsii)	K.FEPPLPPKK.A	N	44.13	1051.61	-0.8	526.81	2	16.7	9440	1	322	330	N	FEPPLPPKK
21	12	B0VXW0	L-amino-acid oxidase (Sistrurus catenatus edwardsii)	R.IKFEPPLPPKK.A	N	41.36	1292.79	7	647.404	2	17.47	9931	2	320	330	N	IKFEPPLPPKK
21	12	B0VXW0	L-amino-acid oxidase (Sistrurus catenatus edwardsii)	K.IFLTC(+57.02)TK.K	N	40.3	881.468	-3.7	441.74	2	17.83	10168	2	345	351	Y	IFLTCTK
21	12	B0VXW0	L-amino-acid oxidase (Sistrurus catenatus edwardsii)	K.HDDIFGYEK.R	N	31.51	1122.5	3.4	562.258	2	18.37	10467	1	239	247	N	HDDIFGYEK
21	12	B0VXW0	L-amino-acid oxidase (Sistrurus catenatus edwardsii)	R.IYFAGEYTAQFHGWIDSTIK.S	N	15.74	2346.13	-5	1174.07	2	36.17	22037	1	470	489	N	IYFAGEYTAQFHGWIDSTIK
21	12	B0VXW0	L-amino-acid oxidase (Sistrurus catenatus edwardsii)	K.KAHALR.S	N	5.83	694.424	5.6	695.435	1	28.72	17172	1	330	335	N	KAHALR
40	14	P20897	Snake venom metalloproteinase HT-2 (Crotalus ruber ruber)	R.VHEIVNFINEFYR.S	Y	92.65	1678.85	3.7	840.434	2	26.23	15531	2	33	45	N	VHEIVNFINEFYR
40	14	P20897	Snake venom metalloproteinase HT-2 (Crotalus ruber ruber)	K.NTLHSFGEWR.K	Y	67.31	1245.59	1	623.802	2	18.91	10789	2	73	82	N	NTLHSFGEWR
40	14	P20897	Snake venom metalloproteinase HT-2 (Crotalus ruber ruber)	R.GASLC(+57.02)IMRPGLTPGR.S	N	60.73	1584.82	6	793.423	2	20.16	11550	5	160	174	Y	GASLCIMRPGLTPGR
40	14	P20897	Snake venom metalloproteinase HT-2 (Crotalus ruber ruber)	K.YNSDLNTIR.T	N	53.04	1094.54	5.5	548.278	2	16.71	9446	1	22	30	N	YNSDLNTIR
40	14	P20897	Snake venom metalloproteinase HT-2 (Crotalus ruber ruber)	K.FLDQYKPQC(+57.02)ILNKP	Y	25.4	1762.91	7.9	882.468	2	21.79	12615	2	189	202	Y	FLDQYKPQCILNKP
23	32	Q90W54	L-amino-acid oxidase (Agkistrodon halys blomhoffi)	K.RFDEIVGGMDK.L	N	63.05	1265.61	-3.8	633.809	2	18.99	10844	1	250	260	N	RFDEIVGGMDK
23	32	Q90W54	L-amino-acid oxidase (Agkistrodon halys blomhoffi)	R.ETDYEEFLEIAR.N	N	59.83	1513.69	1.9	757.856	2	26.45	15679	4	31	42	N	ETDYEEFLEIAR
23	32	Q90W54	L-amino-acid oxidase (Agkistrodon halys blomhoffi)	K.RFDEIVGGM(+15.99)DK.L	N	54.6	1281.6	0.9	641.809	2	16.86	9551	1	250	260	Y	RFDEIVGGMDK
23	32	Q90W54	L-amino-acid oxidase (Agkistrodon halys blomhoffi)	K.STTDLPSR.F	N	50.47	875.435	2.3	438.726	2	13.69	7617	2	364	371	N	STTDLPSR
23	32	Q90W54	L-amino-acid oxidase (Agkistrodon halys blomhoffi)	R.IKFEPPLPPK.K	N	50.1	1164.69	0.4	583.353	2	19.14	10943	7	320	329	N	IKFEPPLPPK
23	32	Q90W54	L-amino-acid oxidase (Agkistrodon halys blomhoffi)	R.NPLEEC(+57.02)FR.E	N	46.73	1063.48	-2.4	532.744	2	19.11	10921	2	23	30	Y	NPLEECFR
23	32	Q90W54	L-amino-acid oxidase (Agkistrodon halys blomhoffi)	K.FEPPLPPK.K	N	45.37	923.512	4	462.765	2	18.58	10604	5	322	329	N	FEPPLPPK
23	32	Q90W54	L-amino-acid oxidase (Agkistrodon halys blomhoffi)	K.FEPPLPPKK.A	N	44.13	1051.61	-0.8	526.81	2	16.7	9440	1	322	330	N	FEPPLPPKK
23	32	Q90W54	L-amino-acid oxidase (Agkistrodon halys blomhoffi)	R.IKFEPPLPPKK.A	N	41.36	1292.79	7	647.404	2	17.47	9931	2	320	330	N	IKFEPPLPPKK
23	32	Q90W54	L-amino-acid oxidase (Agkistrodon halys blomhoffi)	K.IFLTC(+57.02)TK.K	N	40.3	881.468	-3.7	441.74	2	17.83	10168	2	345	351	Y	IFLTCTK
23	32	Q90W54	L-amino-acid oxidase (Agkistrodon halys blomhoffi)	R.AGGRVRTYR.N	N	9.27	1034.57	-7.4	518.29	2	18.42	10501	1	86	94	N	AGGRVRTYR
23	32	Q90W54	L-amino-acid oxidase (Agkistrodon halys blomhoffi)	K.KAHALR.S	N	5.83	694.424	5.6	695.435	1	28.72	17172	1	330	335	N	KAHALR
22	13	K9N7B7	L-amino acid oxidase Cdc18 (Crotalus durissus cumanensis)	R.VIEIQQNDR.E	N	61.88	1113.58	-1.2	557.795	2	15.75	8890	2	263	271	N	VIEIQQNDR
22	13	K9N7B7	L-amino acid oxidase Cdc18 (Crotalus durissus cumanensis)	R.ETDYEEFLEIAR.N	N	59.83	1513.69	1.9	757.856	2	26.45	15679	4	15	26	N	ETDYEEFLEIAR
22	13	K9N7B7	L-amino acid oxidase Cdc18 (Crotalus durissus cumanensis)	R.VIEIQQN(+.98)DR.E	N	52.67	1114.56	-1.5	558.287	2	16.27	9202	1	263	271	Y	VIEIQQNDR
22	13	K9N7B7	L-amino acid oxidase Cdc18 (Crotalus durissus cumanensis)	K.STTDLPSR.F	N	50.47	875.435	2.3	438.726	2	13.69	7617	2	348	355	N	STTDLPSR
22	13	K9N7B7	L-amino acid oxidase Cdc18 (Crotalus durissus cumanensis)	R.IKFEPPLPPK.K	N	50.1	1164.69	0.4	583.353	2	19.14	10943	7	304	313	N	IKFEPPLPPK
22	13	K9N7B7	L-amino acid oxidase Cdc18 (Crotalus durissus cumanensis)	R.NPLEEC(+57.02)FR.E	N	46.73	1063.48	-2.4	532.744	2	19.11	10921	2	7	14	Y	NPLEECFR
22	13	K9N7B7	L-amino acid oxidase Cdc18 (Crotalus durissus cumanensis)	K.FEPPLPPK.K	N	45.37	923.512	4	462.765	2	18.58	10604	5	306	313	N	FEPPLPPK
22	13	K9N7B7	L-amino acid oxidase Cdc18 (Crotalus durissus cumanensis)	K.FEPPLPPKK.A	N	44.13	1051.61	-0.8	526.81	2	16.7	9440	1	306	314	N	FEPPLPPKK
22	13	K9N7B7	L-amino acid oxidase Cdc18 (Crotalus durissus cumanensis)	R.IKFEPPLPPKK.A	N	41.36	1292.79	7	647.404	2	17.47	9931	2	304	314	N	IKFEPPLPPKK
22	13	K9N7B7	L-amino acid oxidase Cdc18 (Crotalus durissus cumanensis)	K.HDDIFGYEK.R	N	31.51	1122.5	3.4	562.258	2	18.37	10467	1	223	231	N	HDDIFGYEK
22	13	K9N7B7	L-amino acid oxidase Cdc18 (Crotalus durissus cumanensis)	R.IYFAGEYTAQFHGWIDSTIK.S	N	15.74	2346.13	-5	1174.07	2	36.17	22037	1	454	473	N	IYFAGEYTAQFHGWIDSTIK
22	13	K9N7B7	L-amino acid oxidase Cdc18 (Crotalus durissus cumanensis)	K.KAHALR.S	N	5.83	694.424	5.6	695.435	1	28.72	17172	1	314	319	N	KAHALR
5	121	P04361	Basic phospholipase A2 homolog (Agkistrodon piscivorus piscivorus)	K.EMC(+57.02)EC(+57.02)DKAVAIC(+57.02)LR.E	N	70.06	1753.76	-2.4	877.886	2	18.93	10808	1	84	97	Y	EMCECDKAVAICLR
5	121	P04361	Basic phospholipase A2 homolog (Agkistrodon piscivorus piscivorus)	K.MILQETGK.N	N	51.85	918.484	-0.3	460.249	2	16.35	9245	10	8	15	N	MILQETGK
5	121	P04361	Basic phospholipase A2 homolog (Agkistrodon piscivorus piscivorus)	R.C(+57.02)C(+57.02)FVHK.C	N	51.57	849.362	0.3	425.689	2	12.67	7049	10	43	48	Y	CCFVHK
5	121	P04361	Basic phospholipase A2 homolog (Agkistrodon piscivorus piscivorus)	K.AVAIC(+57.02)LR.E	N	46.67	801.453	2.9	401.735	2	18.19	10356	9	91	97	Y	AVAICLR
5	121	P04361	Basic phospholipase A2 homolog (Agkistrodon piscivorus piscivorus)	R.ENLDTYNKK.Y	N	46.3	1123.55	-1	562.782	2	12.73	7088	2	98	106	N	ENLDTYNKK
5	121	P04361	Basic phospholipase A2 homolog (Agkistrodon piscivorus piscivorus)	K.M(+15.99)ILQETGK.N	N	45.46	934.479	0.6	468.247	2	14.35	7990	6	8	15	Y	MILQETGK
5	121	P04361	Basic phospholipase A2 homolog (Agkistrodon piscivorus piscivorus)	R.YSYSWK.N	N	38.88	832.375	-1.5	417.194	2	17.79	10141	5	64	69	N	YSYSWK
5	121	P04361	Basic phospholipase A2 homolog (Agkistrodon piscivorus piscivorus)	R.ENLDTYNK.K	N	37.5	995.456	5	498.738	2	14.14	7875	14	98	105	N	ENLDTYNK
5	121	P04361	Basic phospholipase A2 homolog (Agkistrodon piscivorus piscivorus)	K.AIIC(+57.02)EEK.N	Y	36.88	861.427	-1.3	431.72	2	14.1	7855	5	72	78	Y	AIICEEK
5	121	P04361	Basic phospholipase A2 homolog (Agkistrodon piscivorus piscivorus)	K.EMC(+57.02)EC(+57.02)DK.A	N	33.93	970.319	-2.8	486.166	2	5.15	2879	73	84	90	Y	EMCECDK
5	121	P04361	Basic phospholipase A2 homolog (Agkistrodon piscivorus piscivorus)	K.M(+15.99)ILQ(+.98)ETGK.N	N	33.09	935.463	-2.3	468.738	2	14.62	8163	1	8	15	Y	MILQETGK
5	121	P04361	Basic phospholipase A2 homolog (Agkistrodon piscivorus piscivorus)	K.N(+.98)PC(+57.02)LKEMC(+57.02)EC(+57.02)DKAVAIC(+57.02)LR.E	Y	7.07	2367.05	16.8	1184.55	2	35.21	21424	1	79	97	Y	NPCLKEMCECDKAVAICLR
7	122	Q8UVZ7	Basic phospholipase A2 homolog Cax-K49 (Crotalus atrox)	K.EMC(+57.02)EC(+57.02)DKAVAIC(+57.02)LR.E	N	70.06	1753.76	-2.4	877.886	2	18.93	10808	1	100	113	Y	EMCECDKAVAICLR
7	122	Q8UVZ7	Basic phospholipase A2 homolog Cax-K49 (Crotalus atrox)	K.MILQETGK.N	N	51.85	918.484	-0.3	460.249	2	16.35	9245	10	24	31	N	MILQETGK
7	122	Q8UVZ7	Basic phospholipase A2 homolog Cax-K49 (Crotalus atrox)	R.C(+57.02)C(+57.02)FVHK.C	N	51.57	849.362	0.3	425.689	2	12.67	7049	10	59	64	Y	CCFVHK
7	122	Q8UVZ7	Basic phospholipase A2 homolog Cax-K49 (Crotalus atrox)	K.AVAIC(+57.02)LR.E	N	46.67	801.453	2.9	401.735	2	18.19	10356	9	107	113	Y	AVAICLR
7	122	Q8UVZ7	Basic phospholipase A2 homolog Cax-K49 (Crotalus atrox)	R.ENLDTYNKK.Y	N	46.3	1123.55	-1	562.782	2	12.73	7088	2	114	122	N	ENLDTYNKK
7	122	Q8UVZ7	Basic phospholipase A2 homolog Cax-K49 (Crotalus atrox)	K.M(+15.99)ILQETGK.N	N	45.46	934.479	0.6	468.247	2	14.35	7990	6	24	31	Y	MILQETGK
7	122	Q8UVZ7	Basic phospholipase A2 homolog Cax-K49 (Crotalus atrox)	R.ENLDTYNK.K	N	37.5	995.456	5	498.738	2	14.14	7875	14	114	121	N	ENLDTYNK
7	122	Q8UVZ7	Basic phospholipase A2 homolog Cax-K49 (Crotalus atrox)	K.EMC(+57.02)EC(+57.02)DK.A	N	33.93	970.319	-2.8	486.166	2	5.15	2879	73	100	106	Y	EMCECDK
7	122	Q8UVZ7	Basic phospholipase A2 homolog Cax-K49 (Crotalus atrox)	K.M(+15.99)ILQ(+.98)ETGK.N	N	33.09	935.463	-2.3	468.738	2	14.62	8163	1	24	31	Y	MILQETGK
7	122	Q8UVZ7	Basic phospholipase A2 homolog Cax-K49 (Crotalus atrox)	K.KLTDC(+57.02)DPK.M	Y	32.01	975.47	1.3	488.743	2	11.64	6424	1	69	76	Y	KLTDCDPK
58	81	Q9PSN0	C-type lectin PAL (Bitis arietans)	K.EFC(+57.02)VELVSLTGYR.L	Y	73.31	1571.77	-0.2	786.89	2	27.04	16071	1	104	116	Y	EFCVELVSLTGYR
58	81	Q9PSN0	C-type lectin PAL (Bitis arietans)	K.GQAEVWIGLWDK.K	Y	54.43	1400.71	-1	701.361	2	27.2	16173	1	62	73	N	GQAEVWIGLWDK
58	81	Q9PSN0	C-type lectin PAL (Bitis arietans)	K.NAFLC(+57.02)QC(+57.02)K.F	Y	51.24	1039.46	4.5	520.739	2	16.72	9459	1	127	134	Y	NAFLCQCK
58	81	Q9PSN0	C-type lectin PAL (Bitis arietans)	R.LWNDQVC(+57.02)GSK.N	Y	49.17	1205.55	-5.2	603.779	2	17.44	9910	1	117	126	Y	LWNDQVCGSK
58	81	Q9PSN0	C-type lectin PAL (Bitis arietans)	K.DFSWEWTDR.S	Y	47.08	1240.51	7.3	621.269	2	25.55	15089	1	76	84	N	DFSWEWTDR
58	81	Q9PSN	C-type lectin PAL (Bitis arietans)	K.AWEDAER.F	Y	33.14	875.377	-1.5	438.695	2	15.33	8613	2	23	29	N	AWEDAER
39	26	Q90391	Snake venom metalloproteinase atrolysin-B (Crotalus atrox)	R.VHELVNTINGFYR.S	Y	76.07	1560.8	7.4	781.415	2	21.3	12289	1	224	236	N	VHELVNTINGFYR
39	26	Q90391	Snake venom metalloproteinase atrolysin-B (Crotalus atrox)	R.GASLC(+57.02)IMRPGLTPGR.S	N	60.73	1584.82	6	793.423	2	20.16	11550	5	351	365	Y	GASLCIMRPGLTPGR
39	26	Q90391	Snake venom metalloproteinase atrolysin-B (Crotalus atrox)	R.YIELVVVADHR.V	N	58	1312.71	4.5	657.367	2	21.54	12447	2	198	208	N	YIELVVVADHR
39	26	Q90391	Snake venom metalloproteinase atrolysin-B (Crotalus atrox)	K.YNSDLNIIR.K	Y	51.17	1106.57	3.4	554.295	2	20.1	11517	2	213	221	N	YNSDLNIIR
39	26	Q90391	Snake venom metalloproteinase atrolysin-B (Crotalus atrox)	K.SVGIVK.D	Y	19.86	601.38	2	602.388	1	10.67	5818	3	313	318	N	SVGIVK
39	26	Q90391	Snake venom metalloproteinase atrolysin-B (Crotalus atrox)	K.IIGRAYTSSMC(+57.02)NPR.K	Y	6.76	1624.78	5.9	813.403	2	39.14	23988	1	298	311	Y	IIGRAYTSSMCNPR
15	21	Q92043	Zinc metalloproteinase-disintegrin-like atrolysin-A (Crotalus atrox)	K.YSDDGMVDHGTK.C	Y	69.09	1323.54	3	662.779	2	13.82	7707	1	380	391	N	YSDDGMVDHGTK
15	21	Q92043	Zinc metalloproteinase-disintegrin-like atrolysin-A (Crotalus atrox)	R.YVELVIVADHR.M	N	65.51	1312.71	5.1	657.368	2	21.15	12187	49	7	17	N	YVELVIVADHR
15	21	Q92043	Zinc metalloproteinase-disintegrin-like atrolysin-A (Crotalus atrox)	R.LFC(+57.02)NVNDFLC(+57.02)R.H	Y	52.99	1456.66	2.7	729.339	2	24.63	14489	1	367	377	Y	LFCNVNDFLCR
15	21	Q92043	Zinc metalloproteinase-disintegrin-like atrolysin-A (Crotalus atrox)	K.ENGVNIPC(+57.02)AQEDVK.C	Y	49.76	1571.72	6.7	786.875	2	18.17	10343	1	350	363	Y	ENGVNIPCAQEDVK
15	21	Q92043	Zinc metalloproteinase-disintegrin-like atrolysin-A (Crotalus atrox)	K.YSDDGM(+15.99)VDHGTK.C	Y	45.59	1339.54	0.1	670.775	2	11.86	6576	1	380	391	Y	YSDDGMVDHGTK
15	21	Q92043	Zinc metalloproteinase-disintegrin-like atrolysin-A (Crotalus atrox)	K.FTSAGNVC(+57.02)RPAR.S	Y	33.99	1334.65	2.3	668.335	2	13.6	7561	1	261	272	Y	FTSAGNVCRPAR
15	21	Q92043	Zinc metalloproteinase-disintegrin-like atrolysin-A (Crotalus atrox)	K.N(+.98)RQC(+57.02)VDVTTAYKSTSGFSQ(+.98)I	Y	8.87	2263.04	-4.4	1132.52	2	39.61	24295	1	400	419	Y	NRQCVDVTTAYKSTSGFSQI
15	21	Q92043	Zinc metalloproteinase-disintegrin-like atrolysin-A (Crotalus atrox)	R.HKYSDDGMVDHGTK.C	Y	6.46	1588.69	-9.5	795.347	2	12.91	7185	1	378	391	N	HKYSDDGMVDHGTK
43	38	Q9DGB9	Zinc metalloproteinase-disintegrin-like atrolysin-A (Crotalus atrox)	K.IHHLVAIAMAHEMGHNLGMDHDK.D	N	87.41	2576.22	-0.2	859.747	3	20.08	11503	4	325	347	N	IHHLVAIAMAHEMGHNLGMDHDK
43	38	Q9DGB9	Zinc metalloproteinase-disintegrin-like atrolysin-A (Crotalus atrox)	R.MYDIVNVITPIYHR.M	N	85.54	1732.9	3.2	867.459	2	25.85	15285	4	226	239	N	MYDIVNVITPIYHR
43	38	Q9DGB9	Zinc metalloproteinase-disintegrin-like atrolysin-A (Crotalus atrox)	K.IHHLVAIAMAHEMGHN(+.98)LGMDHDK.D	N	52.99	2577.2	6.2	1289.62	2	20.13	11531	2	325	347	Y	IHHLVAIAMAHEMGHNLGMDHDK
43	38	Q9DGB9	Zinc metalloproteinase-disintegrin-like atrolysin-A (Crotalus atrox)	K.IAC(+57.02)EPQ(+.98)DVK.C	N	24.22	1059.49	-18.7	530.743	2	16.7	9441	1	547	555	Y	IACEPQDVK
34	17920	A0A077L6L9	Metalloprotease P-III (Protobothrops elegans)	K.HSVGIVQDHGK.S	Y	88.46	1175.6	-1	588.809	2	11.84	6559	2	152	162	N	HSVGIVQDHGK
34	17920	A0A077L6L9	Metalloprotease P-III (Protobothrops elegans)	K.LVIVADDVMVR.K	Y	54.78	1228.68	-2.1	615.348	2	23.11	13482	11	41	51	N	LVIVADDVMVR
34	17920	A0A077L6L9	Metalloprotease P-III (Protobothrops elegans)	K.LVIVADDVMVRK.Y	Y	52.36	1356.78	5.4	679.401	2	20.64	11844	1	41	52	N	LVIVADDVMVRK
34	17920	A0A077L6L9	Metalloprotease P-III (Protobothrops elegans)	K.LVIVADDVM(+15.99)VR.K	Y	39.62	1244.68	-2.6	623.346	2	21.41	12359	1	41	51	Y	LVIVADDVMVR
66	17897	P0C6E3	Zinc metalloproteinase-disintegrin bilitoxin-1 (Agkistrodon bilineatus)	R.TSHDNAQLLTAIVFN(+.98)R.G	Y	95.68	1799.92	2.3	900.968	2	25.67	15165	2	91	106	Y	TSHDNAQLLTAIVFNR
66	17897	P0C6E3	Zinc metalloproteinase-disintegrin bilitoxin-1 (Agkistrodon bilineatus)	R.NC(+57.02)QDPC(+57.02)C(+57.02)NAATC(+57.02)K.K	Y	48.79	1597.57	5.5	799.799	2	12.87	7157	1	232	244	Y	NCQDPCCNAATCK
66	17897	P0C6E3	Zinc metalloproteinase-disintegrin bilitoxin-1 (Agkistrodon bilineatus)	R.C(+57.02)TGQSADC(+57.02)PR.N	N	39.33	1150.45	0.8	576.232	2	11.36	6232	2	281	290	Y	CTGQSADCPR
66	17897	P0C6E3	Zinc metalloproteinase-disintegrin bilitoxin-1 (Agkistrodon bilineatus)	R.C(+57.02)TGQ(+.98)SADC(+57.02)PR.N	N	16.07	1151.43	15.7	576.733	2	11.07	6053	1	281	290	Y	CTGQSADCPR
85	27	Q7ZT99	Cysteine-rich venom protein catrin (Crotalus atrox)	K.MEWYPEAAANAER.W	Y	68.85	1536.67	4.8	769.344	2	21.62	12504	1	58	70	N	MEWYPEAAANAER
85	27	Q7ZT99	Cysteine-rich venom protein catrin (Crotalus atrox)	K.IVDLHNFLR.R	Y	61.44	1125.63	3.9	563.824	2	22.91	13355	1	37	45	N	IVDLHNFLR
85	27	Q7ZT99	Cysteine-rich venom protein catrin (Crotalus atrox)	R.SVNPTASNMLK.M	Y	55.01	1160.59	8.9	581.305	2	16.91	9583	1	47	57	N	SVNPTASNMLK
85	27	Q7ZT99	Cysteine-rich venom protein catrin (Crotalus atrox)	K.SLVQQAGC(+57.02)QDK.Q	Y	54.23	1232.58	3.9	617.301	2	14.41	8034	1	213	223	Y	SLVQQAGCQDK
86	149	Q8QHK3	Snake venom serine protease catroxase-1 (Crotalus atrox)	R.AAYPEYGLPATSR.T	Y	77.05	1394.68	0.8	698.349	2	19.65	11269	1	175	187	N	AAYPEYGLPATSR
86	149	Q8QHK3	Snake venom serine protease catroxase-1 (Crotalus atrox)	R.TLC(+57.02)AGILEGGK.D	N	53.92	1117.58	5.9	559.801	2	19.67	11281	1	188	198	Y	TLCAGILEGGK
86	149	Q8QHK3	Snake venom serine protease catroxase-1 (Crotalus atrox)	R.IMGWGTISPTK.V	N	52.15	1189.62	0.7	595.816	2	22.37	12999	1	143	153	N	IMGWGTISPTK
86	149	Q8QHK3	Snake venom serine protease catroxase-1 (Crotalus atrox)	K.VILPDVPHC(+57.02)VN(+.98)IN(+.98)LLNYSVC(+57.02)R.A	Y	26.61	2496.25	-3.5	1249.13	2	24.97	14706	1	154	174	Y	VILPDVPHCVNINLLNYSVCR
17	78	Q9I834	Basic phospholipase A2 homolog 2 (Bothrops moojeni)	K.MILQETGK.N	N	51.85	918.484	-0.3	460.249	2	16.35	9245	10	8	15	N	MILQETGK
17	78	Q9I834	Basic phospholipase A2 homolog 2 (Bothrops moojeni)	K.AVAIC(+57.02)LR.E	N	46.67	801.453	2.9	401.735	2	18.19	10356	9	91	97	Y	AVAICLR
17	78	Q9I834	Basic phospholipase A2 homolog 2 (Bothrops moojeni)	R.ENLDTYNKK.Y	N	46.3	1123.55	-1	562.782	2	12.73	7088	2	98	106	N	ENLDTYNKK
17	78	Q9I834	Basic phospholipase A2 homolog 2 (Bothrops moojeni)	K.M(+15.99)ILQETGK.N	N	45.46	934.479	0.6	468.247	2	14.35	7990	6	8	15	Y	MILQETGK
17	78	Q9I834	Basic phospholipase A2 homolog 2 (Bothrops moojeni)	K.DRYSYSWK.D	N	39.29	1103.5	6.3	552.763	2	17.33	9838	5	62	69	N	DRYSYSWK
17	78	Q9I834	Basic phospholipase A2 homolog 2 (Bothrops moojeni)	R.YSYSWK.D	N	38.88	832.375	-1.5	417.194	2	17.79	10141	5	64	69	N	YSYSWK
17	78	Q9I834	Basic phospholipase A2 homolog 2 (Bothrops moojeni)	R.ENLDTYNK.K	N	37.5	995.456	5	498.738	2	14.14	7875	14	98	105	N	ENLDTYNK
17	78	Q9I834	Basic phospholipase A2 homolog 2 (Bothrops moojeni)	K.KLTGC(+57.02)DPK.K	Y	37.32	917.464	-1.9	459.738	2	11.73	6488	4	53	60	Y	KLTGCDPK
17	78	Q9I834	Basic phospholipase A2 homolog 2 (Bothrops moojeni)	K.M(+15.99)ILQ(+.98)ETGK.N	N	33.09	935.463	-2.3	468.738	2	14.62	8163	1	8	15	Y	MILQETGK
17	78	Q9I834	Basic phospholipase A2 homolog 2 (Bothrops moojeni)	R.C(+57.02)C(+57.02)YVHK.C	N	32.74	865.357	2.6	433.687	2	11.74	6494	1	43	48	Y	CCYVHK
17	78	Q9I834	Basic phospholipase A2 homolog 2 (Bothrops moojeni)	K.N(+.98)PAKSYGVYGC(+57.02)N(+.98)C(+57.02)GVGGR.G	Y	16.29	1916.81	8.2	959.422	2	19.63	11252	1	16	33	Y	NPAKSYGVYGCNCGVGGR
49	392	J3RY90	Snake venom metalloproteinase (Type III) 6 (Crotalus adamanteus)	K.NQC(+57.02)ISFFGPSATVAK.D	Y	71.87	1625.79	-2.8	813.899	2	22.71	13221	3	511	525	Y	NQCISFFGPSATVAK
49	392	J3RY90	Snake venom metalloproteinase (Type III) 6 (Crotalus adamanteus)	K.KIPC(+57.02)APQDVK.C	N	56.73	1154.61	-1.5	578.312	2	14.6	8153	3	548	557	Y	KIPCAPQDVK
49	392	J3RY90	Snake venom metalloproteinase (Type III) 6 (Crotalus adamanteus)	K.YKDDLDK.I	Y	37.11	895.429	-3.2	448.72	2	11.82	6552	1	216	222	N	YKDDLDK
49	392	J3RY90	Snake venom metalloproteinase (Type III) 6 (Crotalus adamanteus)	K.INMTSAAN(+.98)VTLISFGTWR.E	Y	24.94	1981.99	-14.3	991.99	2	30.07	18065	1	259	276	Y	INMTSAANVTLISFGTWR
49	392	J3RY90	Snake venom metalloproteinase (Type III) 6 (Crotalus adamanteus)	K.VN(+.98)GESVVLHLEK.N	N	11.08	1323.7	15.4	662.869	2	25.42	15002	1	61	72	Y	VNGESVVLHLEK
101	17905	V8PB09	Peroxiredoxin-4 (Ophiophagus hannah)	K.DYGVYLEDQGHALR.G	Y	82.48	1634.77	7.2	818.398	2	20.72	11900	1	245	258	N	DYGVYLEDQGHALR
101	17905	V8PB09	Peroxiredoxin-4 (Ophiophagus hannah)	R.QITMNDLPVGR.S	Y	60.97	1242.64	0.2	622.327	2	21.24	12246	1	271	281	N	QITMNDLPVGR
101	17905	V8PB09	Peroxiredoxin-4 (Ophiophagus hannah)	R.LARGPPSESQEEARLSGR.R	Y	15.17	1938.99	10.1	970.511	2	40.84	25107	3	47	64	N	LARGPPSESQEEARLSGR
82	166	Q27J48	Ohanin-like protein (Lachesis muta muta)	K.NVGVPQVVPDNPER.F	Y	75.61	1518.78	-0.3	760.396	2	19.64	11261	2	81	94	N	NVGVPQVVPDNPER
82	166	Q27J48	Ohanin-like protein (Lachesis muta muta)	R.FN(+.98)SSPC(+57.02)VLGSPGFR.S	Y	65.35	1524.7	-3.4	763.356	2	21.89	12677	2	95	108	Y	FNSSPCVLGSPGFR
82	166	Q27J48	Ohanin-like protein (Lachesis muta muta)	K.HYFEVK.Y	Y	28.47	821.407	3.2	411.712	2	14.88	8319	1	112	117	N	HYFEVK
38	141	X2L4E2	L-amino acid oxidase (Bothrops pictus )	K.RFDEIVGGMDK.L	N	63.05	1265.61	-3.8	633.809	2	18.99	10844	1	243	253	N	RFDEIVGGMDK
38	141	X2L4E2	L-amino acid oxidase (Bothrops pictus )	K.RFDEIVGGM(+15.99)DK.L	N	54.6	1281.6	0.9	641.809	2	16.86	9551	1	243	253	Y	RFDEIVGGMDK
38	141	X2L4E2	L-amino acid oxidase (Bothrops pictus )	K.STTDLPSR.F	N	50.47	875.435	2.3	438.726	2	13.69	7617	2	357	364	N	STTDLPSR
38	141	X2L4E2	L-amino acid oxidase (Bothrops pictus )	R.NPLEEC(+57.02)FR.E	N	46.73	1063.48	-2.4	532.744	2	19.11	10921	2	16	23	Y	NPLEECFR
38	141	X2L4E2	L-amino acid oxidase (Bothrops pictus )	K.IFLTC(+57.02)TK.K	N	40.3	881.468	-3.7	441.74	2	17.83	10168	2	338	344	Y	IFLTCTK
38	141	X2L4E2	L-amino acid oxidase (Bothrops pictus )	R.ITFEPPLPPK.K	N	19.13	1137.64	-7.2	569.825	2	7.62	4251	7	313	322	N	ITFEPPLPPK
38	141	X2L4E2	L-amino acid oxidase (Bothrops pictus )	K.SGLRAATDVNRASENK	Y	5.53	1687.86	5.8	844.942	2	21.87	12664	1	483	498	N	SGLRAATDVNRASENK
65	179	X2L4E2	L-amino acid oxidase (Bothrops pictus )	M.IIGGDEC(+57.02)NINEHR.F	N	65.1	1525.69	4.1	763.857	2	15.44	8689	1	2	14	Y	IIGGDECNINEHR
65	179	X2L4E2	L-amino acid oxidase (Bothrops pictus )	K.KVPNEDEQTR.V	N	58.15	1214.59	-2	608.301	2	11.44	6285	3	60	69	N	KVPNEDEQTR
65	179	X2L4E2	L-amino acid oxidase (Bothrops pictus )	R.TLC(+57.02)AGILEGGK.D	N	53.92	1117.58	5.9	559.801	2	19.67	11281	1	168	178	Y	TLCAGILEGGK
65	179	X2L4E2	L-amino acid oxidase (Bothrops pictus )	K.VFDHLDWIENIIAGNTDASC(+57.02)PP	N	21.24	2483.14	6.9	1242.59	2	33.31	20189	1	218	239	Y	VFDHLDWIENIIAGNTDASCPP
65	179	X2L4E2	L-amino acid oxidase (Bothrops pictus )	K.N(+.98)YTLWDKDIMLIR.L	N	5.48	1680.85	-11.5	841.425	2	21.41	12358	1	82	94	Y	NYTLWDKDIMLIR
81	17896	P82981	Thrombin-like enzyme contortrixobin (Agkistrodon contortrix contortrix)	VVGGDEC(+57.02)NINEHR.F	Y	66.26	1497.66	-4.9	749.835	2	13.69	7613	1	1	13	Y	VVGGDECNINEHR
81	17896	P82981	Thrombin-like enzyme contortrixobin (Agkistrodon contortrix contortrix)	R.TLC(+57.02)AGILEGGK.D	N	53.92	1117.58	5.9	559.801	2	19.67	11281	1	163	173	Y	TLCAGILEGGK
81	17896	P82981	Thrombin-like enzyme contortrixobin (Agkistrodon contortrix contortrix)	K.VLNEDEQIRNPK.E	N	49.59	1453.75	0.3	727.884	2	14.84	8289	1	58	69	N	VLNEDEQIRNPK
81	17896	P82981	Thrombin-like enzyme contortrixobin (Agkistrodon contortrix contortrix)	K.VFDYNDWIQSIIAGNTAATC(+57.02)PP	N	27.57	2452.14	17.1	1227.1	2	32.49	19648	1	213	234	Y	VFDYNDWIQSIIAGNTAATCPP
81	17896	P82981	Thrombin-like enzyme contortrixobin (Agkistrodon contortrix contortrix)	K.VFDYNDWIQ(+.98)SIIAGNTAATC(+57.02)PP	N	10.9	2453.12	-1.9	1227.57	2	32.85	19884	1	213	234	Y	VFDYNDWIQSIIAGNTAATCPP
173	17918	Q8UUJ1	Snake venom serine protease ussurase (Gloydius ussuriensis)	R.NSAHIAPLSLPSNPPSVGSVC(+57.02)R.V	N	87.66	2259.14	6.9	754.06	3	21.42	12365	1	97	118	Y	NSAHIAPLSLPSNPPSVGSVCR
173	17918	Q8UUJ1	Snake venom serine protease ussurase (Gloydius ussuriensis)	R.TLC(+57.02)AGILEGGK.D	N	53.92	1117.58	5.9	559.801	2	19.67	11281	1	162	172	Y	TLCAGILEGGK
57	178	Q6T5L0	Snake venom serine protease ussurase (Gloydius ussuriensis)	VIGGDEC(+57.02)NINEHR.F	N	65.35	1511.68	1.7	756.848	2	14.37	8005	3	1	13	Y	VIGGDECNINEHR
57	178	Q6T5L0	Snake venom serine protease ussurase (Gloydius ussuriensis)	K.KVPNEDEQTR.V	N	58.15	1214.59	-2	608.301	2	11.44	6285	3	59	68	N	KVPNEDEQTR
57	178	Q6T5L0	Snake venom serine protease ussurase (Gloydius ussuriensis)	R.TLC(+57.02)AGILEGGK.D	N	53.92	1117.58	5.9	559.801	2	19.67	11281	1	167	177	Y	TLCAGILEGGK
57	178	Q6T5L0	Snake venom serine protease ussurase (Gloydius ussuriensis)	K.N(+.98)YTLWDKDIMLIR.L	N	5.48	1680.85	-11.5	841.425	2	21.41	12358	1	81	93	Y	NYTLWDKDIMLIR
6	139	L7VGC1	Myotoxic protein PLA2K49 (Bothrocophias andianus)	K.MILQETGK.N	N	51.85	918.484	-0.3	460.249	2	16.35	9245	10	23	30	N	MILQETGK
6	139	L7VGC1	Myotoxic protein PLA2K49 (Bothrocophias andianus)	K.AVAIC(+57.02)LR.E	N	46.67	801.453	2.9	401.735	2	18.19	10356	9	106	112	Y	AVAICLR
6	139	L7VGC1	Myotoxic protein PLA2K49 (Bothrocophias andianus)	K.M(+15.99)ILQETGK.N	N	45.46	934.479	0.6	468.247	2	14.35	7990	6	23	30	Y	MILQETGK
6	139	L7VGC1	Myotoxic protein PLA2K49 (Bothrocophias andianus)	K.KITGC(+57.02)NPK.K	Y	42.48	916.48	3.5	459.249	2	5.79	3233	88	68	75	Y	KITGCNPK
6	139	L7VGC1	Myotoxic protein PLA2K49 (Bothrocophias andianus)	K.DRYSYSWK.D	N	39.29	1103.5	6.3	552.763	2	17.33	9838	5	77	84	N	DRYSYSWK
6	139	L7VGC1	Myotoxic protein PLA2K49 (Bothrocophias andianus)	R.YSYSWK.D	N	38.88	832.375	-1.5	417.194	2	17.79	10141	5	79	84	N	YSYSWK
6	139	L7VGC1	Myotoxic protein PLA2K49 (Bothrocophias andianus)	K.M(+15.99)ILQ(+.98)ETGK.N	N	33.09	935.463	-2.3	468.738	2	14.62	8163	1	23	30	Y	MILQETGK
6	139	L7VGC1	Myotoxic protein PLA2K49 (Bothrocophias andianus)	R.C(+57.02)C(+57.02)YVHK.C	N	32.74	865.357	2.6	433.687	2	11.74	6494	1	58	63	Y	CCYVHK
6	139	L7VGC1	Myotoxic protein PLA2K49 (Bothrocophias andianus)	K.NPAKSLGAFYC(+57.02)YC(+57.02)GWGSQ(+.98)GQPK.D	Y	14.98	2476.09	16.9	1239.08	2	40.27	24730	2	31	52	Y	NPAKSLGAFYCYCGWGSQGQPK
6	139	L7VGC1	Myotoxic protein PLA2K49 (Bothrocophias andianus)	K.N(+.98)PAKSLGAFYC(+57.02)YC(+57.02)GWGSQGQPK.D	Y	11.56	2476.09	17.1	1239.08	2	35.77	21779	1	31	52	Y	NPAKSLGAFYCYCGWGSQGQPK
6	139	L7VGC1	Myotoxic protein PLA2K49 (Bothrocophias andianus)	K.ITGC(+57.02)NPK.K	Y	7.57	788.385	11.1	789.401	1	34.17	20749	1	69	75	Y	ITGCNPK
60	40	T1E3X9	Metalloproteinase (Type III) 1 (Crotalus horridus)	R.MYDIVNVITPIYHR.M	N	85.54	1732.9	3.2	867.459	2	25.85	15285	4	226	239	N	MYDIVNVITPIYHR
60	40	T1E3X9	Metalloproteinase (Type III) 1 (Crotalus horridus)	R.QGNHYGYC(+57.02)R.K	Y	34.5	1153.47	4.4	577.746	2	12.6	7000	1	532	540	Y	QGNHYGYCR
60	40	T1E3X9	Metalloproteinase (Type III) 1 (Crotalus horridus)	K.IAC(+57.02)EPQ(+.98)DVK.C	N	24.22	1059.49	-18.7	530.743	2	16.7	9441	1	547	555	Y	IACEPQDVK
60	40	T1E3X9	Metalloproteinase (Type III) 1 (Crotalus horridus)	K.KN(+.98)PC(+57.02)NIYYSPNDEDK.G	Y	9.62	1856.79	3.6	929.405	2	24.67	14515	2	569	583	Y	KNPCNIYYSPNDEDK
60	40	T1E3X9	Metalloproteinase (Type III) 1 (Crotalus horridus)	K.KNPC(+57.02)NIYYSPN(+.98)DEDK.G	Y	9.23	1856.79	2.6	929.404	2	30.8	18538	1	569	583	Y	KNPCNIYYSPNDEDK
62	1956	U3FZS8	Aminopeptidase (Micrurus fulvius)	R.LDQVALPDFNAGAMENWGLITYR.E	N	62.45	2593.26	10.7	1297.65	2	30.08	18071	1	366	388	N	LDQVALPDFNAGAMENWGLITYR
62	1956	U3FZS8	Aminopeptidase (Micrurus fulvius)	K.QPTDLILIHSK.K	N	45.83	1263.72	7.4	632.871	2	19.69	11293	1	142	152	N	QPTDLILIHSK
62	1956	U3FZS8	Aminopeptidase (Micrurus fulvius)	R.ALEQALER.T	N	45.49	928.498	5.4	465.259	2	16.78	9497	1	963	970	N	ALEQALER
62	1956	U3FZS8	Aminopeptidase (Micrurus fulvius)	K.AFPC(+57.02)FDEPAMK.A	N	26.9	1311.56	-5.8	656.785	2	22.54	13110	1	246	256	Y	AFPCFDEPAMK
62	1956	U3FZS8	Aminopeptidase (Micrurus fulvius)	R.TWLEEK.T	Y	17.13	804.402	2.6	403.209	2	14.76	8240	2	179	184	N	TWLEEK
62	1956	U3FZS8	Aminopeptidase (Micrurus fulvius)	R.N(+.98)WRTLFQ(+.98)QFGGSSFSFSSLIQSVTQR.F	Y	12.3	3009.46	-12.7	1505.72	2	35.02	21303	1	910	935	Y	NWRTLFQQFGGSSFSFSSLIQSVTQR
62	1956	U3FZS8	Aminopeptidase (Micrurus fulvius)	R.N(+.98)MSLPGTVKAIMDR.W	Y	12.16	1532.77	15.7	767.404	2	38.56	23610	1	554	567	Y	NMSLPGTVKAIMDR
110	3096	Q7T229	Snake venom serine protease homolog (Bothrops jararacussu)	R.AAHGGLPATSR.T	Y	66.24	1036.54	0.2	519.278	2	12.29	6807	1	178	188	N	AAHGGLPATSR
110	3096	Q7T229	Snake venom serine protease homolog (Bothrops jararacussu)	R.TLC(+57.02)AGILEGGK.D	N	53.92	1117.58	5.9	559.801	2	19.67	11281	1	189	199	Y	TLCAGILEGGK
110	3096	Q7T229	Snake venom serine protease homolog (Bothrops jararacussu)	R.IMGWGTISPTK.V	N	52.15	1189.62	0.7	595.816	2	22.37	12999	1	146	156	N	IMGWGTISPTK
28	17911	P86907	Acidic phospholipase A2 (Bothrops ammodytoides)	R.C(+57.02)C(+57.02)FVHDC(+57.02)C(+57.02)YGK.V	N	65.89	1504.54	0	753.275	2	15.9	8982	1	43	53	Y	CCFVHDCCYGK
28	17911	P86907	Acidic phospholipase A2 (Bothrops ammodytoides)	K.KQIC(+57.02)EC(+57.02)DR.V	Y	59.35	1107.48	-1.9	554.746	2	11.06	6050	27	83	90	Y	KQICECDR
28	17911	P86907	Acidic phospholipase A2 (Bothrops ammodytoides)	K.QIC(+57.02)EC(+57.02)DR.V	Y	42.43	979.385	3.2	490.701	2	11.8	6540	2	84	90	Y	QICECDR
28	17911	P86907	Acidic phospholipase A2 (Bothrops ammodytoides)	HLMQFETLIKK.I	Y	5.31	1386.77	5.2	463.266	3	9.42	5159	1	1	11	N	HLMQFETLIKK
20	238	P82114	Basic phospholipase A2 homolog 1 (Bothrops moojeni)	K.MILQETGK.N	N	51.85	918.484	-0.3	460.249	2	16.35	9245	10	8	15	N	MILQETGK
20	238	P82114	Basic phospholipase A2 homolog 1 (Bothrops moojeni)	K.AVAIC(+57.02)LR.E	N	46.67	801.453	2.9	401.735	2	18.19	10356	9	91	97	Y	AVAICLR
20	238	P82114	Basic phospholipase A2 homolog 1 (Bothrops moojeni)	K.KLTNC(+57.02)DPK.K	Y	45.71	974.486	2.8	488.251	2	11.23	6156	6	53	60	Y	KLTNCDPK
20	238	P82114	Basic phospholipase A2 homolog 1 (Bothrops moojeni)	K.M(+15.99)ILQETGK.N	N	45.46	934.479	0.6	468.247	2	14.35	7990	6	8	15	Y	MILQETGK
20	238	P82114	Basic phospholipase A2 homolog 1 (Bothrops moojeni)	K.M(+15.99)ILQ(+.98)ETGK.N	N	33.09	935.463	-2.3	468.738	2	14.62	8163	1	8	15	Y	MILQETGK
20	238	P82114	Basic phospholipase A2 homolog 1 (Bothrops moojeni)	R.C(+57.02)C(+57.02)YVHK.C	N	32.74	865.357	2.6	433.687	2	11.74	6494	1	43	48	Y	CCYVHK
20	238	P82114	Basic phospholipase A2 homolog 1 (Bothrops moojeni)	K.KLTNC(+57.02)DPKK.D	Y	25.49	1102.58	5.6	552.301	2	11.16	6111	1	53	61	Y	KLTNCDPKK
20	238	P82114	Basic phospholipase A2 homolog 1 (Bothrops moojeni)	K.DRYSYDWKNK.T	Y	14.94	1373.64	2.3	687.827	2	17.54	9977	1	62	71	N	DRYSYDWKNK
52	190	Q90ZI3	Zinc metalloproteinase-disintegrin-like HV1 (Protobothrops flavoviridis)	K.IHHLVAIAMAHEMGHNLGMDHDK.D	N	87.41	2576.22	-0.2	859.747	3	20.08	11503	4	326	348	N	IHHLVAIAMAHEMGHNLGMDHDK
52	190	Q90ZI3	Zinc metalloproteinase-disintegrin-like HV1 (Protobothrops flavoviridis)	K.IHHLVAIAMAHEMGHN(+.98)LGMDHDK.D	N	52.99	2577.2	6.2	1289.62	2	20.13	11531	2	326	348	Y	IHHLVAIAMAHEMGHNLGMDHDK
52	190	Q90ZI3	Zinc metalloproteinase-disintegrin-like HV1 (Protobothrops flavoviridis)	K.IAC(+57.02)EPQNVK.C	Y	18.65	1057.52	4.5	529.771	2	13.58	7543	1	548	556	Y	IACEPQNVK
52	190	Q90ZI3	Zinc metalloproteinase-disintegrin-like HV1 (Protobothrops flavoviridis)	K.YGRNLTTLR.T	Y	17.01	1092.6	-17.5	547.3	2	16.26	9194	1	216	224	N	YGRNLTTLR
70	17904	O93421	Snake venom serine protease pallase (Agkistrodon halys)	VIGGDEC(+57.02)NINEHR.F	N	65.35	1511.68	1.7	756.848	2	14.37	8005	3	1	13	Y	VIGGDECNINEHR
70	17904	O93421	Snake venom serine protease pallase (Agkistrodon halys)	R.TLC(+57.02)AGILEGGK.D	N	53.92	1117.58	5.9	559.801	2	19.67	11281	1	165	175	Y	TLCAGILEGGK
70	17904	O93421	Snake venom serine protease pallase (Agkistrodon halys)	K.VFDHLDWIENIIAGNTDASC(+57.02)PP	N	21.24	2483.14	6.9	1242.59	2	33.31	20189	1	215	236	Y	VFDHLDWIENIIAGNTDASCPP
25	74	P0DI92	Phospholipase A2 homolog (Bothrops marajoensis)	SLLELGKM(+15.99)ILQETGK.M	Y	71.96	1674.92	8.1	838.475	2	27.24	16200	2	1	15	Y	SLLELGKMILQETGK
25	74	P0DI92	Phospholipase A2 homolog (Bothrops marajoensis)	SLLELGKMILQETGK.M	Y	70.9	1658.93	-4.4	830.467	2	28.87	17271	3	1	15	N	SLLELGKMILQETGK
25	74	P0DI92	Phospholipase A2 homolog (Bothrops marajoensis)	K.MILQETGK.M	N	51.85	918.484	-0.3	460.249	2	16.35	9245	10	8	15	N	MILQETGK
25	74	P0DI92	Phospholipase A2 homolog (Bothrops marajoensis)	K.M(+15.99)ILQETGK.M	N	45.46	934.479	0.6	468.247	2	14.35	7990	6	8	15	Y	MILQETGK
25	74	P0DI92	Phospholipase A2 homolog (Bothrops marajoensis)	SLLELGKMILQ(+.98)ETGK.M	Y	43.75	1659.91	-9.5	830.955	2	32.28	19510	1	1	15	Y	SLLELGKMILQETGK
25	74	P0DI92	Phospholipase A2 homolog (Bothrops marajoensis)	K.M(+15.99)ILQ(+.98)ETGK.M	N	33.09	935.463	-2.3	468.738	2	14.62	8163	1	8	15	Y	MILQETGK
171	17914	Q9PSN3	Thrombin-like enzyme bilineobin (Agkistrodon bilineatus )	IIGGDEC(+57.02)NINEHR.F	N	65.1	1525.69	4.1	763.857	2	15.44	8689	1	1	13	Y	IIGGDECNINEHR
171	17914	Q9PSN3	Thrombin-like enzyme bilineobin (Agkistrodon bilineatus )	R.ILC(+57.02)AGVLEGGIDTC(+57.02)K.R	Y	62.84	1604.79	0.5	803.403	2	22.22	12900	1	165	179	Y	ILCAGVLEGGIDTCK
83	80	P34182	Zinc metalloproteinase/disintegrin (Crotalus atrox)	R.STGVVQDHSEINLR.V	Y	75.26	1553.78	-2.4	777.895	2	16.82	9528	1	309	322	N	STGVVQDHSEINLR
83	80	P34182	Zinc metalloproteinase/disintegrin (Crotalus atrox)	R.AYIGGIC(+57.02)DPK.R	Y	40.39	1092.53	-4.3	547.269	2	18.21	10370	3	298	307	Y	AYIGGICDPK
83	80	P34182	Zinc metalloproteinase/disintegrin (Crotalus atrox)	K.GLFSKDYSETHYSFDGR.K	Y	5.15	2007.9	-17.1	1004.94	2	19.51	11180	1	75	91	N	GLFSKDYSETHYSFDGR
67	172	F8S116	Snake venom serine proteinase 5 (Crotalus adamanteus)	K.KVPNEDEQTR.N	N	58.15	1214.59	-2	608.301	2	11.44	6285	3	81	90	N	KVPNEDEQTR
67	172	F8S116	Snake venom serine proteinase 5 (Crotalus adamanteus)	R.TLC(+57.02)AGILEGGK.D	N	53.92	1117.58	5.9	559.801	2	19.67	11281	1	187	197	Y	TLCAGILEGGK
67	172	F8S116	Snake venom serine proteinase 5 (Crotalus adamanteus)	K.VFDYNDWIQSIIAGNTAATC(+57.02)PP	N	27.57	2452.14	17.1	1227.1	2	32.49	19648	1	237	258	Y	VFDYNDWIQSIIAGNTAATCPP
67	172	F8S116	Snake venom serine proteinase 5 (Crotalus adamanteus)	K.VFDYNDWIQ(+.98)SIIAGNTAATC(+57.02)PP	N	10.9	2453.12	-1.9	1227.57	2	32.85	19884	1	237	258	Y	VFDYNDWIQSIIAGNTAATCPP
69	17898	P28891	Snake venom metalloproteinase fibrolase (Agkistrodon contortrix contortrix)	R.YVQLVIVADHR.M	Y	67.15	1311.73	1	656.873	2	20.63	11840	3	8	18	N	YVQLVIVADHR
69	17898	P28891	Snake venom metalloproteinase fibrolase (Agkistrodon contortrix contortrix)	K.DYQTFLTVNNPQC(+57.02)ILNKP	Y	32.48	2164.06	-6.4	1083.03	2	25.97	15364	1	186	203	Y	DYQTFLTVNNPQCILNKP
69	17898	P28891	Snake venom metalloproteinase fibrolase (Agkistrodon contortrix contortrix)	R.ETDLLRR.Q	N	32.46	901.498	0.7	451.757	2	14.6	8154	1	84	90	N	ETDLLRR
172	17915	J9ZZN7	Glutathione peroxidase (Thamnophis elegans)	K.QEPGQNSEILQGIK.H	Y	62.84	1539.79	13.1	770.912	2	19.74	11328	1	133	146	N	QEPGQNSEILQGIK
172	17915	J9ZZN7	Glutathione peroxidase (Thamnophis elegans)	R.LVILGFPC(+57.02)NQFGK.Q	Y	61.53	1491.79	0.7	746.903	2	26.6	15780	1	120	132	Y	LVILGFPCNQFGK
108	2260	C5H5D4	Zinc metalloproteinase-disintegrin-like batroxstatin-3 (Bothrops atrox)	R.YLISHTPQC(+57.02)ILNEPLR.T	Y	83.58	1953.01	0.1	977.514	2	21.82	12636	2	191	206	Y	YLISHTPQCILNEPLR
108	2260	C5H5D4	Zinc metalloproteinase-disintegrin-like batroxstatin-3 (Bothrops atrox)	K.EDVKC(+57.02)GRLYC(+57.02)K.V	Y	19.71	1426.67	-5.8	714.338	2	15.77	8907	1	362	372	Y	EDVKCGRLYCK
108	2260	C5H5D4	Zinc metalloproteinase-disintegrin-like batroxstatin-3 (Bothrops atrox)	K.TYHLVAVTMAHELGHNLGMDHDR.D	Y	9.42	2616.23	9.9	1309.14	2	21.01	12092	1	136	158	N	TYHLVAVTMAHELGHNLGMDHDR
438	138	Q2QA03	Metalloproteinase P-II (Crotalus durissus durissus)	R.VAVTMTHELGHNLGIR.H	Y	90.68	1746.92	1.9	874.469	2	19.07	10895	1	323	338	N	VAVTMTHELGHNLGIR
84	17935	P00621	Acidic phospholipase A2 CM-II (Bitis nasicornis)	R.C(+57.02)C(+57.02)FVHDC(+57.02)C(+57.02)YGK.M	N	65.89	1504.54	0	753.275	2	15.9	8982	1	41	51	Y	CCFVHDCCYGK
84	17935	P00621	Acidic phospholipase A2 CM-II (Bitis nasicornis)	K.KELC(+57.02)EC(+57.02)DR.V	Y	48.87	1108.46	6	555.243	2	11.35	6227	4	81	88	Y	KELCECDR
103	17958	C9E1S0	Zinc metalloproteinase-disintegrin-like VMP-III (Agkistrodon piscivorus leucostoma)	R.SAGIIQDHNK.L	Y	56.46	1081.55	4.1	541.785	2	12.35	6842	1	316	325	N	SAGIIQDHNK
103	17958	C9E1S0	Zinc metalloproteinase-disintegrin-like VMP-III (Agkistrodon piscivorus leucostoma)	K.RSAGIIQDHNK.L	Y	54.43	1237.65	-2.6	619.832	2	11.53	6351	1	315	325	N	RSAGIIQDHNK
103	17958	C9E1S0	Zinc metalloproteinase-disintegrin-like VMP-III (Agkistrodon piscivorus leucostoma)	K.ASQLVVTPEEQRYLNTK.K	Y	18.71	1975.04	-19.1	988.507	2	41.49	25532	2	183	199	N	ASQLVVTPEEQRYLNTK
103	17958	C9E1S0	Zinc metalloproteinase-disintegrin-like VMP-III (Agkistrodon piscivorus leucostoma)	K.ASQ(+.98)LVVTPEEQRYLNTK.K	Y	7.31	1976.02	-11.4	989.007	2	40.45	24851	1	183	199	Y	ASQLVVTPEEQRYLNTK
37	17993	P0DJJ5	Snake venom 5'-nucleotidase(Gloydius blomhoffii blomhoffii)	SFELTILHTNDVHAR.V	Y	89.09	1751.9	10.1	876.964	2	21.8	12619	14	1	15	N	SFELTILHTNDVHAR
42	117	J7H670	L-amino acid oxidase Lm29 (Lachesis muta muta)	K.STTDLPSR.F	N	50.47	875.435	2.3	438.726	2	13.69	7617	2	364	371	N	STTDLPSR
42	117	J7H670	L-amino acid oxidase Lm29 (Lachesis muta muta)	K.IFLTC(+57.02)TK.K	N	40.3	881.468	-3.7	441.74	2	17.83	10168	2	345	351	Y	IFLTCTK
42	117	J7H670	L-amino acid oxidase Lm29 (Lachesis muta muta)	K.HDDIFGYEK.R	N	31.51	1122.5	3.4	562.258	2	18.37	10467	1	241	249	N	HDDIFGYEK
42	117	J7H670	L-amino acid oxidase Lm29 (Lachesis muta muta)	R.ITFEPPLPPK.K	N	19.13	1137.64	-7.2	569.825	2	7.62	4251	7	320	329	N	ITFEPPLPPK
42	117	J7H670	L-amino acid oxidase Lm29 (Lachesis muta muta)	R.IYFAGEYTAQFHGWIDSTIK.S	N	15.74	2346.13	-5	1174.07	2	36.17	22037	1	470	489	N	IYFAGEYTAQFHGWIDSTIK
42	117	J7H670	L-amino acid oxidase Lm29 (Lachesis muta muta)	R.AGGRVRTYR.N	N	9.27	1034.57	-7.4	518.29	2	18.42	10501	1	86	94	N	AGGRVRTYR
42	117	J7H670	L-amino acid oxidase Lm29 (Lachesis muta muta)	K.KAHALR.S	N	5.83	694.424	5.6	695.435	1	28.72	17172	1	330	335	N	KAHALR
180	159	P84907	Snake venom metalloproteinase leucurolysin-A (Bothrops leucurus)	R.VAVTMAHELGHNLGMR.H	Y	88.73	1734.87	3.7	868.443	2	19.27	11025	2	136	151	N	VAVTMAHELGHNLGMR
175	17940	V8NJK5	Uncharacterized protein (Ophiophagus hannah)	R.FVHC(+57.02)DGC(+57.02)NR.G	Y	61.62	1163.46	0.2	582.737	2	11.88	6585	1	195	203	Y	FVHCDGCNR
175	17940	V8NJK5	Uncharacterized protein (Ophiophagus hannah)	R.FVHC(+57.02)DGC(+57.02)SR.G	Y	54.15	1136.45	2.6	569.233	2	11.9	6600	1	606	614	Y	FVHCDGCSR
113	203	P00624	Acidic phospholipase A2 (Crotalus atrox)	R.C(+57.02)C(+57.02)FVHDC(+57.02)C(+57.02)YGK.A	N	65.89	1504.54	0	753.275	2	15.9	8982	1	59	69	Y	CCFVHDCCYGK
113	203	P00624	Acidic phospholipase A2 (Crotalus atrox)	K.YWLFPPK.N	Y	40.67	949.506	0.1	475.76	2	26.38	15634	2	123	129	N	YWLFPPK
59	161	P0CJ34	Bradykinin inhibitor peptide (Crotalus atrox)	TPPAGPDVGPR	Y	85.96	1062.55	6.4	532.284	2	15.43	8681	7	1	11	N	TPPAGPDVGPR
112	62	P15167	Snake venom metalloproteinase atrolysin-D (Crotalus atrox)	R.YIELVVVADHR.V	N	58	1312.71	4.5	657.367	2	21.54	12447	2	198	208	N	YIELVVVADHR
112	62	P15167	Snake venom metalloproteinase atrolysin-D (Crotalus atrox)	K.YNSDLNTIR.T	N	53.04	1094.54	5.5	548.278	2	16.71	9446	1	213	221	N	YNSDLNTIR
439	17994	P83912	Zinc metalloproteinase-disintegrin jerdonitin (Protobothrops jerdonii)	R.HDNAQLLTGMIFNEK.I	Y	83.76	1729.85	1.9	865.932	2	24	14073	1	280	294	N	HDNAQLLTGMIFNEK
87	261	Q8JIV8	Snaclec clone 2100755 (Deinagkistrodon acutus)	R.RPYC(+57.02)TVMVVK.T	Y	52.91	1251.65	-1.6	626.83	2	16.72	9456	1	116	125	Y	RPYCTVMVVK
87	261	Q8JIV8	Snaclec clone 2100755 (Deinagkistrodon acutus)	R.EEEAFVGK.M	Y	37.09	907.429	1.8	454.722	2	15.44	8684	1	69	76	N	EEEAFVGK
87	261	Q8JIV8	Snaclec clone 2100755 (Deinagkistrodon acutus)	R.IFWFNR.G	Y	34.53	881.455	1	441.735	2	24.64	14495	2	129	134	N	IFWFNR
18	8929	Q92031	Snake venom metalloproteinase ACLF (Agkistrodon contortrix laticinctus)	R.YVELVIVADHR.M	N	65.51	1312.71	5.1	657.368	2	21.15	12187	49	198	208	N	YVELVIVADHR
18	8929	Q92031	Snake venom metalloproteinase ACLF (Agkistrodon contortrix laticinctus)	R.ETDLLRR.Q	N	32.46	901.498	0.7	451.757	2	14.6	8154	1	274	280	N	ETDLLRR
174	8882	U3TAD9	Glutaminyl cyclase (Protobothrops flavoviridis)	MWQNDLHPILIER.Y	Y	55.7	1663.85	3.8	832.936	2	22.86	13320	1	1	13	N	MWQNDLHPILIER
174	8882	U3TAD9	Glutaminyl cyclase (Protobothrops flavoviridis)	K.LIFFDGEEAFVR.W	Y	49.01	1441.72	-2.8	721.867	2	27.61	16446	1	133	144	N	LIFFDGEEAFVR
8	243	Q2YHJ4	Basic phospholipase A2 homolog Tbo-K49 (Trimeresurus borneensis)	K.MILQETGK.N	N	51.85	918.484	-0.3	460.249	2	16.35	9245	10	24	31	N	MILQETGK
8	243	Q2YHJ4	Basic phospholipase A2 homolog Tbo-K49 (Trimeresurus borneensis)	K.M(+15.99)ILQETGK.N	N	45.46	934.479	0.6	468.247	2	14.35	7990	6	24	31	Y	MILQETGK
8	243	Q2YHJ4	Basic phospholipase A2 homolog Tbo-K49 (Trimeresurus borneensis)	K.EMC(+57.02)EC(+57.02)DK.A	N	33.93	970.319	-2.8	486.166	2	5.15	2879	73	100	106	Y	EMCECDK
8	243	Q2YHJ4	Basic phospholipase A2 homolog Tbo-K49 (Trimeresurus borneensis)	K.M(+15.99)ILQ(+.98)ETGK.N	N	33.09	935.463	-2.3	468.738	2	14.62	8163	1	24	31	Y	MILQETGK
8	243	Q2YHJ4	Basic phospholipase A2 homolog Tbo-K49 (Trimeresurus borneensis)	R.C(+57.02)C(+57.02)FMHK.C	Y	32.47	881.335	-5.7	441.672	2	12.9	7176	9	59	64	Y	CCFMHK
102	17954	C0HJC1	Acidic phospholipase A2 BlatPLA2 (Bothriechis lateralis)	R.C(+57.02)C(+57.02)FVHDC(+57.02)C(+57.02)YGK.V	N	65.89	1504.54	0	753.275	2	15.9	8982	1	43	53	Y	CCFVHDCCYGK
102	17954	C0HJC1	Acidic phospholipase A2 BlatPLA2 (Bothriechis lateralis)	SLLQ(+.98)FREM(+15.99)ITKM(+15.99)TGK.E	Y	21.37	1814.93	8.7	908.479	2	32.52	19672	3	1	15	Y	SLLQFREMITKMTGK
102	17954	C0HJC1	Acidic phospholipase A2 BlatPLA2 (Bothriechis lateralis)	SLLQ(+.98)FREMITKMTGK.E	Y	14.34	1782.94	-6.5	892.47	2	34.05	20674	1	1	15	Y	SLLQFREMITKMTGK
440	1504	Q8AY79	Beta-fibrinogenase stejnefibrase-2 (Trimeresurus stejnegeri)	K.LLNEDEQIRNPK.E	Y	74.77	1467.77	0	734.891	2	15.91	8990	1	82	93	N	LLNEDEQIRNPK
114	17941	O13060	Beta-fibrinogenase stejnefibrase-2 (Trimeresurus stejnegeri)	R.TLC(+57.02)AGILEGGK.D	N	53.92	1117.58	5.9	559.801	2	19.67	11281	1	189	199	Y	TLCAGILEGGK
114	17941	O13060	Beta-fibrinogenase stejnefibrase-2 (Trimeresurus stejnegeri)	R.KPGLYTK.V	N	40.84	805.47	3	403.743	2	11.45	6298	2	232	238	N	KPGLYTK
139	17964	P86805	Basic phospholipase A2 9 (Crotalus durissus cumanensis)	R.C(+57.02)C(+57.02)FVHDC(+57.02)C(+57.02)YGK.V	N	65.89	1504.54	0	753.275	2	15.9	8982	1	42	52	Y	CCFVHDCCYGK
139	17964	P86805	Basic phospholipase A2 9 (Crotalus durissus cumanensis)	K.VAKC(+57.02)NTKWDIYSYSLK.S	Y	15.34	1974.99	6.2	988.507	2	41.6	25603	3	53	68	Y	VAKCNTKWDIYSYSLK
63	33	P30431	Zinc metalloproteinase-disintegrin-like jararhagin (Bothrops jararaca )	K.IPC(+57.02)APEDVK.C	N	48.98	1027.5	-1.2	514.757	2	16.25	9188	3	508	516	Y	IPCAPEDVK
63	33	P30431	Zinc metalloproteinase-disintegrin-like jararhagin (Bothrops jararaca )	K.VC(+57.02)SNGHC(+57.02)VDVATAY	N	37.17	1551.64	-4.4	776.826	2	17.58	10000	2	558	571	Y	VCSNGHCVDVATAY
63	33	P30431	Zinc metalloproteinase-disintegrin-like jararhagin (Bothrops jararaca )	K.MFYSNDDEHKGMVLPGTKC(+57.02)ADGK.V	Y	16.19	2599.15	-14.5	1300.56	2	22.93	13366	1	535	557	Y	MFYSNDDEHKGMVLPGTKCADGK
63	33	P30431	Zinc metalloproteinase-disintegrin-like jararhagin (Bothrops jararaca )	K.SGSQC(+57.02)GHGDC(+57.02)C(+57.02)EQC(+57.02)K.F	N	5.44	1768.6	-17.3	885.293	2	11.26	6178	1	399	413	Y	SGSQCGHGDCCEQCK
63	33	P30431	Zinc metalloproteinase-disintegrin-like jararhagin (Bothrops jararaca )	K.DNSPGQ(+.98)N(+.98)NPC(+57.02)K.M	N	5.3	1231.48	14.8	616.755	2	11.77	6518	1	524	534	Y	DNSPGQNNPCK
117	18000	V8PBN7	Ectonucleotide pyrophosphatase/phosphodiesterase family member 6 (Ophiophagus hannah)	K.FVSPLTLVAEER.W	Y	71.88	1359.74	6.8	680.882	2	26.67	15823	3	162	173	N	FVSPLTLVAEER
115	9333	T2HRU2	Serine protease (Protobothrops flavoviridis)	K.VLNEDEQIRNPK.E	N	49.59	1453.75	0.3	727.884	2	14.84	8289	1	84	95	N	VLNEDEQIRNPK
115	9333	T2HRU2	Serine protease (Protobothrops flavoviridis)	R.KPGIYTK.V	N	40.84	805.47	3	403.743	2	11.45	6298	2	232	238	N	KPGIYTK
76	17907	Q4VM08	Zinc metalloproteinase-disintegrin-like VLAIP-A (Macrovipera lebetina)	R.KIPC(+57.02)APQDVK.C	N	56.73	1154.61	-1.5	578.312	2	14.6	8153	3	551	560	Y	KIPCAPQDVK
76	17907	Q4VM08	Zinc metalloproteinase-disintegrin-like VLAIP-A (Macrovipera lebetina)	K.ASQLN(+.98)LTPEQR.R	Y	23.73	1256.64	18.3	629.337	2	39.36	24134	4	186	196	Y	ASQLNLTPEQR
76	17907	Q4VM08	Zinc metalloproteinase-disintegrin-like VLAIP-A (Macrovipera lebetina)	K.QPEQKYEDAM(+15.99)Q(+.98)YEFKVK.G	Y	10.59	2177	13	1089.52	2	34.98	21275	1	49	65	Y	QPEQKYEDAMQYEFKVK
441	2114	Q7SZE0	Zinc metalloproteinase/disintegrin (Gloydius saxatilis)	K.ASQLVVTPEQQR.F	Y	68.2	1354.72	2.5	678.369	2	16.77	9488	1	183	194	N	ASQLVVTPEQQR
176	8928	E5L0E5	Venom plasminogen activator (Agkistrodon piscivorus leucostoma)	R.IMGWGTISPTK.V	N	52.15	1189.62	0.7	595.816	2	22.37	12999	1	144	154	N	IMGWGTISPTK
176	8928	E5L0E5	Venom plasminogen activator (Agkistrodon piscivorus leucostoma)	K.ILNEDEQTR.D	Y	30.94	1116.54	2.3	559.279	2	14.18	7893	1	82	90	N	ILNEDEQTR
178	1537	U3TDD4	Dipeptidyl peptidase iv (Protobothrops flavoviridis)	K.TTPNASPVQITENGAENK.I	Y	57.21	1869.91	-4.1	935.957	2	17.63	10031	1	111	128	N	TTPNASPVQITENGAENK
178	1537	U3TDD4	Dipeptidyl peptidase iv (Protobothrops flavoviridis)	R.NNVYVK.T	N	19.76	735.391	-3.3	736.396	1	11.92	6611	1	105	110	N	NNVYVK
150	9891	T2HPV4	Serine protease (Protobothrops flavoviridis)	R.TLC(+57.02)AGILEGGK.S	N	53.92	1117.58	5.9	559.801	2	19.67	11281	1	147	157	Y	TLCAGILEGGK
150	9891	T2HPV4	Serine protease (Protobothrops flavoviridis)	K.VFYYIDWIQ(+.98)SIIAGNTDATC(+57.02)PP	Y	22.93	2544.19	-13.2	1273.08	2	34.77	21147	1	197	218	Y	VFYYIDWIQSIIAGNTDATCPP
150	9891	T2HPV4	Serine protease (Protobothrops flavoviridis)	K.VFYYIDWIQSIIAGNTDATC(+57.02)PP	Y	7.17	2543.2	15.8	1272.63	2	35.8	21800	1	197	218	Y	VFYYIDWIQSIIAGNTDATCPP
61	496	E9JG92	Metalloproteinase (Echis coloratus)	R.KIPC(+57.02)APQDVK.C	N	56.73	1154.61	-1.5	578.312	2	14.6	8153	3	552	561	Y	KIPCAPQDVK
61	496	E9JG92	Metalloproteinase (Echis coloratus)	R.C(+57.02)MDQHK.G	Y	16.66	817.321	18.5	409.675	2	11.94	6622	5	584	589	Y	CMDQHK
61	496	E9JG92	Metalloproteinase (Echis coloratus)	K.MHYRC(+57.02)M(+15.99)DQ(+.98)HK.G	Y	5.54	1421.56	16.4	711.801	2	20.41	11702	1	580	589	Y	MHYRCMDQHK
30	244	B5U6Y4	Phospholipase A2 homolog (Echis ocellatus)	K.MIIQETGK.S	N	51.85	918.484	-0.3	460.249	2	16.35	9245	10	24	31	N	MIIQETGK
30	244	B5U6Y4	Phospholipase A2 homolog (Echis ocellatus)	K.M(+15.99)IIQETGK.S	N	45.46	934.479	0.6	468.247	2	14.35	7990	6	24	31	Y	MIIQETGK
30	244	B5U6Y4	Phospholipase A2 homolog (Echis ocellatus)	K.M(+15.99)IIQ(+.98)ETGK.S	N	33.09	935.463	-2.3	468.738	2	14.62	8163	1	24	31	Y	MIIQETGK
30	244	B5U6Y4	Phospholipase A2 homolog (Echis ocellatus)	R.ENLQ(+.98)TYNK.K	Y	24.42	1009.47	-3.4	505.741	2	15.92	8999	1	114	121	Y	ENLQTYNK
30	244	B5U6Y4	Phospholipase A2 homolog (Echis ocellatus)	K.AVAVC(+57.02)LRENLQTYNK.K	Y	11.22	1777.91	-15.8	889.95	2	19.63	11256	1	107	121	Y	AVAVCLRENLQTYNK
104	223	Q4JHE2	L-amino-acid oxidase (Notechis scutatus scutatus)	K.STTDLPSR.F	N	50.47	875.435	2.3	438.726	2	13.69	7617	2	365	372	N	STTDLPSR
104	223	Q4JHE2	L-amino-acid oxidase (Notechis scutatus scutatus)	R.ESLEK.V	N	21.41	604.307	-12	605.307	1	13.37	7424	1	178	182	N	ESLEK
104	223	Q4JHE2	L-amino-acid oxidase (Notechis scutatus scutatus)	K.DPGVFKYPVEPSEEGKSASQ(+.98)LYR.E	Y	5.92	2583.25	-1.6	1292.63	2	35.16	21397	1	155	177	Y	DPGVFKYPVEPSEEGKSASQLYR
104	223	Q4JHE2	L-amino-acid oxidase (Notechis scutatus scutatus)	K.KAHALR.S	N	5.83	694.424	5.6	695.435	1	28.72	17172	1	331	336	N	KAHALR
182	11147	P85420	Snake venom metalloproteinase atroxlysin-1 (Bothrops atrox)	R.KTDLLNRK.S	Y	40.69	986.587	5.4	494.304	2	11.69	6461	1	83	90	N	KTDLLNRK
182	11147	P85420	Snake venom metalloproteinase atroxlysin-1 (Bothrops atrox)	K.TDLLNRK.S	Y	34.37	858.492	5.6	430.256	2	13.67	7601	1	84	90	N	TDLLNRK
145	2614	V8P9G9	Dipeptidyl peptidase 4 (Ophiophagus hannah)	K.AGAINPTIR.L	Y	46.56	911.519	-0.5	456.767	2	15.99	9041	1	254	262	N	AGAINPTIR
145	2614	V8P9G9	Dipeptidyl peptidase 4 (Ophiophagus hannah)	R.NNVYVK.T	N	19.76	735.391	-3.3	736.396	1	11.92	6611	1	165	170	N	NNVYVK
145	2614	V8P9G9	Dipeptidyl peptidase 4 (Ophiophagus hannah)	R.YNYEKVWR.H	Y	10.65	1156.57	13	579.298	2	19.21	10986	1	113	120	N	YNYEKVWR
177	452	V8NHK8	Dipeptidyl peptidase 4 (Ophiophagus hannah)	R.ALEQALER.T	N	45.49	928.498	5.4	465.259	2	16.78	9497	1	127	134	N	ALEQALER
177	452	V8NHK8	Dipeptidyl peptidase 4 (Ophiophagus hannah)	R.ESRASLGPGQAC(+57.02)K.V	Y	20.49	1359.66	5.2	1360.67	1	35.24	21445	1	823	835	Y	ESRASLGPGQACK
326	8947	J3RY78	Snake venom metalloproteinase (Type II) 7 (Crotalus adamanteus)	R.YHFVANR.M	Y	55.31	905.451	5.6	453.735	2	14.21	7913	1	320	326	N	YHFVANR
326	8947	J3RY78	Snake venom metalloproteinase (Type II) 7 (Crotalus adamanteus)	R.GDWNNDIC(+57.02)TGQ(+.98)SAEC(+57.02)PN(+.98)K.G	N	5.41	2066.79	19.4	1034.42	2	37.93	23195	1	459	476	Y	GDWNNDICTGQSAECPNK
442	18078	J3RY82	Snake venom metalloproteinase (Type II) 7 (Crotalus adamanteus)	K.RSTGIVQDHSK.L	Y	54.48	1226.64	2.1	614.327	2	11.19	6132	1	314	324	N	RSTGIVQDHSK
179	17960	A0A0B8RRE3	Ig lambda chain (Boiga irregularis)	R.FVHC(+57.02)DGC(+57.02)SNR.G	Y	42.61	1250.49	-7.1	626.249	2	11.84	6561	1	62	71	Y	FVHCDGCSNR
179	17960	A0A0B8RRE3	Ig lambda chain (Boiga irregularis)	K.ALTGSGSC(+57.02)	Y	18.06	751.317	19.4	752.339	1	33.99	20633	1	222	229	Y	ALTGSGSC
89	17956	E9NW27	Zinc metalloproteinase/disintegrin PMMP-2 (Protobothrops mucrosquamatus)	R.C(+57.02)TGQSADC(+57.02)PR.N	N	39.33	1150.45	0.8	576.232	2	11.36	6232	2	470	479	Y	CTGQSADCPR
89	17956	E9NW27	Zinc metalloproteinase/disintegrin PMMP-2 (Protobothrops mucrosquamatus)	K.APVAGM(+15.99)C(+57.02)Q(+.98)PDR.S	Y	22.29	1217.52	-17.6	609.755	2	15.94	9010	1	302	312	Y	APVAGMCQPDR
89	17956	E9NW27	Zinc metalloproteinase/disintegrin PMMP-2 (Protobothrops mucrosquamatus)	R.C(+57.02)TGQ(+.98)SADC(+57.02)PR.N	N	16.07	1151.43	15.7	576.733	2	11.07	6053	1	470	479	Y	CTGQSADCPR
12	17948	P80963	Basic phospholipase A2 homolog Bsc-K49 (Bothriechis schlegelii)	K.EMC(+57.02)EC(+57.02)DK.A	N	33.93	970.319	-2.8	486.166	2	5.15	2879	73	100	106	Y	EMCECDK
12	17948	P80963	Basic phospholipase A2 homolog Bsc-K49 (Bothriechis schlegelii)	R.C(+57.02)C(+57.02)YVHK.C	N	32.74	865.357	2.6	433.687	2	11.74	6494	1	59	64	Y	CCYVHK
90	17965	O57413	Zinc metalloproteinase/disintegrin (Protobothrops mucrosquamatus)	R.C(+57.02)TGQSADC(+57.02)PR.N	N	39.33	1150.45	0.8	576.232	2	11.36	6232	2	467	476	Y	CTGQSADCPR
90	17965	O57413	Zinc metalloproteinase/disintegrin (Protobothrops mucrosquamatus)	K.C(+57.02)DTC(+57.02)IM(+15.99)SAVISDKQSK.L	Y	17.65	1857.83	-19.7	929.903	2	23.71	13883	1	351	366	Y	CDTCIMSAVISDKQSK
90	17965	O57413	Zinc metalloproteinase/disintegrin (Protobothrops mucrosquamatus)	R.C(+57.02)TGQ(+.98)SADC(+57.02)PR.N	N	16.07	1151.43	15.7	576.733	2	11.07	6053	1	467	476	Y	CTGQSADCPR
45	18086	A0A068B4V7	C-type lectin alpha (Gloydius intermedius)	K.DYVWIGLR.V	Y	47.4	1020.54	-0.5	511.277	2	24.25	14236	10	89	96	N	DYVWIGLR
53	75	V8NBB5	Trichohyalin (Ophiophagus hannah)	R.AQIAIIVEQ(+.98)EQ(+.98)IRK.K	Y	21.93	1639.91	17.6	820.979	2	20.67	11864	2	2542	2555	Y	AQIAIIVEQEQIRK
53	75	V8NBB5	Trichohyalin (Ophiophagus hannah)	K.IQM(+15.99)AAVEEQ(+.98)Q(+.98)QAKESYLEEK.K	Y	18.38	2369.09	-17.1	1185.53	2	37.85	23139	1	1057	1076	Y	IQMAAVEEQQQAKESYLEEK
53	75	V8NBB5	Trichohyalin (Ophiophagus hannah)	K.TLEAVER.A	Y	18.19	816.434	-1.8	409.224	2	21.59	12483	1	1039	1045	N	TLEAVER
53	75	V8NBB5	Trichohyalin (Ophiophagus hannah)	K.KNAM(+15.99)EERDK.A	Y	16.69	1135.53	6.4	568.775	2	13.57	7541	1	2032	2040	Y	KNAMEERDK
53	75	V8NBB5	Trichohyalin (Ophiophagus hannah)	K.AQM(+15.99)AMIQEQ(+.98)EK.I	Y	15.83	1322.58	-18.8	662.287	2	23.88	13995	1	1704	1714	Y	AQMAMIQEQEK
53	75	V8NBB5	Trichohyalin (Ophiophagus hannah)	R.QIQEQ(+.98)QEEKASERNAQ(+.98)EALK.K	Y	15.7	2358.13	-6.7	1180.06	2	30.19	18141	5	1739	1758	Y	QIQEQQEEKASERNAQEALK
53	75	V8NBB5	Trichohyalin (Ophiophagus hannah)	K.LQEEQEN(+.98)AGK.K	Y	14.68	1145.52	-12.7	1146.51	1	37.98	23227	6	2482	2491	Y	LQEEQENAGK
53	75	V8NBB5	Trichohyalin (Ophiophagus hannah)	R.QIQEQ(+.98)Q(+.98)EEKASERNAQEALK.K	Y	13.38	2358.13	6.5	1180.08	2	34.83	21184	5	1739	1758	Y	QIQEQQEEKASERNAQEALK
53	75	V8NBB5	Trichohyalin (Ophiophagus hannah)	K.AQ(+.98)SSQHALEIAHK.Q	Y	12.97	1419.71	2.1	710.864	2	22.11	12827	3	2712	2724	Y	AQSSQHALEIAHK
53	75	V8NBB5	Trichohyalin (Ophiophagus hannah)	K.DLNDQQRTWMKDLDDQ(+.98)NK.A	Y	11.41	2263.02	-9.3	1132.51	2	41.78	25718	1	3473	3490	Y	DLNDQQRTWMKDLDDQNK
53	75	V8NBB5	Trichohyalin (Ophiophagus hannah)	K.EQ(+.98)DM(+15.99)AEEK.A	Y	9.38	995.375	1.7	498.696	2	16.85	9544	1	1930	1937	Y	EQDMAEEK
53	75	V8NBB5	Trichohyalin (Ophiophagus hannah)	K.LQ(+.98)EEQENAGK.K	Y	7.46	1145.52	-14.9	1146.51	1	34.72	21113	2	2482	2491	Y	LQEEQENAGK
53	75	V8NBB5	Trichohyalin (Ophiophagus hannah)	R.QIQEQ(+.98)QEEKASERN(+.98)AQEALK.K	Y	7.05	2358.13	4.6	1180.08	2	34.04	20667	3	1739	1758	Y	QIQEQQEEKASERNAQEALK
53	75	V8NBB5	Trichohyalin (Ophiophagus hannah)	R.AQ(+.98)SALAAIERC(+57.02)HK.M	Y	5.41	1454.73	-8	728.366	2	20.12	11528	1	2521	2533	Y	AQSALAAIERCHK
53	75	V8NBB5	Trichohyalin (Ophiophagus hannah)	K.DLNDQ(+.98)QRTWMKDLDDQNK.A	Y	5.03	2263.02	6.9	1132.52	2	38.52	23583	1	3473	3490	Y	DLNDQQRTWMKDLDDQNK
151	17990	A0A077L861	C-type lectin B (Protobothrops flavoviridis)	K.LASQTLQ(+.98)YTSMWIGLK.N	Y	46.51	1839.94	1.5	920.981	2	27.89	16626	2	77	92	Y	LASQTLQYTSMWIGLK
151	17990	A0A077L861	C-type lectin B (Protobothrops flavoviridis)	R.RPYC(+57.02)TVMVVKPDRIYWFN(+.98)RGC(+57.02)EK.T	Y	5.51	2974.44	14.2	1488.25	2	24.85	14629	1	116	138	Y	RPYCTVMVVKPDRIYWFNRGCEK
443	18082	V8NIQ0	Uncharacterized protein (Ophiophagus hannah)	R.LLVNYPEPYR.S	Y	45.9	1262.67	8.4	632.346	2	21.58	12475	1	15	24	N	LLVNYPEPYR
444	18089	A0A0B8RXA8	60S ribosomal protein L40 (Boiga irregularis)	K.TITLEVEPSDTIENVK.A	Y	44.59	1786.92	-5.9	894.462	2	22.36	12990	1	12	27	N	TITLEVEPSDTIENVK
125	2527	U3F7D1	Nischarin (Micrurus fulvius)	K.TLNLAGN(+.98)HLER.L	Y	35.48	1237.64	7	619.832	2	11.63	6418	1	356	366	Y	TLNLAGNHLER
125	2527	U3F7D1	Nischarin (Micrurus fulvius)	K.FMDSEN(+.98)TRNIFK.L	Y	18	1501.69	-5.3	751.847	2	38.95	23864	6	893	904	Y	FMDSENTRNIFK
125	2527	U3F7D1	Nischarin (Micrurus fulvius)	K.FMDSENTRN(+.98)IFK.L	Y	9.23	1501.69	-8.4	751.845	2	40.41	24823	3	893	904	Y	FMDSENTRNIFK
147	1130	V8PA98	Nebulin (Ophiophagus hannah)	K.AQINIPLDTPGILLSKMN(+.98)AVN(+.98)VSHK.H	Y	32.95	2674.44	9.9	1338.24	2	25.16	14834	1	3947	3971	Y	AQINIPLDTPGILLSKMNAVNVSHK
147	1130	V8PA98	Nebulin (Ophiophagus hannah)	R.Q(+.98)HPSAFPFK.K	Y	19.97	1058.52	-8.4	530.262	2	18.77	10706	1	1963	1971	Y	QHPSAFPFK
147	1130	V8PA98	Nebulin (Ophiophagus hannah)	R.ISELKYKELYQ(+.98)QNK.S	Y	10.14	1783.94	5.5	892.98	2	30.99	18662	1	5679	5692	Y	ISELKYKELYQQNK
56	802	V8NGL1	Nesprin-2 (Ophiophagus hannah)	K.ELEGK.C	Y	20.17	574.296	-9.2	575.298	1	21.05	12122	1	2508	2512	N	ELEGK
56	802	V8NGL1	Nesprin-2 (Ophiophagus hannah)	K.DSLDIPSK.S	Y	19.01	873.444	0	437.729	2	12.31	6824	1	3131	3138	N	DSLDIPSK
56	802	V8NGL1	Nesprin-2 (Ophiophagus hannah)	K.AVAEMQ(+.98)SYK.A	Y	17.87	1026.47	-14.6	514.234	2	19.41	11115	3	2965	2973	Y	AVAEMQSYK
56	802	V8NGL1	Nesprin-2 (Ophiophagus hannah)	R.TEEQLC(+57.02)K.R	Y	15.5	906.412	18.1	454.221	2	17.68	10065	1	286	292	Y	TEEQLCK
56	802	V8NGL1	Nesprin-2 (Ophiophagus hannah)	K.LQ(+.98)TIIAVGEHLKC(+57.02)DDK.S	Y	15.3	1839.94	0.9	920.978	2	34.05	20671	1	1104	1119	Y	LQTIIAVGEHLKCDDK
56	802	V8NGL1	Nesprin-2 (Ophiophagus hannah)	K.KQEESESAK.A	Y	12.68	1034.49	-0.8	518.251	2	17.66	10057	1	2348	2356	N	KQEESESAK
56	802	V8NGL1	Nesprin-2 (Ophiophagus hannah)	K.EIEEFQN(+.98)LK.I	Y	8.74	1149.56	5.6	575.788	2	20.71	11895	1	2278	2286	Y	EIEEFQNLK
56	802	V8NGL1	Nesprin-2 (Ophiophagus hannah)	K.IQMIPYEM(+15.99)MYC(+57.02)K.V	Y	6.96	1621.7	-15.8	811.845	2	30.85	18575	1	2230	2241	Y	IQMIPYEMMYCK
56	802	V8NGL1	Nesprin-2 (Ophiophagus hannah)	K.QMGDC(+57.02)LQ(+.98)K.K	Y	6.7	979.41	9.1	490.717	2	20.07	11497	1	1653	1660	Y	QMGDCLQK
56	802	V8NGL1	Nesprin-2 (Ophiophagus hannah)	K.LFVNIEKFEAQLQK.I	Y	6.46	1705.94	5.6	853.982	2	22.06	12796	1	1886	1899	N	LFVNIEKFEAQLQK
327	18103	V8N4Z1	Nesprin-2 (Ophiophagus hannah)	R.TLDNDIMLIK.X	Y	42.25	1174.63	3.6	588.323	2	23.18	13532	2	136	145	N	TLDNDIMLIK
181	18107	E9JG51	Metalloproteinase (Echis carinatus sochurek)	K.IPC(+57.02)APEDEK.C	Y	41.2	1057.47	7.7	529.749	2	14.48	8082	2	251	259	Y	IPCAPEDEK
445	18104	A0A077L7D6	Metalloprotease P-IIIa (Protobothrops elegans)	R.FSTAGAEC(+57.02)RPAR.S	Y	40.76	1321.62	-0.6	661.817	2	13.56	7533	1	40	51	Y	FSTAGAECRPAR
236	10659	P86092	Zinc metalloproteinase leucurolysin-B (Bothrops leucurus)	DTVLLNR.I	Y	40.53	829.466	-1.4	415.74	2	16.76	9484	1	1	7	N	DTVLLNR
236	10659	P86092	Zinc metalloproteinase leucurolysin-B (Bothrops leucurus)	R.LFC(+57.02)HN(+.98)MKYEQ(+.98)DC(+57.02)NYSDR.G	Y	7.35	2280.89	17.2	1141.47	2	21.79	12609	1	284	300	Y	LFCHNMKYEQDCNYSDR
236	10659	P86092	Zinc metalloproteinase leucurolysin-B (Bothrops leucurus)	R.DLC(+57.02)C(+57.02)DAATC(+57.02)K.L	Y	6.64	1212.46	6	607.24	2	20.93	12041	1	151	160	Y	DLCCDAATCK
236	10659	P86092	Zinc metalloproteinase leucurolysin-B (Bothrops leucurus)	R.LFC(+57.02)HN(+.98)MKYEQDC(+57.02)NYSDR.G	Y	6.17	2279.9	-1.6	1140.96	2	22.07	12800	1	284	300	Y	LFCHNMKYEQDCNYSDR
236	10659	P86092	Zinc metalloproteinase leucurolysin-B (Bothrops leucurus)	K.YEQ(+.98)DC(+57.02)N(+.98)YSDRGMVDNGTK.C	Y	5.01	2152.83	-10.8	1077.41	2	25.22	14875	1	291	308	Y	YEQDCNYSDRGMVDNGTK
448	18137	V8NHQ7	Vacuolar protein sorting-associated protein 29 (Ophiophagus hannah)	R.GPGIPDR.F	Y	40.51	710.371	0.8	711.379	1	14.15	7881	1	368	374	N	GPGIPDR
118	18105	B3A0N3	Basic phospholipase A2 3 (Bothrops marajoensis)	DLWQ(+.98)WGQMILKETGK.L	Y	40.35	1832.91	18.3	917.481	2	32.2	19459	2	1	15	Y	DLWQWGQMILKETGK
118	18105	B3A0N3	Basic phospholipase A2 3 (Bothrops marajoensis)	DLWQWGQMILKETGK.L	Y	34.4	1831.93	18.4	916.989	2	31.94	19284	1	1	15	N	DLWQWGQMILKETGK
183	18134	A0A0B8RQH0	Ig heavy chain V-III region VH26 (Boiga irregularis )	R.RPGESLR.L	Y	40.21	813.446	4	407.732	2	11.45	6299	2	32	38	N	RPGESLR
324	17977	V8P530	Transmembrane protease serine 7 (Ophiophagus hannah)	R.NRPGVYTK.A	Y	39	933.503	-1.1	467.758	2	11.44	6289	1	1440	1447	N	NRPGVYTK
324	17977	V8P530	Transmembrane protease serine 7 (Ophiophagus hannah)	K.ATAFYEWIR.Q	Y	7.98	1155.57	11.2	1156.59	1	35.56	21647	1	1448	1456	N	ATAFYEWIR
22	9831	T2HQN1	Aminopeptidase (Ovophis okinavensis)	K.IAIPDFGTGAMENWGLITYR.E	N	100.43	2224.1	0	1113.06	2	30.1	18175	2	347	366	N	IAIPDFGTGAMENWGLITYR
22	9831	T2HQN1	Aminopeptidase (Ovophis okinavensis)	R.AVVAVSYIGQMVEDDK.A	N	83.43	1722.85	9.1	862.44	2	25.83	15374	5	694	709	N	AVVAVSYIGQMVEDDK
22	9831	T2HQN1	Aminopeptidase (Ovophis okinavensis)	R.HLWLHLR.E	N	81.21	973.561	-3.1	487.786	2	17.8	10240	2	133	139	N	HLWLHLR
22	9831	T2HQN1	Aminopeptidase (Ovophis okinavensis)	R.MLEDWISPDHFR.A	N	76.57	1544.71	6.6	773.366	2	23.88	14093	1	486	497	N	MLEDWISPDHFR
22	9831	T2HQN1	Aminopeptidase (Ovophis okinavensis)	K.YIAATDHEPTDAR.K	N	75.66	1458.67	6.4	730.349	2	14.31	8037	1	214	226	N	YIAATDHEPTDAR
22	9831	T2HQN1	Aminopeptidase (Ovophis okinavensis)	R.M(+15.99)LEDWISPDHFR.A	N	72.58	1560.7	10.2	781.367	2	23	13513	1	486	497	Y	MLEDWISPDHFR
22	9831	T2HQN1	Aminopeptidase (Ovophis okinavensis)	R.VNYEPQVWR.T	N	70.37	1189.59	1.9	595.802	2	20.33	11760	1	628	636	N	VNYEPQVWR
22	9831	T2HQN1	Aminopeptidase (Ovophis okinavensis)	R.YFGSLVKPIASELK.W	N	68.64	1550.87	3.1	776.445	2	22.46	13157	1	718	731	N	YFGSLVKPIASELK
22	9831	T2HQN1	Aminopeptidase (Ovophis okinavensis)	K.IAIPDFGTGAM(+15.99)ENWGLITYR.E	N	66.61	2240.09	14.2	1121.07	2	28.58	17177	1	347	366	Y	IAIPDFGTGAMENWGLITYR
22	9831	T2HQN1	Aminopeptidase (Ovophis okinavensis)	K.DHVGFYR.V	N	65.46	892.419	4.2	447.219	2	15.75	8962	1	621	627	N	DHVGFYR
22	9831	T2HQN1	Aminopeptidase (Ovophis okinavensis)	R.AGFIDDAFALAR.A	N	58.33	1265.64	5.4	633.831	2	26.98	16124	2	655	666	N	AGFIDDAFALAR
22	9831	T2HQN1	Aminopeptidase (Ovophis okinavensis)	K.TMAWDWVR.L	N	53.83	1063.49	4.4	532.755	2	24.36	14412	1	863	870	N	TMAWDWVR
22	9831	T2HQN1	Aminopeptidase (Ovophis okinavensis)	K.WQMLDQILIDDLLPVLK.D	N	53.07	2052.13	7.7	1027.08	2	34.66	21167	1	432	448	N	WQMLDQILIDDLLPVLK
22	9831	T2HQN1	Aminopeptidase (Ovophis okinavensis)	R.AVVAVSYIGQM(+15.99)VEDDK.A	N	53.05	1738.84	13.9	870.442	2	22.23	13005	1	694	709	Y	AVVAVSYIGQMVEDDK
22	9831	T2HQN1	Aminopeptidase (Ovophis okinavensis)	R.AVVAVSYIGQ(+.98)MVEDDK.A	N	46.42	1723.83	4.6	862.928	2	26.33	15698	1	694	709	Y	AVVAVSYIGQMVEDDK
22	9831	T2HQN1	Aminopeptidase (Ovophis okinavensis)	K.WENDEDHIK.S	N	45.77	1184.51	-4.4	593.26	2	14.36	8073	1	732	740	N	WENDEDHIK
22	9831	T2HQN1	Aminopeptidase (Ovophis okinavensis)	R.TATLAQEK.E	N	45.35	860.46	7.8	431.241	2	11.7	6551	2	807	814	N	TATLAQEK
22	9831	T2HQN1	Aminopeptidase (Ovophis okinavensis)	R.SQDVFTVLR.Y	N	41.89	1063.57	-1.1	532.79	2	22.5	13187	1	845	853	N	SQDVFTVLR
22	9831	T2HQN1	Aminopeptidase (Ovophis okinavensis)	K.LLYGLASVK.N	N	38.23	962.58	4.2	482.299	2	21.84	12746	1	817	825	N	LLYGLASVK
22	9831	T2HQN1	Aminopeptidase (Ovophis okinavensis)	R.TLADIMM(+15.99)K.D	N	27.57	937.461	5.6	469.74	2	19.74	11433	1	637	644	Y	TLADIMMK
22	9831	T2HQN1	Aminopeptidase (Ovophis okinavensis)	K.YIAATDHEPTDARK.S	N	22.67	1586.77	-2.6	529.929	3	13.31	7464	1	214	227	N	YIAATDHEPTDARK
22	9831	T2HQN1	Aminopeptidase (Ovophis okinavensis)	K.WQM(+15.99)LDQ(+.98)ILIDDLLPVLK.D	N	21.35	2069.11	0	1035.56	2	33.98	20719	1	432	448	Y	WQMLDQILIDDLLPVLK
22	9831	T2HQN1	Aminopeptidase (Ovophis okinavensis)	R.AGC(+57.02)Q(+.98)KYLKDHYFK.N	Y	20.56	1657.79	3.5	829.906	2	21.74	12683	1	498	510	Y	AGCQKYLKDHYFK
22	9831	T2HQN1	Aminopeptidase (Ovophis okinavensis)	K.IAIPDFGTGAMEN(+.98)WGLITYR.E	N	9.76	2225.08	-2.6	1113.55	2	24.02	14187	1	347	366	Y	IAIPDFGTGAMENWGLITYR
40	6	Q2QA02	Zinc metalloproteinase-disintegrin-like (Crotalus durissus durissus)	K.HDNAQLLTAIDLDR.V	N	99.93	1593.81	5	797.917	2	22.38	13107	1	284	297	N	HDNAQLLTAIDLDR
40	6	Q2QA02	Zinc metalloproteinase-disintegrin-like (Crotalus durissus durissus)	K.KHDNAQLLTAIDLDR.V	N	99.87	1721.91	-2.8	861.958	2	20.82	12071	2	283	297	N	KHDNAQLLTAIDLDR
40	6	Q2QA02	Zinc metalloproteinase-disintegrin-like (Crotalus durissus durissus)	K.ITVKPEAGYTLNAFGEWR.K	Y	91.78	2051.05	-2.6	1026.53	2	23.72	13987	1	257	274	N	ITVKPEAGYTLNAFGEWR
40	6	Q2QA02	Zinc metalloproteinase-disintegrin-like (Crotalus durissus durissus)	R.VIGLAYVGSMC(+57.02)HPK.R	N	82.64	1530.77	6.1	766.396	2	21.09	12250	2	298	311	Y	VIGLAYVGSMCHPK
40	6	Q2QA02	Zinc metalloproteinase-disintegrin-like (Crotalus durissus durissus)	R.VIGLAYVGSM(+15.99)C(+57.02)HPK.R	N	59.67	1546.76	2.1	774.391	2	18.84	10851	1	298	311	Y	VIGLAYVGSMCHPK
40	6	Q2QA02	Zinc metalloproteinase-disintegrin-like (Crotalus durissus durissus)	K.IPC(+57.02)APEDVK.C	N	48.79	1027.5	4.5	514.76	2	16.17	9226	3	546	554	Y	IPCAPEDVK
40	6	Q2QA02	Zinc metalloproteinase-disintegrin-like (Crotalus durissus durissus)	K.MFYSNEDEHK.G	N	46.99	1298.52	-1.3	650.268	2	14.97	8457	1	573	582	N	MFYSNEDEHK
40	6	Q2QA02	Zinc metalloproteinase-disintegrin-like (Crotalus durissus durissus)	K.VC(+57.02)SNGHC(+57.02)VDVATAY	N	42.66	1551.64	-4.5	776.826	2	17.47	10020	1	596	609	Y	VCSNGHCVDVATAY
40	6	Q2QA02	Zinc metalloproteinase-disintegrin-like (Crotalus durissus durissus)	K.VTALPKGAVQ(+.98)PKYEDAM(+15.99)QYELK.V	N	9.56	2495.26	-8.9	1248.63	2	29.24	17612	1	39	60	Y	VTALPKGAVQPKYEDAMQYELK
27	28	Q6TGQ8	L-amino-acid oxidase (Bothrops moojeni)	K.RFDEIVGGMDK.L	N	65.62	1265.61	-3.4	633.809	2	18.95	10921	1	238	248	N	RFDEIVGGMDK
27	28	Q6TGQ8	L-amino-acid oxidase (Bothrops moojeni)	K.STTDLPSR.F	N	56.1	875.435	2.3	438.726	2	13.77	7748	2	352	359	N	STTDLPSR
27	28	Q6TGQ8	L-amino-acid oxidase (Bothrops moojeni)	R.NPLEEC(+57.02)FR.E	N	55.03	1063.48	-4.4	532.743	2	19.1	11019	2	11	18	Y	NPLEECFR
27	28	Q6TGQ8	L-amino-acid oxidase (Bothrops moojeni)	R.IKFEPPLPPK.K	N	53.95	1164.69	-0.2	583.352	2	19.49	11266	11	308	317	N	IKFEPPLPPK
27	28	Q6TGQ8	L-amino-acid oxidase (Bothrops moojeni)	K.IFLTC(+57.02)TK.K	N	44.2	881.468	0.8	441.742	2	17.79	10231	1	333	339	Y	IFLTCTK
27	28	Q6TGQ8	L-amino-acid oxidase (Bothrops moojeni)	R.IKFEPPLPPKK.A	N	44.08	1292.79	3.3	647.402	2	16.97	9710	1	308	318	N	IKFEPPLPPKK
27	28	Q6TGQ8	L-amino-acid oxidase (Bothrops moojeni)	K.FEPPLPPK.K	N	42.82	923.512	3.8	462.765	2	19.09	11012	4	310	317	N	FEPPLPPK
27	28	Q6TGQ8	L-amino-acid oxidase (Bothrops moojeni)	K.FEPPLPPKK.A	N	35.97	1051.61	-0.7	526.81	2	16.65	9494	1	310	318	N	FEPPLPPKK
27	28	Q6TGQ8	L-amino-acid oxidase (Bothrops moojeni)	K.NGLSTTSNPK.R	N	17.49	1017.51	0.5	509.762	2	12.78	7187	1	31	40	N	NGLSTTSNPK
27	28	Q6TGQ8	L-amino-acid oxidase (Bothrops moojeni)	K.N(+.98)GLSTTSN(+.98)PK.R	N	11.9	1019.48	12.1	510.752	2	11.31	6282	1	31	40	Y	NGLSTTSNPK
19	84	P0C616	Basic phospholipase A2 homolog 4a (Bothrops asper)	K.MILQETGK.N	N	54.3	918.484	-0.2	460.249	2	16.26	9267	9	24	31	N	MILQETGK
19	84	P0C616	Basic phospholipase A2 homolog 4a (Bothrops asper)	K.M(+15.99)ILQETGK.N	N	47.25	934.479	2.7	468.248	2	14.34	8054	6	24	31	Y	MILQETGK
19	84	P0C616	Basic phospholipase A2 homolog 4a (Bothrops asper)	K.AVAIC(+57.02)LR.E	N	45.17	801.453	3	401.735	2	18.43	10604	10	107	113	Y	AVAICLR
19	84	P0C616	Basic phospholipase A2 homolog 4a (Bothrops asper)	R.ENLDTYNKK.Y	N	41.73	1123.55	-0.9	562.782	2	12.69	7142	2	114	122	N	ENLDTYNKK
19	84	P0C616	Basic phospholipase A2 homolog 4a (Bothrops asper)	R.YSYSWK.D	N	40.57	832.375	-1.5	417.194	2	17.66	10145	4	80	85	N	YSYSWK
19	84	P0C616	Basic phospholipase A2 homolog 4a (Bothrops asper)	K.DRYSYSWK.D	N	39.33	1103.5	6.2	552.763	2	17.23	9863	5	78	85	N	DRYSYSWK
19	84	P0C616	Basic phospholipase A2 homolog 4a (Bothrops asper)	R.ENLDTYNK.K	N	39.03	995.456	5	498.738	2	14.31	8040	12	114	121	N	ENLDTYNK
19	84	P0C616	Basic phospholipase A2 homolog 4a (Bothrops asper)	K.TIVC(+57.02)DEN(+.98)N(+.98)PC(+57.02)LK.E	Y	34.39	1463.63	19.2	732.835	2	18.9	10889	1	88	99	Y	TIVCDENNPCLK
19	84	P0C616	Basic phospholipase A2 homolog 4a (Bothrops asper)	R.C(+57.02)C(+57.02)YVHK.C	N	24.89	865.357	0.5	433.686	2	14.19	7975	1	59	64	Y	CCYVHK
19	84	P0C616	Basic phospholipase A2 homolog 4a (Bothrops asper)	K.KDRYSYSWK.D	N	14.36	1231.6	-0.7	616.806	2	15.61	8867	1	77	85	N	KDRYSYSWK
28	17926	Q2HZ28	Acidic phospholipase A2 BE-I-PLA2 (Bothrops erythromelas)	R.C(+57.02)C(+57.02)FVHDC(+57.02)C(+57.02)YGK.V	N	71.97	1504.54	0.4	753.275	2	15.92	9069	1	59	69	Y	CCFVHDCCYGK
28	17926	Q2HZ28	Acidic phospholipase A2 BE-I-PLA2 (Bothrops erythromelas)	K.KQIC(+57.02)EC(+57.02)DR.V	Y	56.61	1107.48	-3	554.746	2	11.02	6100	32	99	106	Y	KQICECDR
28	17926	Q2HZ28	Acidic phospholipase A2 BE-I-PLA2 (Bothrops erythromelas)	K.QIC(+57.02)EC(+57.02)DR.V	Y	46.41	979.385	4	490.702	2	11.78	6602	2	100	106	Y	QICECDR
28	17926	Q2HZ28	Acidic phospholipase A2 BE-I-PLA2 (Bothrops erythromelas)	R.DNKDTYDNK.Y	Y	19.88	1111.48	-8.9	556.741	2	15.06	8511	2	114	122	N	DNKDTYDNK
105	18056	P85109	Thrombin-like enzyme kangshuanmei (Agkistrodon halys brevicaudus)	VIGGDEC(+57.02)NINEHR.F	N	70.8	1511.68	7.5	756.852	2	14.53	8188	2	1	13	Y	VIGGDECNINEHR
105	18056	P85109	Thrombin-like enzyme kangshuanmei (Agkistrodon halys brevicaudus)	R.KPALYTK.V	Y	47.27	819.485	2	410.751	2	11.67	6529	1	208	214	N	KPALYTK
73	119	Q4JHE3	L-amino-acid oxidase (Oxyuranus scutellatus scutellatus)	K.STTDLPSR.F	N	56.1	875.435	2.3	438.726	2	13.77	7748	2	365	372	N	STTDLPSR
73	119	Q4JHE3	L-amino-acid oxidase (Oxyuranus scutellatus scutellatus)	R.NPLEEC(+57.02)FR.E	N	55.03	1063.48	-4.4	532.743	2	19.1	11019	2	24	31	Y	NPLEECFR
73	119	Q4JHE3	L-amino-acid oxidase (Oxyuranus scutellatus scutellatus)	K.YAM(+15.99)GSITSFAPYQFQDFIER.V	Y	23.76	2386.09	-6	1194.05	2	41.38	25558	1	444	463	Y	YAMGSITSFAPYQFQDFIER
184	18060	P0CV91	Peroxiredoxin-4 (Crotalus atrox)	K.QITMNDLPVGR.S	N	65.85	1242.64	-0.2	622.327	2	21.23	12344	1	9	19	N	QITMNDLPVGR
184	18060	P0CV91	Peroxiredoxin-4 (Crotalus atrox)	R.LVQAFQYTDK	Y	47.71	1211.62	2.8	606.818	2	19.09	11014	1	27	36	N	LVQAFQYTDK
67	18020	Q6H3C5	Basic phospholipase A2 Ts-G6D49 (Trimeresurus stejnegeri )	R.C(+57.02)C(+57.02)FVHDC(+57.02)C(+57.02)YGK.L	N	71.97	1504.54	0.4	753.275	2	15.92	9069	1	43	53	Y	CCFVHDCCYGK
67	18020	Q6H3C5	Basic phospholipase A2 Ts-G6D49 (Trimeresurus stejnegeri )	R.M(+15.99)IKEETGK.N	N	21.61	950.474	2.2	476.245	2	15.31	8675	3	8	15	Y	MIKEETGK
67	18020	Q6H3C5	Basic phospholipase A2 Ts-G6D49 (Trimeresurus stejnegeri )	K.EETGK.N	N	17.14	562.26	18	563.277	1	22.57	13233	2	11	15	N	EETGK
183	168	Q805F6	Zinc metalloproteinase/disintegrin (Agkistrodon contortrix contortrix)	R.DLINVQ(+.98)PAAADTLEAFGDWR.E	Y	57.95	2202.06	13.7	1102.05	2	29.93	18066	1	255	274	Y	DLINVQPAAADTLEAFGDWR
183	168	Q805F6	Zinc metalloproteinase/disintegrin (Agkistrodon contortrix contortrix)	R.YIELVVVADHR.M	N	56.77	1312.71	4.9	657.367	2	21.51	12529	1	199	209	N	YIELVVVADHR
8	246	Q2YHJ9	Basic phospholipase A2 homolog Tpu-K49a (Trimeresurus puniceus)	K.MILQETGK.N	N	54.3	918.484	-0.2	460.249	2	16.26	9267	9	24	31	N	MILQETGK
8	246	Q2YHJ9	Basic phospholipase A2 homolog Tpu-K49a (Trimeresurus puniceus)	K.M(+15.99)ILQETGK.N	N	47.25	934.479	2.7	468.248	2	14.34	8054	6	24	31	Y	MILQETGK
8	246	Q2YHJ9	Basic phospholipase A2 homolog Tpu-K49a (Trimeresurus puniceus)	K.EMC(+57.02)EC(+57.02)DK.A	N	27.81	970.319	-3.8	486.165	2	5.15	2899	70	100	106	Y	EMCECDK
8	246	Q2YHJ9	Basic phospholipase A2 homolog Tpu-K49a (Trimeresurus puniceus)	R.C(+57.02)C(+57.02)YM(+15.99)HK.C	Y	18.52	913.324	-8.3	914.324	1	16.97	9711	2	59	64	Y	CCYMHK
150	1538	T2HPT1	Dipeptidyl peptidase IV (Ovophis okinavensis)	R.LFVLDILSLSPK.N	Y	49.46	1343.81	5	672.914	2	31.42	19042	1	204	215	N	LFVLDILSLSPK
150	1538	T2HPT1	Dipeptidyl peptidase IV (Ovophis okinavensis)	K.AGAINPTIR.L	Y	48.74	911.519	-1.7	456.766	2	16	9122	1	195	203	N	AGAINPTIR
150	1538	T2HPT1	Dipeptidyl peptidase IV (Ovophis okinavensis)	K.DHGIGGHAHSHIYQHM(+15.99)SHFM(+15.99)KQC(+57.02)FK.L	N	6.93	3021.33	13.2	1511.69	2	30.52	18453	1	668	692	Y	DHGIGGHAHSHIYQHMSHFMKQCFK
454	28051	B8QCG8	Nerve growth factor beta polypeptide (Anilius scytale)	K.QYFFETK.C	Y	63.98	961.455	10.7	962.472	1	20.67	11971	1	164	170	N	QYFFETK
188	8985	Q27J47	Venom plasminogen activator LV-PA (Lachesis muta muta)	R.IMGWGTISPTK.E	N	51.55	1189.62	0.2	595.816	2	22.38	13105	1	144	154	N	IMGWGTISPTK
188	8985	Q27J47	Venom plasminogen activator LV-PA (Lachesis muta muta)	K.VFDYTDWIQSIIAGNTDAAC(+57.02)PP	Y	21.74	2453.12	4	1227.57	2	32.85	19983	1	237	258	Y	VFDYTDWIQSIIAGNTDAACPP
86	498	Q2UXQ0	Group III snake venom metalloproteinase (Echis ocellatus)	R.KIPC(+57.02)APQDVK.C	N	53.33	1154.61	-1.3	578.312	2	14.57	8203	3	549	558	Y	KIPCAPQDVK
86	498	Q2UXQ0	Group III snake venom metalloproteinase (Echis ocellatus)	K.LGYC(+57.02)YNGDC(+57.02)PIMR.N	Y	16.84	1617.67	-6.4	809.839	2	20.11	11630	1	499	511	Y	LGYCYNGDCPIMR
103	8916	J3S827	Snake venom metalloproteinase (Type II) 5d (Crotalus adamanteus)	R.YIELVIVADHR.I	N	38.82	1326.73	-4.3	664.369	2	22.4	13116	1	194	204	N	YIELVIVADHR
103	8916	J3S827	Snake venom metalloproteinase (Type II) 5d (Crotalus adamanteus)	R.YHFVANR.M	Y	33.47	905.451	0.8	453.733	2	14.13	7943	1	320	326	N	YHFVANR
103	8916	J3S827	Snake venom metalloproteinase (Type II) 5d (Crotalus adamanteus)	R.GDNPDDRC(+57.02)TGQSGDC(+57.02)PRK.G	Y	15.44	2033.83	-16.6	1017.9	2	39.76	24504	1	459	476	Y	GDNPDDRCTGQSGDCPRK
80	18130	C9E1R9	Zinc metalloproteinase/disintegrin VMP-II (Crotalus viridis viridis)	R.YIELVIVADHR.M	N	38.82	1326.73	-4.3	664.369	2	22.4	13116	1	198	208	N	YIELVIVADHR
80	18130	C9E1R9	Zinc metalloproteinase/disintegrin VMP-II (Crotalus viridis viridis)	R.C(+57.02)TGQSADC(+57.02)PR.N	N	29.29	1150.45	3.6	576.234	2	11.32	6288	3	464	473	Y	CTGQSADCPR
80	18130	C9E1R9	Zinc metalloproteinase/disintegrin VMP-II (Crotalus viridis viridis)	R.C(+57.02)TGQ(+.98)SADC(+57.02)PR.N	N	14.41	1151.43	19	576.735	2	11.22	6227	1	464	473	Y	CTGQSADCPR
85	17955	U3ERF7	Retinoic acid inducible protein 1 (Micrurus fulvius)	R.N(+.98)RPAGQ(+.98)TGK.V	Y	33.25	929.457	10.6	465.74	2	15.76	8975	2	281	289	Y	NRPAGQTGK
85	17955	U3ERF7	Retinoic acid inducible protein 1 (Micrurus fulvius)	K.TTVPKPWK.D	Y	25.57	955.549	3.3	478.783	2	18.84	10852	1	793	800	N	TTVPKPWK
85	17955	U3ERF7	Retinoic acid inducible protein 1 (Micrurus fulvius)	K.EYWPK.T	Y	19.66	721.343	6.2	722.355	1	12.87	7238	1	162	166	N	EYWPK
157	11148	Q8QG89	Snake venom metalloproteinase BITM02A (Bothrops insularis)	R.KTDLLNRK.S	Y	39.14	986.587	5.3	494.303	2	11.63	6501	1	270	277	N	KTDLLNRK
157	11148	Q8QG89	Snake venom metalloproteinase BITM02A (Bothrops insularis)	K.TDLLNRK.S	Y	26.72	858.492	5.7	430.256	2	13.64	7658	1	271	277	N	TDLLNRK
157	11148	Q8QG89	Snake venom metalloproteinase BITM02A (Bothrops insularis)	K.VTALPKGAVQ(+.98)PKYEDAM(+15.99)QYELK.V	N	9.56	2495.26	-8.9	1248.63	2	29.24	17612	1	39	60	Y	VTALPKGAVQPKYEDAMQYELK
81	18128	P14530	Zinc metalloproteinase/disintegrin (Protobothrops flavoviridis)	K.LFSDC(+57.02)SK.D	N	33.1	855.38	2.9	428.698	2	14.62	8238	1	367	373	Y	LFSDCSK
81	18128	P14530	Zinc metalloproteinase/disintegrin (Protobothrops flavoviridis)	R.C(+57.02)TGQSADC(+57.02)PR.N	N	29.29	1150.45	3.6	576.234	2	11.32	6288	3	467	476	Y	CTGQSADCPR
81	18128	P14530	Zinc metalloproteinase/disintegrin (Protobothrops flavoviridis)	R.C(+57.02)TGQ(+.98)SADC(+57.02)PR.N	N	14.41	1151.43	19	576.735	2	11.22	6227	1	467	476	Y	CTGQSADCPR

## Sheet: Supplementary_Table_18_MaxQuant
Sequence	N-term cleavage window	C-term cleavage window	Amino acid before	First amino acid	Second amino acid	Second last amino acid	Last amino acid	Amino acid after	A Count	R Count	N Count	D Count	C Count	Q Count	E Count	G Count	H Count	I Count	L Count	K Count	M Count	F Count	P Count	S Count	T Count	W Count	Y Count	V Count	U Count	O Count	Length	Missed cleavages	Mass	Proteins	Leading razor protein	Protein Description	Start position	End position	Unique (Groups)	Unique (Proteins)	Charges	PEP	Score	Intensity	Reverse	Potential contaminant	id	Protein group IDs	Mod. peptide IDs
ASMSECDPAEHCTGQSSECPADVFHK	SKSGTECRASMSECDP	CPADVFHKNGQPCLDN	R	A	S	H	K	N	3	0	0	2	3	1	3	1	2	0	0	1	1	1	2	4	1	0	0	1	0	0	26	0	2936.15	sp|A4PBQ9|VM3VA_CROAT;sp|A2CJE3|VM3V_CROVV;sp|A2CJE2|VM3S_CROSS;sp|P30431|VM3JA_BOTJA;sp|Q8QG88|VM36A_BOTIN;sp|O93523|VM3BP_BOTJA;sp|A2CJE4|VM3C_CROAT;sp|Q2QA02|VM3_CRODD;sp|Q90282|VM3VB_CROAT;sp|C9E1R8|VM3V3_CROVV	A4PBQ9	Zinc metalloproteinase-disintegrin-like VAP2A (Crotalus atrox)	461	486	no	no	3	0.024095	9.5624	0			11	4;38	13
FVELVLVVDK	HQKYNPFRFVELVLVV	ELVLVVDKAMVTKNNG	R	F	V	D	K	A	0	0	0	1	0	0	1	0	0	0	2	1	0	1	0	0	0	0	0	4	0	0	10	0	1159.69	sp|A4PBQ9|VM3VA_CROAT;sp|Q2QA02|VM3_CRODD	A4PBQ9	Zinc metalloproteinase-disintegrin-like VAP2A (Crotalus atrox)	199	208	no	no	1	9.9727e-13	72.607	21019000			58	4;38	61
GMVLPGTK	YSNEDEHKGMVLPGTK	GMVLPGTKCADGKVCS	K	G	M	T	K	C	0	0	0	0	0	0	0	2	0	0	1	1	1	0	1	0	1	0	0	1	0	0	8	0	801.442	sp|A4PBQ9|VM3VA_CROAT;sp|A2CJE3|VM3V_CROVV;sp|A2CJE2|VM3S_CROSS;sp|P30431|VM3JA_BOTJA;sp|Q8QG88|VM36A_BOTIN;sp|O93523|VM3BP_BOTJA;sp|P0C7B0|VM3H6_GLOBR;sp|P0C7N3|VM3CR_CROVV;sp|Q2QA02|VM3_CRODD;sp|Q90282|VM3VB_CROAT;sp|C9E1R8|VM3V3_CROVV;tr|J3S3W3|J3S3W3_CROAD;sp|Q9DGB9|VM3V1_CROAT;sp|F8S108|VM34_CROAD;sp|C5H5D1|VM31_CRODC;tr|T1E3X9|T1E3X9_CROHD;sp|Q90ZI3|VM3H1_PROFL	A4PBQ9	Zinc metalloproteinase-disintegrin-like VAP2A (Crotalus atrox)	581	588	no	no	2	0.0035513	49.833	0			68	4;38;13	71
HDNAQLLTAIDLDR	TDLLTRKKHDNAQLLT	LTAIDLDRVIGLAYVG	K	H	D	D	R	V	2	1	1	3	0	1	0	0	1	1	3	0	0	0	0	0	1	0	0	0	0	0	14	0	1593.81	sp|A4PBQ9|VM3VA_CROAT;sp|Q2QA02|VM3_CRODD;sp|Q90282|VM3VB_CROAT;sp|C9E1R8|VM3V3_CROVV	A4PBQ9	Zinc metalloproteinase-disintegrin-like VAP2A (Crotalus atrox)	284	297	no	no	2	3.188e-26	118.21	28472000			73	4;38	76
IPCAPEDVK	CRKENGNKIPCAPEDV	PCAPEDVKCGRLYCKD	K	I	P	V	K	C	1	0	0	1	1	0	1	0	0	1	0	1	0	0	2	0	0	0	0	1	0	0	9	0	1027.5	sp|A4PBQ9|VM3VA_CROAT;sp|A2CJE3|VM3V_CROVV;sp|A2CJE2|VM3S_CROSS;sp|P30431|VM3JA_BOTJA;sp|Q8QG88|VM36A_BOTIN;sp|O93523|VM3BP_BOTJA;sp|P0C7B0|VM3H6_GLOBR;sp|A2CJE4|VM3C_CROAT;sp|P84035|VM3BA_BOTAS;tr|A0A0A1WDV1|A0A0A1WDV1_ECHCO;sp|O93518|VM3S5_GLOBR;sp|Q9PSN7|VM3H1_CRORU;tr|E9JGB9|E9JGB9_ECHPL;tr|E9JG45|E9JG45_ECHCS;tr|E9JG43|E9JG43_ECHCS;tr|E9JG63|E9JG63_ECHCO;tr|E9KJX6|E9KJX6_ECHOC;tr|E9KJZ6|E9KJ…	A4PBQ9	Zinc metalloproteinase-disintegrin-like VAP2A (Crotalus atrox)	544	552	no	no	1	0.0015464	72.879	38004000			96	4;38	104
KHDNAQLLTAIDLDR	KTDLLTRKKHDNAQLL	LTAIDLDRVIGLAYVG	K	K	H	D	R	V	2	1	1	3	0	1	0	0	1	1	3	1	0	0	0	0	1	0	0	0	0	0	15	1	1721.91	sp|A4PBQ9|VM3VA_CROAT;sp|Q2QA02|VM3_CRODD;sp|Q90282|VM3VB_CROAT;sp|C9E1R8|VM3V3_CROVV	A4PBQ9	Zinc metalloproteinase-disintegrin-like VAP2A (Crotalus atrox)	283	297	no	no	2;3	3.5228e-41	125.5	585820000			103	4;38	111
MFYSNEDEHK	PGQNNSCKMFYSNEDE	YSNEDEHKGMVLPGTK	K	M	F	H	K	G	0	0	1	1	0	0	2	0	1	0	0	1	1	1	0	1	0	0	1	0	0	0	10	0	1298.52	sp|A4PBQ9|VM3VA_CROAT;sp|A2CJE3|VM3V_CROVV;sp|A2CJE2|VM3S_CROSS;sp|P0C7B0|VM3H6_GLOBR;sp|P0C7N3|VM3CR_CROVV;sp|Q2QA02|VM3_CRODD;sp|Q90282|VM3VB_CROAT;sp|C9E1R8|VM3V3_CROVV	A4PBQ9	Zinc metalloproteinase-disintegrin-like VAP2A (Crotalus atrox)	571	580	no	no	2	0.00014955	60.064	32613000			135	4;38	145
MYELANTVNDIYR	DLDKIKTRMYELANTV	NTVNDIYRYMYIHVAL	R	M	Y	Y	R	Y	1	1	2	1	0	0	1	0	0	1	1	0	1	0	0	0	1	0	2	1	0	0	13	0	1600.76	sp|A4PBQ9|VM3VA_CROAT	A4PBQ9	Zinc metalloproteinase-disintegrin-like VAP2A (Crotalus atrox)	225	237	yes	yes	2	7.3072e-25	114.72	189390000			141	4	153
RSTGIIQDYSPINLVVAVIMAHEMGHNLGINHDR	VGSMCHPKRSTGIIQD	NLGINHDRGYCSCGDY	K	R	S	D	R	G	2	2	3	2	0	1	1	3	3	5	2	0	2	0	1	2	1	0	1	3	0	0	34	1	3769.91	sp|A4PBQ9|VM3VA_CROAT	A4PBQ9	Zinc metalloproteinase-disintegrin-like VAP2A (Crotalus atrox)	312	345	yes	yes	5;6	1.0444e-35	67.064	163910000			171	4	184
STGIIQDYSPINLVVAVIMAHEMGHNLGINHDR	GSMCHPKRSTGIIQDY	NLGINHDRGYCSCGDY	R	S	T	D	R	G	2	1	3	2	0	1	1	3	3	5	2	0	2	0	1	2	1	0	1	3	0	0	33	0	3613.81	sp|A4PBQ9|VM3VA_CROAT	A4PBQ9	Zinc metalloproteinase-disintegrin-like VAP2A (Crotalus atrox)	313	345	yes	yes	5	6.8276e-27	60.979	141930000			196	4	214
VCSNGHCVDVATAY	GTKCADGKVCSNGHCV	CVDVATAY________	K	V	C	A	Y	-	2	0	1	1	2	0	0	1	1	0	0	0	0	0	0	1	1	0	1	3	0	0	14	0	1551.64	sp|A4PBQ9|VM3VA_CROAT;sp|P30431|VM3JA_BOTJA;sp|Q8QG88|VM36A_BOTIN;sp|O93523|VM3BP_BOTJA;sp|P0C7B0|VM3H6_GLOBR;sp|Q98UF9|VM3H3_BOTJA;sp|Q2QA02|VM3_CRODD;sp|Q90282|VM3VB_CROAT;sp|C9E1R8|VM3V3_CROVV	A4PBQ9	Zinc metalloproteinase-disintegrin-like VAP2A (Crotalus atrox)	594	607	no	no	2	0.015614	31.071	29435000			216	4;38	234
VIGLAYVGSMCHPK	LTAIDLDRVIGLAYVG	VGSMCHPKRSTGIIQD	R	V	I	P	K	R	1	0	0	0	1	0	0	2	1	1	1	1	1	0	1	1	0	0	1	2	0	0	14	0	1530.77	sp|A4PBQ9|VM3VA_CROAT;sp|Q2QA02|VM3_CRODD;sp|Q90282|VM3VB_CROAT;sp|C9E1R8|VM3V3_CROVV	A4PBQ9	Zinc metalloproteinase-disintegrin-like VAP2A (Crotalus atrox)	298	311	no	no	2;3	2.89e-07	64.104	3044700000			223	4;38	242
EDWYANLGPMR	GRVRTYRKEDWYANLG	YANLGPMRLPTKHRIV	K	E	D	M	R	L	1	1	1	1	0	0	1	1	0	0	1	0	1	0	1	0	0	1	1	0	0	0	11	0	1350.6	sp|B0VXW0|OXLA_SISCA	B0VXW0	L-amino-acid oxidase (Sistrurus catenatus edwardsii)	96	106	yes	yes	2	3.3187e-21	119.68	298990000			33	5	36
FEPPLPPK	SRAARRIKFEPPLPPK	FEPPLPPKKAHALRSV	K	F	E	P	K	K	0	0	0	0	0	0	1	0	0	0	1	1	0	1	4	0	0	0	0	0	0	0	8	0	923.512	sp|B0VXW0|OXLA_SISCA;sp|O93364|OXLA_CROAD;sp|P56742|OXLA_CROAT;sp|F8S0Z5|OXLA2_CROAD;sp|P0CC17|OXLA_BOTAT;sp|Q90W54|OXLA_GLOBL;sp|Q6TGQ8|OXLA_BOTMO;sp|Q6TGQ9|OXLA_BOTJR;sp|B5AR80|OXLA_BOTPA;tr|T2HQ57|T2HQ57_OVOOK	B0VXW0	L-amino-acid oxidase (Sistrurus catenatus edwardsii)	322	329	no	no	2	0.0041247	47.082	124280000			49	5;46	52
HDDIFGYEK	VSFIESLKHDDIFGYE	DDIFGYEKRFDEIVGG	K	H	D	E	K	R	0	0	0	2	0	0	1	1	1	1	0	1	0	1	0	0	0	0	1	0	0	0	9	0	1122.5	sp|B0VXW0|OXLA_SISCA;sp|O93364|OXLA_CROAD;sp|P56742|OXLA_CROAT;sp|F8S0Z5|OXLA2_CROAD;sp|J7H670|OXLA_LACMT	B0VXW0	L-amino-acid oxidase (Sistrurus catenatus edwardsii)	239	247	no	no	2	0.0066697	44.882	709890000			72	5	75
IFLTCTK	VHYRSGTKIFLTCTKK	KIFLTCTKKFWEDEGI	K	I	F	T	K	K	0	0	0	0	1	0	0	0	0	1	1	1	0	1	0	0	2	0	0	0	0	0	7	0	881.468	sp|B0VXW0|OXLA_SISCA;sp|O93364|OXLA_CROAD;sp|J7H670|OXLA_LACMT;sp|Q4F867|OXLA_DABSI;sp|A0A024BTN9|OXLA_BOTSC;sp|G8XQX1|OXLA_DABRR;sp|B5U6Y8|OXLA_ECHOC;tr|A0A098LX00|A0A098LX00_PANGU;sp|X2JCV5|OXLA_CERCE;sp|A6MFL0|OXLA_DEMVE;sp|Q90W54|OXLA_GLOBL;sp|Q6TGQ8|OXLA_BOTMO;sp|Q6TGQ9|OXLA_BOTJR;sp|B5AR80|OXLA_BOTPA;tr|T2HQ57|T2HQ57_OVOOK;tr|X2L4E2|X2L4E2_BOTPC;tr|T2HRS5|T2HRS5_PROFL;sp|Q6WP39|OXLA_TRIST	B0VXW0	L-amino-acid oxidase (Sistrurus catenatus edwardsii)	345	351	no	no	2	6.4349e-06	98.418	796800000			85	5;46	90
IKFEPPLPPK	TTSRAARRIKFEPPLP	FEPPLPPKKAHALRSV	R	I	K	P	K	K	0	0	0	0	0	0	1	0	0	1	1	2	0	1	4	0	0	0	0	0	0	0	10	1	1164.69	sp|B0VXW0|OXLA_SISCA;sp|O93364|OXLA_CROAD;sp|P56742|OXLA_CROAT;sp|F8S0Z5|OXLA2_CROAD;sp|P0CC17|OXLA_BOTAT;sp|Q90W54|OXLA_GLOBL;sp|Q6TGQ8|OXLA_BOTMO;sp|Q6TGQ9|OXLA_BOTJR;sp|B5AR80|OXLA_BOTPA;tr|T2HQ57|T2HQ57_OVOOK	B0VXW0	L-amino-acid oxidase (Sistrurus catenatus edwardsii)	320	329	no	no	2	0.02039	28.708	48759000			92	5;46	100
IKFEPPLPPKK	TTSRAARRIKFEPPLP	EPPLPPKKAHALRSVH	R	I	K	K	K	A	0	0	0	0	0	0	1	0	0	1	1	3	0	1	4	0	0	0	0	0	0	0	11	2	1292.79	sp|B0VXW0|OXLA_SISCA;sp|O93364|OXLA_CROAD;sp|P56742|OXLA_CROAT;sp|F8S0Z5|OXLA2_CROAD;sp|P0CC17|OXLA_BOTAT;sp|Q90W54|OXLA_GLOBL;sp|Q6TGQ8|OXLA_BOTMO;sp|Q6TGQ9|OXLA_BOTJR;sp|B5AR80|OXLA_BOTPA;tr|T2HQ57|T2HQ57_OVOOK	B0VXW0	L-amino-acid oxidase (Sistrurus catenatus edwardsii)	320	330	no	no	2;3	4.9209e-05	59.198	186950000			93	5;46	101
STTDLPSR	DEGIHGGKSTTDLPSR	STTDLPSRSIYYPNHN	K	S	T	S	R	S	0	1	0	1	0	0	0	0	0	0	1	0	0	0	1	2	2	0	0	0	0	0	8	0	875.435	sp|B0VXW0|OXLA_SISCA;sp|O93364|OXLA_CROAD;sp|P56742|OXLA_CROAT;sp|F8S0Z5|OXLA2_CROAD;sp|J7H670|OXLA_LACMT;sp|Q4F867|OXLA_DABSI;sp|A0A024BTN9|OXLA_BOTSC;sp|G8XQX1|OXLA_DABRR;sp|B5U6Y8|OXLA_ECHOC;tr|A0A098LX00|A0A098LX00_PANGU;sp|A8QL58|OXLA_NAJAT;tr|U3FYQ2|U3FYQ2_MICFL;tr|U3EPI5|U3EPI5_MICFL;sp|Q4JHE3|OXLA_OXYSC;sp|Q4JHE2|OXLA_NOTSC;sp|Q4JHE1|OXLA_PSEAU;sp|A8QL52|OXLA_BUNFA;sp|A8QL51|OXLA_BUNMU;tr…	B0VXW0	L-amino-acid oxidase (Sistrurus catenatus edwardsii)	364	371	no	no	2	3.7606e-17	119.41	665740000			198	5;46	216
VIEIQQNDR	VQVHFNARVIEIQQND	IEIQQNDREATVTYQT	R	V	I	D	R	E	0	1	1	1	0	2	1	0	0	2	0	0	0	0	0	0	0	0	0	1	0	0	9	0	1113.58	sp|B0VXW0|OXLA_SISCA;sp|O93364|OXLA_CROAD;sp|P56742|OXLA_CROAT;sp|F8S0Z5|OXLA2_CROAD	B0VXW0	L-amino-acid oxidase (Sistrurus catenatus edwardsii)	279	287	no	no	2	2.4748e-07	103.55	1217300000			221	5	239;240
APLAGMCDPNR	FDEGIIGRAPLAGMCD	AGMCDPNRSVGTVQDH	R	A	P	N	R	S	2	1	1	1	1	0	0	1	0	0	1	0	1	0	2	0	0	0	0	0	0	0	11	0	1200.54	sp|B7U492|VM1V1_AGKPL	B7U492	Snake venom metalloproteinase VMP1 (Agkistrodon piscivorus leucostoma)	302	312	yes	yes	2	1.2432e-05	90.05	665060000			8	7	8
DYLTFLK	LFSDCSKKDYLTFLKV	KDYLTFLKVKNPQCIL	K	D	Y	L	K	V	0	0	0	1	0	0	0	0	0	0	2	1	0	1	0	0	1	0	1	0	0	0	7	0	898.48	sp|B7U492|VM1V1_AGKPL	B7U492	Snake venom metalloproteinase VMP1 (Agkistrodon piscivorus leucostoma)	376	382	yes	yes	2	0.0045377	47.849	93863000			30	7	33
KDYLTFLK	KLFSDCSKKDYLTFLK	KDYLTFLKVKNPQCIL	K	K	D	L	K	V	0	0	0	1	0	0	0	0	0	0	2	2	0	1	0	0	1	0	1	0	0	0	8	1	1026.58	sp|B7U492|VM1V1_AGKPL	B7U492	Snake venom metalloproteinase VMP1 (Agkistrodon piscivorus leucostoma)	375	382	yes	yes	2	0.02353	27.627	56768000			102	7	110
LFSDCSK	RLSKQPSKLFSDCSKK	KLFSDCSKKDYLTFLK	K	L	F	S	K	K	0	0	0	1	1	0	0	0	0	0	1	1	0	1	0	2	0	0	0	0	0	0	7	0	855.38	tr|T1E3C5|T1E3C5_CROHD;sp|Q92031|VM1A_AGKCL;sp|P28891|VM1F_AGKCO;sp|B7U492|VM1V1_AGKPL	B7U492	Snake venom metalloproteinase VMP1 (Agkistrodon piscivorus leucostoma)	368	374	no	no	2	0.0051149	63.21	157850000			118	7;47;26	126
SHDNAQLLTAIVFDEGIIGR	ETVLLRRKSHDNAQLL	FDEGIIGRAPLAGMCD	K	S	H	G	R	A	2	1	1	2	0	1	1	2	1	3	2	0	0	1	0	1	1	0	0	1	0	0	20	0	2168.12	sp|B7U492|VM1V1_AGKPL	B7U492	Snake venom metalloproteinase VMP1 (Agkistrodon piscivorus leucostoma)	282	301	yes	yes	2;3	1.6677e-233	198.77	777310000			183	7	196;197
SVGTVQDHSK	AGMCDPNRSVGTVQDH	GTVQDHSKINFRVAII	R	S	V	S	K	I	0	0	0	1	0	1	0	1	1	0	0	1	0	0	0	2	1	0	0	2	0	0	10	0	1056.52	sp|B7U492|VM1V1_AGKPL	B7U492	Snake venom metalloproteinase VMP1 (Agkistrodon piscivorus leucostoma)	313	322	yes	yes	2	0.010593	26.75	0			199	7	217
YVELVIIADHR	EQQGFPQRYVELVIIA	LVIIADHRMYMKYKRD	R	Y	V	H	R	M	1	1	0	1	0	0	1	0	1	2	1	0	0	0	0	0	0	0	1	2	0	0	11	0	1326.73	sp|B7U492|VM1V1_AGKPL	B7U492	Snake venom metalloproteinase VMP1 (Agkistrodon piscivorus leucostoma)	198	208	yes	yes	2	1.6307e-13	107.11	275310000			248	7	267
TYHLVAVTMAHELGHNLGMDHDR	GIVQDHGKTYHLVAVT	NLGMDHDRDSCTCLAN	K	T	Y	D	R	D	2	1	1	2	0	0	1	2	4	0	3	0	2	0	0	0	2	0	1	2	0	0	23	0	2616.23	sp|C5H5D4|VM33_BOTAT	C5H5D4	Zinc metalloproteinase-disintegrin-like batroxstatin-3 (Bothrops atrox)	136	158	yes	yes	3	0.00044672	24.732	60804000			211	8	229
YLISHTPQCILNEPLR	CSQNDHLRYLISHTPQ	CILNEPLRTDIVSPEV	R	Y	L	L	R	T	0	1	1	0	1	1	1	0	1	2	3	0	0	0	2	1	1	0	1	0	0	0	16	0	1953.01	sp|C5H5D4|VM33_BOTAT	C5H5D4	Zinc metalloproteinase-disintegrin-like batroxstatin-3 (Bothrops atrox)	191	206	yes	yes	2;3	1.7734e-65	141	3882500000			243	8	262
RSAGIIQDHNK	VGSMCDPKRSAGIIQD	GIIQDHNKLDVMVAIA	K	R	S	N	K	L	1	1	1	1	0	1	0	1	1	2	0	1	0	0	0	1	0	0	0	0	0	0	11	1	1237.65	sp|C9E1S0|VM3V3_AGKPL	C9E1S0	Zinc metalloproteinase-disintegrin-like VMP-III (Agkistrodon piscivorus leucostoma)	315	325	yes	yes	2;3	4.9842e-09	99.343	355990000			170	10	183
SAGIIQDHNK	GSMCDPKRSAGIIQDH	GIIQDHNKLDVMVAIA	R	S	A	N	K	L	1	0	1	1	0	1	0	1	1	2	0	1	0	0	0	1	0	0	0	0	0	0	10	0	1081.55	sp|C9E1S0|VM3V3_AGKPL	C9E1S0	Zinc metalloproteinase-disintegrin-like VMP-III (Agkistrodon piscivorus leucostoma)	316	325	yes	yes	2	0.00012915	58.699	97539000			176	10	189
YLIDNRPPCILNK	CSRDEHWRYLIDNRPP	RPPCILNKPSITDIVS	R	Y	L	N	K	P	0	1	2	1	1	0	0	0	0	2	2	1	0	0	2	0	0	0	1	0	0	0	13	1	1614.86	sp|C9E1S0|VM3V3_AGKPL;tr|J3SBQ0|J3SBQ0_CROAD;tr|J3S3W2|J3S3W2_CROAD;sp|J3SDW8|VM38_CROAD;sp|J3SDW6|VM32D_CROAD;sp|J3S829|VM32A_CROAD	C9E1S0	Zinc metalloproteinase-disintegrin-like VMP-III (Agkistrodon piscivorus leucostoma)	383	395	no	no	2	0.023872	14.393	24641000			242	10	261
GDNPDYR	GKICRRARGDNPDYRC	RGDNPDYRCTGQSGDC	R	G	D	Y	R	C	0	1	1	2	0	0	0	1	0	0	0	0	0	0	1	0	0	0	1	0	0	0	7	0	835.346	sp|C9E1S2|DIDA_AGKPL	C9E1S2	Disintegrin subunit alpha (Agkistrodon piscivorus leucostoma)	90	96	yes	yes	1	1.2732e-22	120.49	23817000			65	11	68
CTGQDCYGGVAR	QTSRDSGKCTGQDCYG	DCYGGVARRATKIREL	K	C	T	A	R	R	1	1	0	1	2	1	0	3	0	0	0	0	0	0	0	0	1	0	1	1	0	0	12	0	1342.54	sp|F8S0Z7|V5NTD_CROAD	F8S0Z7	Snake venom 5'-nucleotidase (Crotalus adamanteus)	66	77	no	no	2	7.5208e-18	109.72	1301900000			19	12	22
DEVEELQNHANK	PGPYLEFRDEVEELQN	ELQNHANKLTTLGVNK	R	D	E	N	K	L	1	0	2	1	0	1	3	0	1	0	1	1	0	0	0	0	0	0	0	1	0	0	12	0	1424.65	sp|F8S0Z7|V5NTD_CROAD;tr|T2HRS9|T2HRS9_PROFL;tr|A0A077L7M9|A0A077L7M9_PROFL	F8S0Z7	Snake venom 5'-nucleotidase (Crotalus adamanteus)	209	220	no	no	2;3	1.7744e-33	120.77	2522500000			22	12;55	25
ETPVLSNPGPYLEFR	GIIGYTTKETPVLSNP	PGPYLEFRDEVEELQN	K	E	T	F	R	D	0	1	1	0	0	0	2	1	0	0	2	0	0	1	3	1	1	0	1	1	0	0	15	0	1717.87	sp|F8S0Z7|V5NTD_CROAD;tr|U3FYP9|U3FYP9_MICFL;tr|T2HRS9|T2HRS9_PROFL;tr|A0A077L7M9|A0A077L7M9_PROFL	F8S0Z7	Snake venom 5'-nucleotidase (Crotalus adamanteus)	194	208	no	no	2;3	8.6787e-24	107.69	986400000			46	12;55;73	49
ETPVLSNPGPYLEFRDEVEELQNHANK	GIIGYTTKETPVLSNP	ELQNHANKLTTLGVNK	K	E	T	N	K	L	1	1	3	1	0	1	5	1	1	0	3	1	0	1	3	1	1	0	1	2	0	0	27	1	3124.51	sp|F8S0Z7|V5NTD_CROAD;tr|T2HRS9|T2HRS9_PROFL;tr|A0A077L7M9|A0A077L7M9_PROFL	F8S0Z7	Snake venom 5'-nucleotidase (Crotalus adamanteus)	194	220	no	no	3;4	2.0101e-45	100.62	913810000			47	12;55	50
HANFPILSANIR	GLLDPLLKHANFPILS	PILSANIRPKGSIASN	K	H	A	I	R	P	2	1	2	0	0	0	0	0	1	2	1	0	0	1	1	1	0	0	0	0	0	0	12	0	1351.74	sp|F8S0Z7|V5NTD_CROAD;tr|T2HRS9|T2HRS9_PROFL;tr|A0A077L7M9|A0A077L7M9_PROFL	F8S0Z7	Snake venom 5'-nucleotidase (Crotalus adamanteus)	148	159	no	no	2	3.6557e-08	88.021	148210000			70	12;55	73
HANFPILSANIRPK	GLLDPLLKHANFPILS	LSANIRPKGSIASNIS	K	H	A	P	K	G	2	1	2	0	0	0	0	0	1	2	1	1	0	1	2	1	0	0	0	0	0	0	14	1	1576.88	sp|F8S0Z7|V5NTD_CROAD;tr|T2HRS9|T2HRS9_PROFL;tr|A0A077L7M9|A0A077L7M9_PROFL	F8S0Z7	Snake venom 5'-nucleotidase (Crotalus adamanteus)	148	161	no	no	2;3	3.6726e-86	158.11	4299300000			71	12;55	74
HGEGMGELLQVSGIK	AFEHSVHRHGEGMGEL	LLQVSGIKVVYDLSRK	R	H	G	I	K	V	0	0	0	0	0	1	2	4	1	1	2	1	1	0	0	1	0	0	0	1	0	0	15	0	1553.79	sp|F8S0Z7|V5NTD_CROAD	F8S0Z7	Snake venom 5'-nucleotidase (Crotalus adamanteus)	457	471	yes	yes	2	2.3533e-12	73.296	47031000			75	12	78
HPDDNEWNHVSMCIVNGGGIR	AVIYNNVRHPDDNEWN	IVNGGGIRSPIDERTN	R	H	P	I	R	S	0	1	3	2	1	0	1	3	2	2	0	0	1	0	1	1	0	1	0	2	0	0	21	0	2406.06	sp|F8S0Z7|V5NTD_CROAD;tr|U3FYP9|U3FYP9_MICFL;tr|V8NYW9|V8NYW9_OPHHA;tr|T2HRS9|T2HRS9_PROFL;tr|A0A077L7M9|A0A077L7M9_PROFL	F8S0Z7	Snake venom 5'-nucleotidase (Crotalus adamanteus)	389	409	no	no	2;3;4	1.0057e-41	110.74	2255300000			80	12;55;73	84;85
IINVGSEK	SGYILPYKIINVGSEK	IINVGSEKVGIIGYTT	K	I	I	E	K	V	0	0	1	0	0	0	1	1	0	2	0	1	0	0	0	1	0	0	0	1	0	0	8	0	858.481	sp|F8S0Z7|V5NTD_CROAD;tr|U3FYP9|U3FYP9_MICFL;tr|T2HRS9|T2HRS9_PROFL;tr|A0A077L7M9|A0A077L7M9_PROFL	F8S0Z7	Snake venom 5'-nucleotidase (Crotalus adamanteus)	177	184	no	no	1;2	3.078e-62	99.755	3871700000			89	12;55;73	95
IQLHNYSSQEIGK	KAEVNKMKIQLHNYSS	YSSQEIGKTIVYLNGT	K	I	Q	G	K	T	0	0	1	0	0	2	1	1	1	2	1	1	0	0	0	2	0	0	1	0	0	0	13	0	1515.77	sp|F8S0Z7|V5NTD_CROAD	F8S0Z7	Snake venom 5'-nucleotidase (Crotalus adamanteus)	343	355	no	no	2	0.0005246	53.869	59229000			97	12	105
LLLPSFLAAGGDGYHMLK	LEKEKTYKLLLPSFLA	GDGYHMLKGDSSNHSS	K	L	L	L	K	G	2	0	0	1	0	0	0	3	1	0	5	1	1	1	1	1	0	0	1	0	0	0	18	0	1902.01	sp|F8S0Z7|V5NTD_CROAD;tr|T2HRS9|T2HRS9_PROFL;tr|A0A077L7M9|A0A077L7M9_PROFL	F8S0Z7	Snake venom 5'-nucleotidase (Crotalus adamanteus)	510	527	no	no	2;3	1.4149e-05	43.261	3188200000			122	12;55	131
LTTLGVNK	ELQNHANKLTTLGVNK	LTTLGVNKIIALGHSG	K	L	T	N	K	I	0	0	1	0	0	0	0	1	0	0	2	1	0	0	0	0	2	0	0	1	0	0	8	0	844.502	sp|F8S0Z7|V5NTD_CROAD;tr|U3FYP9|U3FYP9_MICFL;tr|V8NYW9|V8NYW9_OPHHA;tr|T2HRS9|T2HRS9_PROFL;tr|A0A077L7M9|A0A077L7M9_PROFL	F8S0Z7	Snake venom 5'-nucleotidase (Crotalus adamanteus)	221	228	no	no	2	0.0013337	66.429	2252300000			131	12;55;73	141
QAFEHSVHR	QIKGSALKQAFEHSVH	AFEHSVHRHGEGMGEL	K	Q	A	H	R	H	1	1	0	0	0	1	1	0	2	0	0	0	0	1	0	1	0	0	0	1	0	0	9	0	1109.54	sp|F8S0Z7|V5NTD_CROAD;tr|U3FYP9|U3FYP9_MICFL;tr|V8NYW9|V8NYW9_OPHHA	F8S0Z7	Snake venom 5'-nucleotidase (Crotalus adamanteus)	448	456	no	no	2	0.00020171	94.309	2380100000			154	12;73	166
QVPVVQAYAFGK	MVQSDDGRQVPVVQAY	VQAYAFGKYLGYLNVI	R	Q	V	G	K	Y	2	0	0	0	0	2	0	1	0	0	0	1	0	1	1	0	0	0	1	3	0	0	12	0	1305.71	sp|F8S0Z7|V5NTD_CROAD;tr|U3FYP9|U3FYP9_MICFL;tr|T2HRS9|T2HRS9_PROFL;tr|A0A077L7M9|A0A077L7M9_PROFL	F8S0Z7	Snake venom 5'-nucleotidase (Crotalus adamanteus)	288	299	no	no	2	1.7302e-07	67.385	322070000			161	12;55;73	173
SSGNPILLNK	DDKGNVIKSSGNPILL	GNPILLNKDISEDQDI	K	S	S	N	K	D	0	0	2	0	0	0	0	1	0	1	2	1	0	0	1	2	0	0	0	0	0	0	10	0	1041.58	sp|F8S0Z7|V5NTD_CROAD	F8S0Z7	Snake venom 5'-nucleotidase (Crotalus adamanteus)	317	326	no	no	2	0.00013443	67.081	1434800000			193	12	211
VFPAVEGR	DYIKRMGKVFPAVEGR	VFPAVEGRMIFSAGTL	K	V	F	G	R	M	1	1	0	0	0	0	1	1	0	0	0	0	0	1	1	0	0	0	0	2	0	0	8	0	873.471	sp|F8S0Z7|V5NTD_CROAD	F8S0Z7	Snake venom 5'-nucleotidase (Crotalus adamanteus)	553	560	no	no	2	5.6144e-11	110.81	949370000			217	12	235
VPTYVPLEK	NVLCTECRVPTYVPLE	PTYVPLEKEKTYKLLL	R	V	P	E	K	E	0	0	0	0	0	0	1	0	0	0	1	1	0	0	2	0	1	0	1	2	0	0	9	0	1044.59	sp|F8S0Z7|V5NTD_CROAD;tr|T2HRS9|T2HRS9_PROFL;tr|A0A077L7M9|A0A077L7M9_PROFL	F8S0Z7	Snake venom 5'-nucleotidase (Crotalus adamanteus)	496	504	no	no	2	0.0012951	52.725	120600000			229	12;55	248
VVYDLSR	LLQVSGIKVVYDLSRK	KVVYDLSRKPGSRVLS	K	V	V	S	R	K	0	1	0	1	0	0	0	0	0	0	1	0	0	0	0	1	0	0	1	2	0	0	7	0	850.455	sp|F8S0Z7|V5NTD_CROAD;tr|T2HRS9|T2HRS9_PROFL;tr|A0A077L7M9|A0A077L7M9_PROFL	F8S0Z7	Snake venom 5'-nucleotidase (Crotalus adamanteus)	472	478	no	no	2	0.00066014	91.626	223690000			234	12;55	253
YDAMALGNHEFDNGLAGLLDPLLK	VKFMNSLRYDAMALGN	GLLDPLLKHANFPILS	R	Y	D	L	K	H	3	0	2	3	0	0	1	3	1	0	6	1	1	1	1	0	0	0	1	0	0	0	24	0	2586.28	sp|F8S0Z7|V5NTD_CROAD;tr|T2HRS9|T2HRS9_PROFL;tr|A0A077L7M9|A0A077L7M9_PROFL	F8S0Z7	Snake venom 5'-nucleotidase (Crotalus adamanteus)	124	147	no	no	2;3;4	3.3141e-29	86.508	3317200000			235	12;55	254
YLGYLNVIFDDK	VQAYAFGKYLGYLNVI	LNVIFDDKGNVIKSSG	K	Y	L	D	K	G	0	0	1	2	0	0	0	1	0	1	2	1	0	1	0	0	0	0	2	1	0	0	12	0	1458.74	sp|F8S0Z7|V5NTD_CROAD;tr|U3FYP9|U3FYP9_MICFL;tr|T2HRS9|T2HRS9_PROFL;tr|A0A077L7M9|A0A077L7M9_PROFL	F8S0Z7	Snake venom 5'-nucleotidase (Crotalus adamanteus)	300	311	no	no	2	7.689e-06	62.088	525420000			241	12;55;73	260
GAHLVSIK	WFCTKQAKGAHLVSIK	GAHLVSIKSAKEADFV	K	G	A	I	K	S	1	0	0	0	0	0	0	1	1	1	1	1	0	0	0	1	0	0	0	1	0	0	8	0	823.492	sp|O93426|SLA_CRODU	O93426	Snaclec convulxin subunit alpha (Crotalus durissus terrificus)	61	68	yes	yes	2	0.0016046	81.191	474650000			63	14	66
AIICEEK	YSYSWKNKAIICEEKN	KAIICEEKNPCLKEMC	K	A	I	E	K	N	1	0	0	0	1	0	2	0	0	2	0	1	0	0	0	0	0	0	0	0	0	0	7	0	861.427	sp|P04361|PA2HB_AGKPI;sp|P49121|PA2H1_AGKCL	P04361	Basic phospholipase A2 homolog (Agkistrodon piscivorus piscivorus)	72	78	yes	no	2	0.013978	46.426	0			5	15	5
AVAICLR	KEMCECDKAVAICLRE	KAVAICLRENLDTYNK	K	A	V	L	R	E	2	1	0	0	1	0	0	0	0	1	1	0	0	0	0	0	0	0	0	1	0	0	7	0	801.453	sp|P86453|PA2HB_BOTAL;sp|P82287|PA2H2_BOTPI;sp|P58399|PA2H1_BOTPI;sp|P24605|PA2H2_BOTAS;sp|Q9PVE3|PA2H3_BOTAS;tr|L7VGC1|L7VGC1_BOTAN;sp|P82950|PA2HB_ATRNM;sp|Q8UVU7|PA2HB_CERGO;tr|U3T783|U3T783_PROFL;tr|A0A077L6W2|A0A077L6W2_PROFL;sp|P22640|PA2H_PROMU;tr|A0A077L7C7|A0A077L7C7_PROEL;sp|Q2PG81|PA2B1_PROEL;sp|Q9PVF3|PA2HB_CALRH;sp|Q2PWA3|PA2HP_PROMU;sp|P0DJJ9|PA2B2_PROFL;sp|P0DJJ8|PA2B1_PROFL;sp|C7G…	P04361	Basic phospholipase A2 homolog (Agkistrodon piscivorus piscivorus)	91	97	no	no	1;2	6.3233e-24	126.68	2115300000			13	15;49;25;30	15
EMCECDK	EEKNPCLKEMCECDKA	KEMCECDKAVAICLRE	K	E	M	D	K	A	0	0	0	1	2	0	2	0	0	0	0	1	1	0	0	0	0	0	0	0	0	0	7	0	970.319	sp|P04361|PA2HB_AGKPI;sp|P49121|PA2H1_AGKCL;sp|Q2YHJ9|PA2HA_TRIPE;sp|Q2YHJ8|PA2HB_TRIPE;sp|Q2YHJ4|PA2HB_TRIBO;sp|Q6H3D1|PA2HJ_TRIST;sp|P80963|PA2H_BOTSC;sp|Q6H3D5|PA2HI_TRIST;sp|Q6H3D4|PA2HE_TRIST;sp|Q6H3D3|PA2HG_TRIST;sp|Q6H3D2|PA2HF_TRIST;sp|P70090|PA2H5_TRIGA	P04361	Basic phospholipase A2 homolog (Agkistrodon piscivorus piscivorus)	84	90	no	no	2	0.0011706	81.297	296810000			38	15	41
EMCECDKAVAICLR	EEKNPCLKEMCECDKA	KAVAICLRENLDTYNK	K	E	M	L	R	E	2	1	0	1	3	0	2	0	0	1	1	1	1	0	0	0	0	0	0	1	0	0	14	1	1753.76	sp|P04361|PA2HB_AGKPI;sp|P49121|PA2H1_AGKCL	P04361	Basic phospholipase A2 homolog (Agkistrodon piscivorus piscivorus)	84	97	no	no	2	7.3779e-07	65.043	28384000			39	15	42
ENLDTYNK	KAVAICLRENLDTYNK	ENLDTYNKKYKAYFKL	R	E	N	N	K	K	0	0	2	1	0	0	1	0	0	0	1	1	0	0	0	0	1	0	1	0	0	0	8	0	995.456	sp|P04361|PA2HB_AGKPI;sp|P49121|PA2H1_AGKCL;sp|P81165|PA2H2_CERGO;sp|O57385|PA2H_DEIAC;sp|Q9I834|PA2H2_BOTMO;sp|P0C616|PA2HA_BOTAS;sp|Q6JK69|PA2H1_BOTAT	P04361	Basic phospholipase A2 homolog (Agkistrodon piscivorus piscivorus)	98	105	no	no	2	0.0022279	49.57	11130000000			40	15;49	43
ENLDTYNKK	KAVAICLRENLDTYNK	NLDTYNKKYKAYFKLK	R	E	N	K	K	Y	0	0	2	1	0	0	1	0	0	0	1	2	0	0	0	0	1	0	1	0	0	0	9	1	1123.55	sp|P04361|PA2HB_AGKPI;sp|P49121|PA2H1_AGKCL;sp|Q9I834|PA2H2_BOTMO;sp|P0C616|PA2HA_BOTAS;sp|Q6JK69|PA2H1_BOTAT	P04361	Basic phospholipase A2 homolog (Agkistrodon piscivorus piscivorus)	98	106	no	no	2	0.0006848	52.591	878980000			41	15;49	44
MILQETGK	________________	MILQETGKNAITSYGS	K	M	I	G	K	N	0	0	0	0	0	1	1	1	0	1	1	1	1	0	0	0	1	0	0	0	0	0	8	0	918.484	sp|P86453|PA2HB_BOTAL;sp|P82287|PA2H2_BOTPI;sp|P58399|PA2H1_BOTPI;sp|P24605|PA2H2_BOTAS;sp|Q9PVE3|PA2H3_BOTAS;tr|L7VGC1|L7VGC1_BOTAN;sp|P82950|PA2HB_ATRNM;sp|Q8UVU7|PA2HB_CERGO;sp|P0DJQ2|PA2HK_TRIST;sp|P0DMK0|PA2H2_BOTMT;sp|P04361|PA2HB_AGKPI;sp|P49121|PA2H1_AGKCL;sp|P81165|PA2H2_CERGO;sp|Q2YHJ9|PA2HA_TRIPE;sp|Q2YHJ8|PA2HB_TRIPE;sp|Q2YHJ4|PA2HB_TRIBO;sp|P82114|PA2H1_BOTMO;sp|Q9PRT7|PA2H4_BOTAS;sp…	P04361	Basic phospholipase A2 homolog (Agkistrodon piscivorus piscivorus)	8	15	no	no	2	0.0017143	75.738	12323000000			136	15;49;25;30;21	146
NKAIICEEK	DRYSYSWKNKAIICEE	KAIICEEKNPCLKEMC	K	N	K	E	K	N	1	0	1	0	1	0	2	0	0	2	0	2	0	0	0	0	0	0	0	0	0	0	9	1	1103.56	sp|P04361|PA2HB_AGKPI;sp|P49121|PA2H1_AGKCL	P04361	Basic phospholipase A2 homolog (Agkistrodon piscivorus piscivorus)	70	78	yes	no	2	0.0032847	58.699	130200000			145	15	157
GLAATTLCAGILEGGK	AVCQAAYKGLAATTLC	AGILEGGKDTCKGDSG	K	G	L	G	K	D	3	0	0	0	1	0	1	4	0	1	3	1	0	0	0	0	2	0	0	0	0	0	16	0	1530.81	sp|P09872|VSPCA_AGKCO	P09872	Protein C activator (Agkistrodon contortrix contortrix)	155	170	yes	yes	2	4.8119e-12	69.331	108530000			66	16	69
IYLGMHNLK	HCDRGNMRIYLGMHNL	YLGMHNLKVLNKDALR	R	I	Y	L	K	V	0	0	1	0	0	0	0	1	1	1	2	1	1	0	0	0	0	0	1	0	0	0	9	0	1087.58	sp|P09872|VSPCA_AGKCO;sp|E5L0E6|VSPCA_AGKPL	P09872	Protein C activator (Agkistrodon contortrix contortrix)	48	56	yes	no	2	0.0011079	65.246	403770000			100	16	108
NSAHIAPLSLPSNPPSVGSVCR	IRLNRPVRNSAHIAPL	PSVGSVCRIMGWGTIT	R	N	S	C	R	I	2	1	2	0	1	0	0	1	1	1	2	0	0	0	4	5	0	0	0	2	0	0	22	0	2259.14	sp|P09872|VSPCA_AGKCO;sp|E5L0E6|VSPCA_AGKPL	P09872	Protein C activator (Agkistrodon contortrix contortrix)	97	118	no	no	3	5.6047e-27	76.049	18534000			149	16	161
VIGGDECNINEHR	________________	ECNINEHRFLALVYAN	-	V	I	H	R	F	0	1	2	1	1	0	2	2	1	2	0	0	0	0	0	0	0	0	0	1	0	0	13	0	1511.68	sp|P85109|VSP1_GLOBR;sp|Q9PRW2|VSP3_CROAT;sp|P0DJG5|VSPKA_GLOHA;sp|P81882|VSPT1_BOTJA;sp|P0C590|VSP2_GLOUS;sp|P20005|VSP1_OVOOK;sp|Q9PRW4|VSPA1_CROAT;sp|P0DM43|VSP_PROJR;sp|Q9PRP4|VSPF_LACMR;sp|P0DJG6|VSP_CROVV;sp|P33589|VSPF_LACMU;sp|P26324|VSPF1_CALRH;sp|P09872|VSPCA_AGKCO	P09872	Protein C activator (Agkistrodon contortrix contortrix)	1	13	no	no	2;3	4.6991e-13	101.89	288510000			222	16;33	241
RVVIVGAGMAGLSAAY	LKATSNPKRVVIVGAG	MAGLSAAY________	K	R	V	A	Y	-	4	1	0	0	0	0	0	3	0	1	1	0	1	0	0	1	0	0	1	3	0	0	16	1	1533.83	sp|P0C2D1|OXLA_BOTPI	P0C2D1	L-amino-acid oxidase (Bothrops pirajai)	34	49	yes	yes	2	1.6293e-05	55.724	30132000			174	17	187
CTGQSADCPR	MGDDPGGRCTGQSADC	GQSADCPRN_______	R	C	T	P	R	N	1	1	0	1	2	1	0	1	0	0	0	0	0	0	1	1	1	0	0	0	0	0	10	0	1150.45	sp|P0C6E3|VM2B1_AGKBI;sp|E9NW26|VM2P1_PROMU	P0C6E3	Zinc metalloproteinase-disintegrin bilitoxin-1 (Agkistrodon bilineatus)	281	290	no	no	2	0.002141	51.765	73613000			20	18	23
NCQDPCCNAATCK	ECDCGCPRNCQDPCCN	CCNAATCKKYSWVQCE	R	N	C	C	K	K	2	0	2	1	4	1	0	0	0	0	0	1	0	0	1	0	1	0	0	0	0	0	13	0	1597.57	sp|P0C6E3|VM2B1_AGKBI	P0C6E3	Zinc metalloproteinase-disintegrin bilitoxin-1 (Agkistrodon bilineatus)	232	244	yes	yes	2	0.0021238	45.992	119130000			143	18	155
TSHDNAQLLTAIVFNR	RESVLPNRTSHDNAQL	LTAIVFNRGVIGSAYP	R	T	S	N	R	G	2	1	2	1	0	1	0	0	1	1	2	0	0	1	0	1	2	0	0	1	0	0	16	0	1798.93	sp|P0C6E3|VM2B1_AGKBI	P0C6E3	Zinc metalloproteinase-disintegrin bilitoxin-1 (Agkistrodon bilineatus)	91	106	yes	yes	2;3	2.0944e-40	124.25	0			209	18	227
YNGDLDK	VDNRMVTKYNGDLDKI	KYNGDLDKIKTRIYEL	K	Y	N	D	K	I	0	0	1	2	0	0	0	1	0	0	1	1	0	0	0	0	0	0	1	0	0	0	7	0	823.371	sp|P0C6E3|VM2B1_AGKBI;sp|E9NW26|VM2P1_PROMU;sp|A2TK72|VM3A2_DEIAC	P0C6E3	Zinc metalloproteinase-disintegrin bilitoxin-1 (Agkistrodon bilineatus)	23	29	no	no	2	0.0087459	41.429	177710000			244	18	263
TPPAGPDVGPR	________________	AGPDVGPR________	-	T	P	P	R	-	1	1	0	1	0	0	0	2	0	0	0	0	0	0	4	0	1	0	0	1	0	0	11	0	1062.55	sp|P0CJ34|BKIP_CROAT	P0CJ34	Bradykinin inhibitor peptide (Crotalus atrox)	1	11	yes	yes	2	1.3735e-28	105.46	259100000			208	19	226
SLLELGKMILQETGK	________________	MILQETGKMPSKSYGA	-	S	L	G	K	M	0	0	0	0	0	1	2	2	0	1	4	2	1	0	0	1	1	0	0	0	0	0	15	1	1658.93	sp|P0DI92|PA2H_BOTMA;sp|Q9PSF9|PA2B2_AGKBI	P0DI92	Phospholipase A2 homolog (Bothrops marajoensis)	1	15	yes	no	2;3	5.6159e-93	157.37	3211900000			186	21	201;202;203;204
SFELTILHTNDVHAR	________________	HTNDVHARVEIINVGS	-	S	F	A	R	V	1	1	1	1	0	0	1	0	2	1	2	0	0	1	0	1	2	0	0	1	0	0	15	0	1751.9	sp|P0DJJ5|V5NTD_GLOBB	P0DJJ5	Snake venom 5'-nucleotidase (Gloydius blomhoffii blomhoffii)	1	15	yes	yes	2;3;4	1.0052e-170	185.95	4467900000			179	22	192
NTLHSFGEWR	ITVQSSAKNTLHSFGE	LHSFGEWRKSVLLNRK	K	N	T	W	R	K	0	1	1	0	0	0	1	1	1	0	1	0	0	1	0	1	1	1	0	0	0	0	10	0	1245.59	sp|P20897|VM1H2_CRORU	P20897	Snake venom metalloproteinase HT-2 (Crotalus ruber ruber)	73	82	yes	yes	2	2.0759e-38	130.98	906130000			150	24	162
VHEIVNFINEFYR	DLNTIRTRVHEIVNFI	NFINEFYRSLNIRVSL	R	V	H	Y	R	S	0	1	2	0	0	0	2	0	1	2	0	0	0	2	0	0	0	0	1	2	0	0	13	0	1678.85	sp|P20897|VM1H2_CRORU	P20897	Snake venom metalloproteinase HT-2 (Crotalus ruber ruber)	33	45	yes	yes	2;3	5.2438e-72	150.69	347670000			219	24	237
YVQLVIVADHR	________________	LVIVADHRMNTKYNGD	R	Y	V	H	R	M	1	1	0	1	0	1	0	0	1	1	1	0	0	0	0	0	0	0	1	3	0	0	11	0	1311.73	sp|P28891|VM1F_AGKCO	P28891	Snake venom metalloproteinase fibrolase (Agkistrodon contortrix contortrix)	8	18	yes	yes	2	4.6439e-20	114.86	606290000			250	26	269
STGVVQDHSEINLR	GGICDPKRSTGVVQDH	DHSEINLRVAVTMTHE	R	S	T	L	R	V	0	1	1	1	0	1	1	1	1	1	1	0	0	0	0	2	1	0	0	2	0	0	14	0	1553.78	sp|P34182|VM2AE_CROAT	P34182	Zinc metalloproteinase/disintegrin (Crotalus atrox)	309	322	yes	yes	2	1.2621e-13	98.942	52265000			197	27	215
IIGGDECNINEHR	________________	ECNINEHRFLVALYTP	-	I	I	H	R	F	0	1	2	1	1	0	2	2	1	3	0	0	0	0	0	0	0	0	0	0	0	0	13	0	1525.69	sp|P81176|VSP1_GLOBL;tr|I4CHP3|I4CHP3_GLOHA;sp|P0DMH6|VSP_BOTFO;sp|Q9PSN3|VSP2_AGKBI	P81176	Thrombin-like enzyme halystase (Gloydius blomhoffii)	1	13	yes	no	2	1.2272e-09	94.122	119930000			88	29	94
KLTNCDPK	YVHKCCYKKLTNCDPK	KLTNCDPKKDRYSYDW	K	K	L	P	K	K	0	0	1	1	1	0	0	0	0	0	1	2	0	0	1	0	1	0	0	0	0	0	8	1	974.486	sp|P82114|PA2H1_BOTMO	P82114	Basic phospholipase A2 homolog 1 (Bothrops moojeni)	53	60	yes	yes	2	0.021817	28.696	1116400000			107	30	115
KLTNCDPKK	YVHKCCYKKLTNCDPK	LTNCDPKKDRYSYDWK	K	K	L	K	K	D	0	0	1	1	1	0	0	0	0	0	1	3	0	0	1	0	1	0	0	0	0	0	9	2	1102.58	sp|P82114|PA2H1_BOTMO	P82114	Basic phospholipase A2 homolog 1 (Bothrops moojeni)	53	61	yes	yes	2	0.022738	32.209	167560000			108	30	116
SLVELGKMILQETGK	________________	MILQETGKNPAKSYGA	-	S	L	G	K	N	0	0	0	0	0	1	2	2	0	1	3	2	1	0	0	1	1	0	0	1	0	0	15	1	1644.91	sp|P82114|PA2H1_BOTMO;sp|Q9PRT7|PA2H4_BOTAS;sp|P0DMJ9|PA2H1_BOTMT	P82114	Basic phospholipase A2 homolog 1 (Bothrops moojeni)	1	15	yes	no	3	3.8817e-12	68.044	370740000			187	30	205
VLNEDEQIRNPK	KLGAHSKKVLNEDEQI	DEQIRNPKEKFICPNK	K	V	L	P	K	E	0	1	2	1	0	1	2	0	0	1	1	1	0	0	1	0	0	0	0	1	0	0	12	1	1453.75	sp|P82981|VSP2_AGKCO;sp|Q71QH7|VSPP_TRIST;sp|O13059|VSP1_TRIGA;tr|T2HRU2|T2HRU2_PROFL;tr|A0A077L6P3|A0A077L6P3_PROFL;sp|P05620|VSP1_PROFL	P82981	Thrombin-like enzyme contortrixobin (Agkistrodon contortrix contortrix)	58	69	yes	no	2	1.0944e-06	76.332	13857000			227	31	246
VVGGDECNINEHR	________________	ECNINEHRFLVAIFNS	-	V	V	H	R	F	0	1	2	1	1	0	2	2	1	1	0	0	0	0	0	0	0	0	0	2	0	0	13	0	1497.66	sp|P82981|VSP2_AGKCO;sp|P86531|VSP2_DABRR;sp|P80899|VSPCA_GLOHA;sp|P0DMH5|VSP_BOTCO;sp|P81884|VSPT3_BOTJA;sp|P81883|VSPT2_BOTJA;sp|P33588|VSPCA_AGKBI;sp|P0C578|VSP2_OVOOK;sp|P0DKY5|VSP_CRODC;sp|P0DL26|VSP27_BOTPI;sp|Q7LZF5|VSPC1_CROAT	P82981	Thrombin-like enzyme contortrixobin (Agkistrodon contortrix contortrix)	1	13	yes	no	2;3	8.931e-71	143.42	586250000			231	31	250
HDNAQLLTGMIFNEK	RDLLQRKRHDNAQLLT	TGMIFNEKIEGRAYKE	R	H	D	E	K	I	1	0	2	1	0	1	1	1	1	1	2	1	1	1	0	0	1	0	0	0	0	0	15	0	1729.85	sp|P83912|VM2JT_PROJR;sp|P0DM87|VM2_TRIST	P83912	Zinc metalloproteinase-disintegrin jerdonitin (Protobothrops jerdonii I)	280	294	yes	no	2	3.4057e-64	136.57	74307000			74	23	77
VAVTMAHELGHNLGMR	DHSKKNLRVAVTMAHE	LGHNLGMRHDGNQCHC	R	V	A	M	R	H	2	1	1	0	0	0	1	2	2	0	2	0	2	0	0	0	1	0	0	2	0	0	16	0	1734.87	sp|P84907|VM1LA_BOTLC	P84907	Snake venom metalloproteinase leucurolysin-A (Bothrops leucurus)	136	151	yes	yes	2;3	4.27e-13	86.497	602420000			213	32	231
KPALYTK	QNLCAQPRKPALYTKV	RKPALYTKVFDHLDWI	R	K	P	T	K	V	1	0	0	0	0	0	0	0	0	0	1	2	0	0	1	0	1	0	1	0	0	0	7	1	819.485	sp|P85109|VSP1_GLOBR;sp|P0DJG3|VSP1_BOTAN;sp|P81824|VSP1_BOTJA;sp|Q8QG86|VSP_BOTIN;sp|Q8AY81|VSPST_TRIST;sp|A7LAC7|VSP2_TRIAB;sp|A7LAC6|VSP1_TRIAB	P85109	Thrombin-like enzyme kangshuanmei (Agkistrodon halys brevicaudus)	208	214	yes	no	2	0.0013735	57.047	24131000			109	33	117
KTDLLNRK	LDSFGEWRKTDLLNRK	KTDLLNRKSHDNAQLL	R	K	T	R	K	S	0	1	1	1	0	0	0	0	0	0	2	2	0	0	0	0	1	0	0	0	0	0	8	2	986.587	sp|P85420|VM11_BOTAT;sp|Q8QG89|VM1B_BOTIN;sp|Q98SP2|VM2J2_BOTJA	P85420	Snake venom metalloproteinase atroxlysin-1 (Bothrops atrox)	83	90	yes	no	2	9.563e-11	108.81	1147000000			112	34	120
TDLLNRK	DSFGEWRKTDLLNRKS	KTDLLNRKSHDNAQLL	K	T	D	R	K	S	0	1	1	1	0	0	0	0	0	0	2	1	0	0	0	0	1	0	0	0	0	0	7	1	858.492	sp|P85420|VM11_BOTAT;sp|Q8QG89|VM1B_BOTIN;sp|Q98SP2|VM2J2_BOTJA	P85420	Snake venom metalloproteinase atroxlysin-1 (Bothrops atrox)	84	90	yes	no	2	0.00057532	84.097	1844600000			202	34	220
KLTGCNPK	YVHKCCYKKLTGCNPK	KLTGCNPKKDRYSYSW	K	K	L	P	K	K	0	0	1	0	1	0	0	1	0	0	1	2	0	0	1	0	1	0	0	0	0	0	8	1	916.48	sp|P86453|PA2HB_BOTAL;sp|P82287|PA2H2_BOTPI;sp|P58399|PA2H1_BOTPI;sp|P24605|PA2H2_BOTAS;sp|Q9PVE3|PA2H3_BOTAS	P86453	Basic phospholipase A2 homolog BaTX (Bothrops alternatus)	53	60	yes	no	2	0.00067199	71.379	10657000000			106	25	114
CCFVHDCCYGK	KPKDATDRCCFVHDCC	VHDCCYGKVTGCDPKM	R	C	C	G	K	V	0	0	0	1	4	0	0	1	1	0	0	1	0	1	0	0	0	0	1	1	0	0	11	0	1504.54	sp|P86907|PA2A_BOTAM;sp|C9DPL5|PA2A1_BOTPI;sp|P86389|PA2A2_BOTAS;sp|P81243|PA2A_BOTJA;tr|M1TFP9|M1TFP9_BOTNU;sp|Q8QG87|PA2A_BOTIN;sp|Q8AXY1|PA2A_BOTJR;sp|Q2HZ28|PA2A_BOTER;sp|G3DT18|PA2A_BOTMO;sp|Q9PVF2|PA2AE_CALRH;sp|P0DJ62|PA2A_BOTLC;tr|T2HPU3|T2HPU3_PROFL;sp|P86456|PA2A4_BOTAL;sp|P00622|PA2B_BITCA;sp|Q6H3C6|PA2AI_TRIST;sp|Q6H3C5|PA2BB_TRIST;sp|Q2YHJ5|PA2AB_TRIPE;sp|P86974|PA2BD_BOTLC;sp|P86806…	P86907	Acidic phospholipase A2 (Bothrops ammodytoides)	43	53	no	no	2;3	8.2747e-05	61.958	147430000			17	9	20
KQICECDR	CGGDDPCKKQICECDR	KQICECDRVAATCFRD	K	K	Q	D	R	V	0	1	0	1	2	1	1	0	0	1	0	1	0	0	0	0	0	0	0	0	0	0	8	1	1107.48	sp|P86907|PA2A_BOTAM;sp|C9DPL5|PA2A1_BOTPI;sp|P86389|PA2A2_BOTAS;sp|P81243|PA2A_BOTJA;tr|M1TFP9|M1TFP9_BOTNU;sp|Q8QG87|PA2A_BOTIN;sp|Q8AXY1|PA2A_BOTJR;sp|Q2HZ28|PA2A_BOTER;sp|G3DT18|PA2A_BOTMO;sp|Q9PVF2|PA2AE_CALRH;sp|P17935|PA2HL_VIPAA	P86907	Acidic phospholipase A2 (Bothrops ammodytoides)	83	90	yes	no	2	0.00096994	64.711	53243000			111	9	119
QICECDR	GGDDPCKKQICECDRV	KQICECDRVAATCFRD	K	Q	I	D	R	V	0	1	0	1	2	1	1	0	0	1	0	0	0	0	0	0	0	0	0	0	0	0	7	0	979.385	sp|P86907|PA2A_BOTAM;sp|C9DPL5|PA2A1_BOTPI;sp|P86389|PA2A2_BOTAS;sp|P81243|PA2A_BOTJA;tr|M1TFP9|M1TFP9_BOTNU;sp|Q8QG87|PA2A_BOTIN;sp|Q8AXY1|PA2A_BOTJR;sp|Q2HZ28|PA2A_BOTER;sp|G3DT18|PA2A_BOTMO;sp|Q9PVF2|PA2AE_CALRH;sp|P17935|PA2HL_VIPAA;sp|P0CV89|PA23_CROAT;tr|T2HPB8|T2HPB8_PROFL;tr|A0A077LD26|A0A077LD26_PROFL;sp|Q6EER6|PA2B_SISMS;sp|Q6EER5|PA2B_CERGO;tr|B6F141|B6F141_PROFL;sp|Q805A2|PA2BN_PROFL;…	P86907	Acidic phospholipase A2 (Bothrops ammodytoides)	84	90	yes	no	2	0.0013161	79.116	445180000			157	9	169
ETYPDVPHCANINILDHAVCR	WGTISPTKETYPDVPH	ILDHAVCRAAYPWQPV	K	E	T	C	R	A	2	1	2	2	2	0	1	0	2	2	1	0	0	0	2	0	1	0	1	2	0	0	21	0	2493.15	sp|Q072L6|VSPL_BOTAS	Q072L6	Thrombin-like enzyme asperase (Bothrops asper)	156	176	yes	yes	3	1.8394e-28	87.654	207940000			48	35	51
GAGNVCRPR	CCERCQFKGAGNVCRP	AGNVCRPRRSKCDIAE	K	G	A	P	R	R	1	2	1	0	1	0	0	2	0	0	0	0	0	0	1	0	0	0	0	1	0	0	9	1	985.488	sp|Q0NZX7|VM3B4_BOTJA	Q0NZX7	Zinc metalloproteinase-disintegrin-like bothrojarin-4 (Bothrops jararaca)	57	65	yes	yes	2	0.0032944	47.082	0			62	36	65
FNSSPCVLGSPGFR	VVPDNPERFNSSPCVL	VLGSPGFRSGKHYFEV	R	F	N	F	R	S	0	1	1	0	1	0	0	2	0	0	1	0	0	2	2	3	0	0	0	1	0	0	14	0	1523.72	sp|Q27J48|VESP_LACMU;tr|B5KLC0|B5KLC0_PSEPO;tr|A0A024AXC4|A0A024AXC4_MICIK;tr|A0A024AX08|A0A024AX08_MICIK	Q27J48	Ohanin-like protein (Lachesis muta muta)	95	108	yes	no	2	3.8741e-18	107.65	0			52	37	55
NVGVPQVVPDNPER	SANKKTVKNVGVPQVV	VVPDNPERFNSSPCVL	K	N	V	E	R	F	0	1	2	1	0	1	1	1	0	0	0	0	0	0	3	0	0	0	0	4	0	0	14	0	1518.78	sp|Q27J48|VESP_LACMU	Q27J48	Ohanin-like protein (Lachesis muta muta)	81	94	yes	yes	2	9.0643e-09	81.904	99065000			151	37	163
ITVKPEAGYTLNAFGEWR	EIWSNEDKITVKPEAG	LNAFGEWRKTDLLTRK	K	I	T	W	R	K	2	1	1	0	0	0	2	2	0	1	1	1	0	1	1	0	2	1	1	1	0	0	18	1	2051.05	sp|Q2QA02|VM3_CRODD;sp|Q90282|VM3VB_CROAT;sp|C9E1R8|VM3V3_CROVV	Q2QA02	Zinc metalloproteinase-disintegrin-like (Crotalus durissus durissus)	257	274	yes	no	2;3	2.0211e-20	92.264	155470000			98	38	106
ASQLVVTPEQQR	KSDEPIKKASQLVVTP	VVTPEQQRFPQRYIEL	K	A	S	Q	R	F	1	1	0	0	0	3	1	0	0	0	1	0	0	0	1	1	1	0	0	2	0	0	12	0	1354.72	sp|Q7SZE0|VM2SA_GLOSA	Q7SZE0	Zinc metalloproteinase/disintegrin (Gloydius saxatilis)	183	194	yes	yes	2	2.261e-17	104.59	281690000			12	39	14
AAHGGLPATSR	LLDYEVCRAAHGGLPA	GGLPATSRTLCAGILE	R	A	A	S	R	T	3	1	0	0	0	0	0	2	1	0	1	0	0	0	1	1	1	0	0	0	0	0	11	0	1036.54	sp|Q7T229|VSPH_BOTJR	Q7T229	Snake venom serine protease homolog (Bothrops jararacussu)	178	188	yes	yes	2	0.0016446	52.391	50245000			0	40	0
IVDLHNFLR	RKPEIQNKIVDLHNFL	VDLHNFLRRSVNPTAS	K	I	V	L	R	R	0	1	1	1	0	0	0	0	1	1	2	0	0	1	0	0	0	0	0	1	0	0	9	0	1125.63	sp|Q7ZT99|CRVP_CROAT	Q7ZT99	Cysteine-rich venom protein catrin (Crotalus atrox)	37	45	yes	yes	1;2	1.828e-06	97.431	286570000			99	41	107
MEWYPEAAANAER	PTASNMLKMEWYPEAA	EAAANAERWAYRCIES	K	M	E	E	R	W	4	1	1	0	0	0	3	0	0	0	0	0	1	0	1	0	0	1	1	0	0	0	13	0	1536.67	sp|Q7ZT99|CRVP_CROAT;tr|F2Q6G0|F2Q6G0_DEIAC;tr|F2Q6G1|F2Q6G1_DEIAC;tr|T2HPR8|T2HPR8_OVOOK;tr|T2HP25|T2HP25_PROFL;tr|A0A077LA61|A0A077LA61_PROEL;sp|Q8JI40|CRVP_GLOBL;sp|Q8JI39|CRVP_PROFL;sp|Q7ZTA0|CRVP_AGKPI;tr|A0A077L7I7|A0A077L7I7_PROFL;sp|P0DJG8|CRVP_HELAG;sp|Q2XXQ0|CRVP_ERYPO	Q7ZT99	Cysteine-rich venom protein catrin (Crotalus atrox)	58	70	yes	no	2	1.5907e-09	93.348	150870000			134	41	144
SLVQQAGCQDK	EDKYTNCKSLVQQAGC	QQAGCQDKQMQSDCPA	K	S	L	D	K	Q	1	0	0	1	1	3	0	1	0	0	1	1	0	0	0	1	0	0	0	1	0	0	11	0	1232.58	sp|Q7ZT99|CRVP_CROAT	Q7ZT99	Cysteine-rich venom protein catrin (Crotalus atrox)	213	223	yes	yes	2	6.3325e-05	67.08	91129000			188	41	206
SVNPTASNMLK	DLHNFLRRSVNPTASN	PTASNMLKMEWYPEAA	R	S	V	L	K	M	1	0	2	0	0	0	0	0	0	0	1	1	1	0	1	2	1	0	0	1	0	0	11	0	1160.59	sp|Q7ZT99|CRVP_CROAT;tr|F2Q6G0|F2Q6G0_DEIAC;tr|F2Q6G1|F2Q6G1_DEIAC;tr|T2HPR8|T2HPR8_OVOOK;tr|T2HP25|T2HP25_PROFL;tr|A0A077LA61|A0A077LA61_PROEL;sp|Q8JI40|CRVP_GLOBL;sp|Q8JI39|CRVP_PROFL;sp|Q7ZTA0|CRVP_AGKPI;tr|A0A077L7I7|A0A077L7I7_PROFL	Q7ZT99	Cysteine-rich venom protein catrin (Crotalus atrox)	47	57	yes	no	2	0.023514	29.264	92592000			200	41	218
DLINVQPAAADTLEAFGDWR	DLEVWSNRDLINVQPA	LEAFGDWRETVLLNRI	R	D	L	W	R	E	4	1	1	3	0	1	1	1	0	1	2	0	0	1	1	0	1	1	0	1	0	0	20	0	2201.08	sp|Q805F6|VM2AB_AGKCO	Q805F6	Zinc metalloproteinase/disintegrin (Agkistrodon contortrix contortrix)	255	274	yes	yes	2	0.010966	18.936	13308000			25	42	28
YNSNLNTIR	ADHRMFTKYNSNLNTI	NSNLNTIRIWVHELVN	K	Y	N	I	R	I	0	1	3	0	0	0	0	0	0	1	1	0	0	0	0	1	1	0	1	0	0	0	9	0	1093.55	sp|P84907|VM1LA_BOTLC;sp|Q805F6|VM2AB_AGKCO	Q805F6	Zinc metalloproteinase/disintegrin (Agkistrodon contortrix contortrix)	214	222	no	no	2	0.001652	79.986	0			246	42;32	265
LLNEDEQIRNPK	KFGAHSKKLLNEDEQI	DEQIRNPKEKFICPNK	K	L	L	P	K	E	0	1	2	1	0	1	2	0	0	1	2	1	0	0	1	0	0	0	0	0	0	0	12	1	1467.77	sp|Q8AY79|VSPS2_TRIST;sp|P0CJ41|VSPAF_TRIAB	Q8AY79	Beta-fibrinogenase stejnefibrase-2 (Trimeresurus stejnegeri)	82	93	yes	no	2;3	7.923e-70	145.46	273370000			123	20	132
KPGLYTK	GHPCGLPRKPGLYTKV	RKPGLYTKVFDHLDWI	R	K	P	T	K	V	0	0	0	0	0	0	0	1	0	0	1	2	0	0	1	0	1	0	1	0	0	0	7	1	805.47	sp|Q8AY82|VSP1M_TRIST;sp|Q71QI0|VSP07_TRIST;sp|O13060|VSPA_TRIGA;sp|O13057|VSP2_PROFL;sp|B0ZT25|VSPH_PROJR;tr|T2HPU9|T2HPU9_PROFL	Q8AY82	Snake venom serine protease 1 homolog (Trimeresurus stejnegeri)	232	238	yes	no	2	0.00070954	78.377	1423200000			110	6	118
EEEAFVGK	RLASIHSREEEAFVGK	EEEAFVGKMASRTLKY	R	E	E	G	K	M	1	0	0	0	0	0	3	1	0	0	0	1	0	1	0	0	0	0	0	1	0	0	8	0	907.429	sp|Q8JIV8|SL_DEIAC	Q8JIV8	Snaclec clone 2100755 (Deinagkistrodon acutus)	69	76	yes	yes	2	0.001648	51.736	1075200000			34	43	37
RPYCTVMVVK	LDYKVWTRRPYCTVMV	YCTVMVVKTDRIFWFN	R	R	P	V	K	T	0	1	0	0	1	0	0	0	0	0	0	1	1	0	1	0	1	0	1	3	0	0	10	1	1251.65	sp|Q8JIV8|SL_DEIAC;tr|A0A077L861|A0A077L861_PROFL;tr|T2HPS7|T2HPS7_PROFL;tr|A0A077L6M9|A0A077L6M9_PROEL	Q8JIV8	Snaclec clone 2100755 (Deinagkistrodon acutus)	116	125	yes	no	2	9.399e-51	140.17	3570600000			169	43	182
AAYPEYGLPATSR	LLNYSVCRAAYPEYGL	YGLPATSRTLCAGILE	R	A	A	S	R	T	3	1	0	0	0	0	1	1	0	0	1	0	0	0	2	1	1	0	2	0	0	0	13	0	1394.68	sp|Q8QHK3|VSP1_CROAT;sp|Q8UUK2|VSPS1_CROAD;sp|J3S833|VSP2_CROAD	Q8QHK3	Snake venom serine protease catroxase-1 (Crotalus atrox)	175	187	yes	no	2	6.7761e-08	73.36	203360000			1	44	1
FFCVSSK	QTRVAKEKFFCVSSKN	KFFCVSSKNYTFWDKD	K	F	F	S	K	N	0	0	0	0	1	0	0	0	0	0	0	1	0	2	0	2	0	0	0	1	0	0	7	0	873.405	sp|Q8QHK3|VSP1_CROAT;sp|Q8UUK2|VSPS1_CROAD;sp|J3S833|VSP2_CROAD	Q8QHK3	Snake venom serine protease catroxase-1 (Crotalus atrox)	95	101	yes	no	2	0.022274	20.947	0			50	44	53
IMGWGTISPTK	PSVGSVCRIMGWGTIS	WGTISPTKVILPDVPH	R	I	M	T	K	V	0	0	0	0	0	0	0	2	0	2	0	1	1	0	1	1	2	1	0	0	0	0	11	0	1189.62	sp|Q7T229|VSPH_BOTJR;sp|Q9DG84|VSP7_PROMU;sp|Q91511|VSP5_PROMU;tr|T2HP78|T2HP78_PROFL;sp|Q27J47|VSPPA_LACMU;sp|Q8QHK3|VSP1_CROAT;sp|Q072L6|VSPL_BOTAS	Q8QHK3	Snake venom serine protease catroxase-1 (Crotalus atrox)	143	153	no	no	2	9.098e-05	67.08	221120000			94	44;40;35	102
TLCAGILEGGK	YGLPATSRTLCAGILE	AGILEGGKDTCVGDSG	R	T	L	G	K	D	1	0	0	0	1	0	1	3	0	1	2	1	0	0	0	0	1	0	0	0	0	0	11	0	1117.58	sp|Q8AY82|VSP1M_TRIST;sp|Q71QI0|VSP07_TRIST;sp|O13060|VSPA_TRIGA;sp|O13057|VSP2_PROFL;sp|B0ZT25|VSPH_PROJR;tr|T2HQA7|T2HQA7_PROFL;tr|T2HPV4|T2HPV4_PROFL;sp|P84787|VSP2_PROEL;tr|E9JG18|E9JG18_ECHCO;tr|Q90Z47|Q90Z47_DEIAC;tr|E9JG17|E9JG17_ECHCO;tr|A1E2S4|A1E2S4_DEIAC;tr|A1E2S3|A1E2S3_DEIAC;tr|A1E2S1|A1E2S1_DEIAC;tr|A1E239|A1E239_DEIAC;tr|A1E236|A1E236_DEIAC;tr|A1E235|A1E235_DEIAC;sp|Q8UUJ2|VSPUI_GL…	Q8QHK3	Snake venom serine protease catroxase-1 (Crotalus atrox)	188	198	no	no	2	0.012424	40.015	223190000			205	44;40;31;6;29	223
ETDYEEFLEIAR	NPLEECFRETDYEEFL	EEFLEIARNGLKATSN	R	E	T	A	R	N	1	1	0	1	0	0	4	0	0	1	1	0	0	1	0	0	1	0	1	0	0	0	12	0	1513.69	sp|Q90W54|OXLA_GLOBL;tr|T2HQ57|T2HQ57_OVOOK;tr|T2HRS5|T2HRS5_PROFL;sp|Q6WP39|OXLA_TRIST	Q90W54	L-amino-acid oxidase (Agkistrodon halys blomhoffi)	31	42	no	no	2;3	1.4232e-24	114.71	1286700000			45	46	48
RFDEIVGGMDK	DDIFAYEKRFDEIVGG	EIVGGMDKLPTSMYRA	K	R	F	D	K	L	0	1	0	2	0	0	1	2	0	1	0	1	1	1	0	0	0	0	0	1	0	0	11	1	1265.61	sp|Q90W54|OXLA_GLOBL;sp|Q6TGQ8|OXLA_BOTMO;sp|Q6TGQ9|OXLA_BOTJR;sp|B5AR80|OXLA_BOTPA;tr|X2L4E2|X2L4E2_BOTPC	Q90W54	L-amino-acid oxidase (Agkistrodon halys blomhoffi)	250	260	yes	no	2	2.6624e-29	126.34	2908100000			164	46	176;177
GASLCIMRPGLTPGR	HDGEKCLRGASLCIMR	RPGLTPGRSYEFSDDS	R	G	A	G	R	S	1	2	0	0	1	0	0	3	0	1	2	0	1	0	2	1	1	0	0	0	0	0	15	1	1584.82	sp|P20897|VM1H2_CRORU;sp|Q91401|VM1AT_CROAT;sp|Q90391|VM1AB_CROAT;tr|Q7LZP2|Q7LZP2_CROAD;sp|P34179|VM12_CROAD	Q91401	Snake venom metalloproteinase atroxase (Crotalus atrox)	163	177	no	no	3	2.6511e-15	94.487	91412000			64	45;24	67
VHELVNTINGFYR	DLNIIRKRVHELVNTI	NTINGFYRSLNIDVSL	R	V	H	Y	R	S	0	1	2	0	0	0	1	1	1	1	1	0	0	1	0	0	1	0	1	2	0	0	13	0	1560.8	sp|Q91401|VM1AT_CROAT;sp|Q90391|VM1AB_CROAT	Q91401	Snake venom metalloproteinase atroxase (Crotalus atrox)	36	48	yes	no	2	1.709e-56	136.7	537560000			220	45	238
YIELVVVADHR	DQQNLSQRYIELVVVA	LVVVADHRVFMKYNSD	R	Y	I	H	R	V	1	1	0	1	0	0	1	0	1	1	1	0	0	0	0	0	0	0	1	3	0	0	11	0	1312.71	sp|Q91401|VM1AT_CROAT;sp|Q90391|VM1AB_CROAT;sp|Q90392|VM1AC_CROAT;sp|P15167|VM1AD_CROAT;sp|Q9IAB0|VM2CO_AGKCO;sp|Q805F4|VM2PB_AGKPI;sp|C9E1S1|VM2V2_AGKPL;sp|C9E1R7|VM2V2_CROAT;sp|J9Z332|VM2_CROAD;sp|Q805F6|VM2AB_AGKCO	Q91401	Snake venom metalloproteinase atroxase (Crotalus atrox)	10	20	no	no	2	1.1062e-09	103.91	901200000			240	45;42	259
YNSDLNIIR	ADHRVFMKYNSDLNII	NSDLNIIRKRVHELVN	K	Y	N	I	R	K	0	1	2	1	0	0	0	0	0	2	1	0	0	0	0	1	0	0	1	0	0	0	9	0	1106.57	sp|Q91401|VM1AT_CROAT;sp|Q90391|VM1AB_CROAT;tr|Q7LZP2|Q7LZP2_CROAD;sp|P34179|VM12_CROAD	Q91401	Snake venom metalloproteinase atroxase (Crotalus atrox)	25	33	yes	no	2	0.00048037	76.1	313170000			245	45	264
RYVELVIVADHR	________________	LVIVADHRMFTKYNGN	K	R	Y	H	R	M	1	2	0	1	0	0	1	0	1	1	1	0	0	0	0	0	0	0	1	3	0	0	12	1	1468.82	sp|Q92043|VM3AA_CROAT;sp|Q8JJ51|VM1_CROMM	Q92043	Snake venom metalloproteinase atroxase (Crotalus atrox)	6	17	yes	no	3	0.00015381	55.899	53809000			175	48	188
YSDDGMVDHGTK	NDFLCRHKYSDDGMVD	GMVDHGTKCADGKVCK	K	Y	S	T	K	C	0	0	0	3	0	0	0	2	1	0	0	1	1	0	0	1	1	0	1	1	0	0	12	0	1323.54	sp|Q92043|VM3AA_CROAT;tr|T1DJY5|T1DJY5_CROHD	Q92043	Snake venom metalloproteinase atroxase (Crotalus atrox)	380	391	yes	no	2;3	1.5165e-07	84.365	119010000			247	48	266
YVELVIVADHR	________________	LVIVADHRMFTKYNGN	R	Y	V	H	R	M	1	1	0	1	0	0	1	0	1	1	1	0	0	0	0	0	0	0	1	3	0	0	11	0	1312.71	sp|Q92043|VM3AA_CROAT;sp|Q8JJ51|VM1_CROMM;sp|U5PZ28|VM2H1_BOTLA;tr|T1E3C5|T1E3C5_CROHD;sp|Q92031|VM1A_AGKCL	Q92043	Snake venom metalloproteinase atroxase (Crotalus atrox)	7	17	no	no	2;3	3.3615e-39	133.89	1892700000			249	48;47	268
DRYSYSWK	LTGCDPKKDRYSYSWK	DRYSYSWKDKTIVCGE	K	D	R	W	K	D	0	1	0	1	0	0	0	0	0	0	0	1	0	0	0	2	0	1	2	0	0	0	8	1	1103.5	sp|P86453|PA2HB_BOTAL;sp|P82287|PA2H2_BOTPI;sp|P58399|PA2H1_BOTPI;sp|P24605|PA2H2_BOTAS;sp|Q9PVE3|PA2H3_BOTAS;tr|L7VGC1|L7VGC1_BOTAN;sp|Q9I834|PA2H2_BOTMO;sp|P0C616|PA2HA_BOTAS;sp|Q6JK69|PA2H1_BOTAT;sp|Q9IAT9|PA2H_BOTPA;sp|P86975|PA2HB_BOTLC;sp|Q90249|PA2B1_BOTJR	Q9I834	Basic phospholipase A2 homolog 2 (Bothrops moojeni)	62	69	no	no	2	0.0053427	90.709	3990200000			28	49;25	31
KDRYSYSWK	KLTGCDPKKDRYSYSW	DRYSYSWKDKTIVCGE	K	K	D	W	K	D	0	1	0	1	0	0	0	0	0	0	0	2	0	0	0	2	0	1	2	0	0	0	9	2	1231.6	sp|P86453|PA2HB_BOTAL;sp|P82287|PA2H2_BOTPI;sp|P58399|PA2H1_BOTPI;sp|P24605|PA2H2_BOTAS;sp|Q9PVE3|PA2H3_BOTAS;tr|L7VGC1|L7VGC1_BOTAN;sp|Q9I834|PA2H2_BOTMO;sp|P0C616|PA2HA_BOTAS;sp|Q6JK69|PA2H1_BOTAT;sp|Q9IAT9|PA2H_BOTPA;sp|P86975|PA2HB_BOTLC;sp|Q90249|PA2B1_BOTJR	Q9I834	Basic phospholipase A2 homolog 2 (Bothrops moojeni)	61	69	no	no	2	0.0040436	40.882	21877000			101	49;25	109
KLTGCDPK	YVHKCCYKKLTGCDPK	KLTGCDPKKDRYSYSW	K	K	L	P	K	K	0	0	0	1	1	0	0	1	0	0	1	2	0	0	1	0	1	0	0	0	0	0	8	1	917.464	sp|Q9I834|PA2H2_BOTMO;sp|Q9IAT9|PA2H_BOTPA;sp|P86975|PA2HB_BOTLC;sp|Q90249|PA2B1_BOTJR;sp|P84776|PA2H_PROMB	Q9I834	Basic phospholipase A2 homolog 2 (Bothrops moojeni)	53	60	yes	no	2	0.012824	34.312	614420000			105	49	113
AWEDAER	YKIFDELKAWEDAERF	KAWEDAERFCRKYKPG	K	A	W	E	R	F	2	1	0	1	0	0	2	0	0	0	0	0	0	0	0	0	0	1	0	0	0	0	7	0	875.377	sp|Q9PSN0|LECG_BITAR;sp|P0DM36|LECG_AGKPI	Q9PSN0	C-type lectin PAL (Bitis arietans)	23	29	yes	no	1;2	5.6853e-18	84.244	243100000			16	50	19
DFSWEWTDR	IGLWDKKKDFSWEWTD	FSWEWTDRSCTDYLTW	K	D	F	D	R	S	0	1	0	2	0	0	1	0	0	0	0	0	0	1	0	1	1	2	0	0	0	0	9	0	1240.51	sp|Q9PSN0|LECG_BITAR;sp|P0DM36|LECG_AGKPI;sp|Q9PSM4|LECG_LACST;sp|Q9PRY7|LEC_BOTJA;sp|P0DL30|LECG_BOTPI;tr|A0A077LA68|A0A077LA68_PROEL;tr|T2HP42|T2HP42_PROFL;sp|P21963|LECG_CROAT;sp|P86970|LECG_BOTPA;sp|P83519|LECG_BOTJR;sp|P0DM53|LECG_BOTAT;sp|P84987|LECG_CRORU;sp|Q9YGP1|LECG_TRIST	Q9PSN0	C-type lectin PAL (Bitis arietans)	76	84	yes	no	2	0.00095888	70.552	54042000			23	50	26
EFCVELVSLTGYR	QPDHYQNKEFCVELVS	LVSLTGYRLWNDQVCG	K	E	F	Y	R	L	0	1	0	0	1	0	2	1	0	0	2	0	0	1	0	1	1	0	1	2	0	0	13	0	1571.77	sp|Q9PSN0|LECG_BITAR;sp|P0DM36|LECG_AGKPI;sp|Q9PSM4|LECG_LACST;sp|Q9PRY7|LEC_BOTJA;sp|P0DL30|LECG_BOTPI;tr|A0A077LA68|A0A077LA68_PROEL;tr|T2HP42|T2HP42_PROFL;sp|P21963|LECG_CROAT;tr|T2HS62|T2HS62_OVOOK	Q9PSN0	C-type lectin PAL (Bitis arietans)	104	116	yes	no	2	7.1722e-08	74.987	33988000			35	50	38
GQAEVWIGLWDK	EYISDYHKGQAEVWIG	VWIGLWDKKKDFSWEW	K	G	Q	D	K	K	1	0	0	1	0	1	1	2	0	1	1	1	0	0	0	0	0	2	0	1	0	0	12	0	1400.71	sp|Q9PSN0|LECG_BITAR;sp|P0DM36|LECG_AGKPI;sp|Q9PSM4|LECG_LACST;sp|Q9PRY7|LEC_BOTJA;sp|P0DL30|LECG_BOTPI	Q9PSN0	C-type lectin PAL (Bitis arietans)	62	73	yes	no	2	0.015253	26.942	42318000			69	50	72
LWNDQVCGSK	LVSLTGYRLWNDQVCG	NDQVCGSKNAFLCQCK	R	L	W	S	K	N	0	0	1	1	1	1	0	1	0	0	1	1	0	0	0	1	0	1	0	1	0	0	10	0	1205.55	sp|Q9PSN0|LECG_BITAR	Q9PSN0	C-type lectin PAL (Bitis arietans)	117	126	yes	yes	2	0.00020276	63.624	60857000			133	50	143
NAFLCQCK	NDQVCGSKNAFLCQCK	NAFLCQCKF_______	K	N	A	C	K	F	1	0	1	0	2	1	0	0	0	0	1	1	0	1	0	0	0	0	0	0	0	0	8	0	1039.46	sp|Q9PSN0|LECG_BITAR;sp|P0DM36|LECG_AGKPI;sp|Q9PSM4|LECG_LACST;sp|Q9PRY7|LEC_BOTJA;sp|P0DL30|LECG_BOTPI;tr|A0A077LA68|A0A077LA68_PROEL;tr|T2HP42|T2HP42_PROFL;tr|T2HS62|T2HS62_OVOOK;sp|P86970|LECG_BOTPA;sp|P83519|LECG_BOTJR	Q9PSN0	C-type lectin PAL (Bitis arietans)	127	134	yes	no	2	0.0012714	75.109	150410000			142	50	154
SCTDYLTWDK	FSWEWTDRSCTDYLTW	TDYLTWDKNQPDHYQN	R	S	C	D	K	N	0	0	0	2	1	0	0	0	0	0	1	1	0	0	0	1	2	1	1	0	0	0	10	0	1287.54	sp|Q9PSN0|LECG_BITAR;sp|P0DM36|LECG_AGKPI;sp|Q9PSM4|LECG_LACST;sp|Q9PRY7|LEC_BOTJA;tr|A0A077LA68|A0A077LA68_PROEL;tr|T2HP42|T2HP42_PROFL;sp|P21963|LECG_CROAT;tr|T2HS62|T2HS62_OVOOK	Q9PSN0	C-type lectin PAL (Bitis arietans)	85	94	yes	no	2	0.022572	37.968	51688000			177	50	190
LDRPVSNSAHIAPLSLPSSPPSVGSVCR	NKDIMLIRLDRPVSNS	PSVGSVCRIMGWGTFS	R	L	D	C	R	I	2	2	1	1	1	0	0	1	1	1	3	0	0	0	5	7	0	0	0	3	0	0	28	1	2899.5	sp|Q9YGJ9|VSPH2_GLOBR	Q9YGJ9	Snake venom serine protease Haly-2 (Agkistrodon halys brevicaudus)	115	142	yes	yes	3;4	4.6853e-28	66.365	123460000			117	51	125
DYVWIGLR	SENIKKTKDYVWIGLR	DYVWIGLRVQNEEQQC	K	D	Y	L	R	V	0	1	0	1	0	0	0	1	0	1	1	0	0	0	0	0	0	1	1	1	0	0	8	0	1020.54	tr|A0A068B4V7|A0A068B4V7_GLOIT	A0A068B4V7	C-type lectin alpha (Agkistrodon intermedius)	89	96	yes	yes	1;2	0.001205	87.323	564130000			31	52	34
FSTAGAECRPAR	GLCCYQCRFSTAGAEC	GAECRPARSVCDLPEH	R	F	S	A	R	S	3	2	0	0	1	0	1	1	0	0	0	0	0	1	1	1	1	0	0	0	0	0	12	1	1321.62	tr|A0A077L7D6|A0A077L7D6_PROEL	A0A077L7D6	Metalloprotease P-IIIa (Protobothrops elegans)	40	51	yes	yes	2;3	5.6395e-08	79.659	149230000			56	54	59
HSVGIVQDHGK	IGSMCTPKHSVGIVQD	GIVQDHGKSYHLVAVT	K	H	S	G	K	S	0	0	0	1	0	1	0	2	2	1	0	1	0	0	0	1	0	0	0	2	0	0	11	0	1175.6	tr|A0A077L849|A0A077L849_PROFL;tr|T2HPE1|T2HPE1_PROFL;tr|A0A077L6L9|A0A077L6L9_PROEL	A0A077L849	Metalloprotease P-III 8 (Protobothrops flavoviridis)	41	51	yes	no	2	9.3768e-06	91.694	4418800000			82	53	87
RPGESLR	VESGGDVRRPGESLRL	RRPGESLRLSCQASGF	R	R	P	L	R	L	0	2	0	0	0	0	1	1	0	0	1	0	0	0	1	1	0	0	0	0	0	0	7	1	813.446	tr|A0A0B8RQH0|A0A0B8RQH0_BOIIR	A0A0B8RQH0	Ig heavy chain V-III region VH26 (Boiga irregularis)	32	38	yes	yes	2	3.0728e-06	98.904	1715600000			168	57	181
SQLYLQMNNLK	TISRDNAKSQLYLQMN	YLQMNNLKPEDTSVYY	K	S	Q	L	K	P	0	0	2	0	0	2	0	0	0	0	3	1	1	0	0	1	0	0	1	0	0	0	11	0	1350.7	tr|A0A0B8RQH0|A0A0B8RQH0_BOIIR	A0A0B8RQH0	Ig heavy chain V-III region VH26 (Boiga irregularis)	94	104	yes	yes	2	0.0088655	42.243	14851000			191	57	209
DYGVYLEDQGHALR	DLTHQISKDYGVYLED	EDQGHALRGLFIIDDK	K	D	Y	L	R	G	1	1	0	2	0	1	1	2	1	0	2	0	0	0	0	0	0	0	2	1	0	0	14	0	1634.77	tr|A0A0B8RQR7|A0A0B8RQR7_BOIIR;tr|V8PB09|V8PB09_OPHHA	A0A0B8RQR7	Peroxiredoxin-4 (Boiga irregularis )	204	217	yes	no	2	1.1365e-34	120.87	108420000			29	58	32
QITMNDLPVGR	IDDKKILRQITMNDLP	MNDLPVGRSVDETLRL	R	Q	I	G	R	S	0	1	1	1	0	1	0	1	0	1	1	0	1	0	1	0	1	0	0	1	0	0	11	0	1242.64	tr|A0A0B8RQR7|A0A0B8RQR7_BOIIR;tr|V8PB09|V8PB09_OPHHA	A0A0B8RQR7	Peroxiredoxin-4 (Boiga irregularis )	230	240	no	no	2	5.1651e-05	73.951	78786000			158	58	170
QAVDQMK	RAKEELERQAVDQMKS	RQAVDQMKSQEQLATE	R	Q	A	M	K	S	1	0	0	1	0	2	0	0	0	0	0	1	1	0	0	0	0	0	0	1	0	0	7	0	818.396	tr|A0A0B8RYW7|A0A0B8RYW7_BOIIR	A0A0B8RYW7	Ezrin-like protein (Boiga irregularis)	406	412	yes	yes	2	0.0015028	57.811	0			155	61	167
AGFIDDAFALAR	QNFNLTDRAGFIDDAF	DDAFALARAGLLKYAD	R	A	G	A	R	A	4	1	0	2	0	0	0	1	0	1	1	0	0	2	0	0	0	0	0	0	0	0	12	0	1265.64	tr|A5HUI5|A5HUI5_GLOBR;tr|A0A077L6N8|A0A077L6N8_PROEL;tr|T2HQ95|T2HQ95_PROFL;tr|A0A0B8RZR1|A0A0B8RZR1_BOIIR;tr|T2HPT7|T2HPT7_PROFL;tr|V8NTS6|V8NTS6_OPHHA;tr|T2HQN1|T2HQN1_OVOOK	A5HUI5	Aminopeptidase (Agkistrodon halys brevicaudus)	655	666	no	no	2	1.4716e-07	84.507	977410000			4	62;72	4
AMEEVSGKPVR	AKTDDFWKAMEEVSGK	EVSGKPVREVMDTWTR	K	A	M	V	R	E	1	1	0	0	0	0	2	1	0	0	0	1	1	0	1	1	0	0	0	2	0	0	11	1	1201.61	tr|A5HUI5|A5HUI5_GLOBR	A5HUI5	Aminopeptidase (Agkistrodon halys brevicaudus)	520	530	yes	yes	2	8.653e-28	123.79	604060000			7	62	7
AVVAVSYIGQMVEDDK	TEYIPWQRAVVAVSYI	GQMVEDDKALYPKFQR	R	A	V	D	K	A	2	0	0	2	0	1	1	1	0	1	0	1	1	0	0	1	0	0	1	4	0	0	16	0	1722.85	tr|A5HUI5|A5HUI5_GLOBR;tr|A0A077L6N8|A0A077L6N8_PROEL;tr|T2HQ95|T2HQ95_PROFL;tr|T2HPT7|T2HPT7_PROFL;tr|T2HQN1|T2HQN1_OVOOK	A5HUI5	Aminopeptidase (Agkistrodon halys brevicaudus)	694	709	no	no	2	5.5549e-06	56.514	118160000			15	62;72	17;18
DHVGFYR	DSFLKVNKDHVGFYRV	KDHVGFYRVNYEPQVW	K	D	H	Y	R	V	0	1	0	1	0	0	0	1	1	0	0	0	0	1	0	0	0	0	1	1	0	0	7	0	892.419	tr|A5HUI5|A5HUI5_GLOBR;tr|A0A077L6N8|A0A077L6N8_PROEL;tr|T2HQ95|T2HQ95_PROFL;tr|A0A0B8RZR1|A0A0B8RZR1_BOIIR;tr|T2HPT7|T2HPT7_PROFL;tr|T2HQN1|T2HQN1_OVOOK	A5HUI5	Aminopeptidase (Agkistrodon halys brevicaudus)	621	627	no	no	1;2	6.1765e-113	137.59	266240000			24	62;72	27
HLWLHLR	RLEEQTTRHLWLHLRE	RHLWLHLRETKITEMP	R	H	L	L	R	E	0	1	0	0	0	0	0	0	2	0	3	0	0	0	0	0	0	1	0	0	0	0	7	0	973.561	tr|A5HUI5|A5HUI5_GLOBR;tr|A0A077L6N8|A0A077L6N8_PROEL;tr|T2HQ95|T2HQ95_PROFL;tr|A0A0B8RZR1|A0A0B8RZR1_BOIIR;tr|V8NTS6|V8NTS6_OPHHA;tr|T2HQN1|T2HQN1_OVOOK	A5HUI5	Aminopeptidase (Agkistrodon halys brevicaudus)	133	139	no	no	2	1.6117e-06	102.98	590070000			79	62;72	83
IAIPDFGTGAMENWGLITYR	YSLPKLDKIAIPDFGT	NWGLITYRETNLLYDS	K	I	A	Y	R	E	2	1	1	1	0	0	1	3	0	3	1	0	1	1	1	0	2	1	1	0	0	0	20	0	2224.1	tr|A5HUI5|A5HUI5_GLOBR;tr|A0A077L6N8|A0A077L6N8_PROEL;tr|T2HQ95|T2HQ95_PROFL;tr|A0A0B8RZR1|A0A0B8RZR1_BOIIR;tr|T2HQN1|T2HQN1_OVOOK	A5HUI5	Aminopeptidase (Agkistrodon halys brevicaudus)	347	366	no	no	2;3	3.6812e-40	114.55	443730000			83	62;72	88
LLYGLASVK	TLAQEKEKLLYGLASV	LYGLASVKNITLLNRF	K	L	L	V	K	N	1	0	0	0	0	0	0	1	0	0	3	1	0	0	0	1	0	0	1	1	0	0	9	0	962.58	tr|A5HUI5|A5HUI5_GLOBR;tr|A0A077L6N8|A0A077L6N8_PROEL;tr|T2HQ95|T2HQ95_PROFL;tr|A0A0B8RZR1|A0A0B8RZR1_BOIIR;tr|T2HPT7|T2HPT7_PROFL;tr|V8NTS6|V8NTS6_OPHHA;tr|T2HQN1|T2HQN1_OVOOK	A5HUI5	Aminopeptidase (Agkistrodon halys brevicaudus)	817	825	no	no	2	0.0011081	62.463	164610000			126	62;72	135
LNWEYLVK	TMAWDWVRLNWEYLVK	LNWEYLVKRYTLNDRN	R	L	N	V	K	R	0	0	1	0	0	0	1	0	0	0	2	1	0	0	0	0	0	1	1	1	0	0	8	0	1063.57	tr|A5HUI5|A5HUI5_GLOBR;tr|A0A077L6N8|A0A077L6N8_PROEL;tr|T2HQ95|T2HQ95_PROFL;tr|A0A0B8RZR1|A0A0B8RZR1_BOIIR;tr|T2HPT7|T2HPT7_PROFL;tr|V8NTS6|V8NTS6_OPHHA;tr|T2HQN1|T2HQN1_OVOOK	A5HUI5	Aminopeptidase (Agkistrodon halys brevicaudus)	871	878	no	no	2	0.001764	50.703	108160000			128	62;72	137
MLEDWISPDHFR	SKGASILRMLEDWISP	WISPDHFRAGCQKYLT	R	M	L	F	R	A	0	1	0	2	0	0	1	0	1	1	1	0	1	1	1	1	0	1	0	0	0	0	12	0	1544.71	tr|A5HUI5|A5HUI5_GLOBR;tr|A0A077L6N8|A0A077L6N8_PROEL;tr|T2HQ95|T2HQ95_PROFL;tr|T2HPT7|T2HPT7_PROFL;tr|T2HQN1|T2HQN1_OVOOK	A5HUI5	Aminopeptidase (Agkistrodon halys brevicaudus)	486	497	no	no	2;3	4.081e-101	163.12	735480000			138	62;72	148;149
PIASELK	RYFGSLVKPIASELKW	KPIASELKWENDEDHI	K	P	I	L	K	W	1	0	0	0	0	0	1	0	0	1	1	1	0	0	1	1	0	0	0	0	0	0	7	0	756.438	tr|A5HUI5|A5HUI5_GLOBR;tr|A0A077L6N8|A0A077L6N8_PROEL;tr|T2HQ95|T2HQ95_PROFL;tr|A0A0B8RZR1|A0A0B8RZR1_BOIIR;tr|T2HPT7|T2HPT7_PROFL;tr|V8NTS6|V8NTS6_OPHHA;tr|T2HQN1|T2HQN1_OVOOK	A5HUI5	Aminopeptidase (Agkistrodon halys brevicaudus)	725	731	no	no	1	2.9099e-61	110.9	52472000			153	62;72	165
QMGYPVLK	EVMDTWTRQMGYPVLK	QMGYPVLKVDLNSTVT	R	Q	M	L	K	V	0	0	0	0	0	1	0	1	0	0	1	1	1	0	1	0	0	0	1	1	0	0	8	0	934.495	tr|A5HUI5|A5HUI5_GLOBR;tr|A0A077L6N8|A0A077L6N8_PROEL;tr|T2HQ95|T2HQ95_PROFL;tr|A0A0B8RZR1|A0A0B8RZR1_BOIIR;tr|T2HPT7|T2HPT7_PROFL;tr|V8NTS6|V8NTS6_OPHHA;tr|T2HQN1|T2HQN1_OVOOK	A5HUI5	Aminopeptidase (Agkistrodon halys brevicaudus)	539	546	no	no	1;2	0.00043527	60.76	160550000			159	62;72	171
SFPCFDEPNK	HEPTDARKSFPCFDEP	PCFDEPNKKATYTISI	K	S	F	N	K	K	0	0	1	1	1	0	1	0	0	0	0	1	0	2	2	1	0	0	0	0	0	0	10	0	1239.52	tr|A5HUI5|A5HUI5_GLOBR;tr|A0A077L6N8|A0A077L6N8_PROEL;tr|T2HQ95|T2HQ95_PROFL;tr|A0A0B8RZR1|A0A0B8RZR1_BOIIR;tr|V8NTS6|V8NTS6_OPHHA;tr|T2HQN1|T2HQN1_OVOOK	A5HUI5	Aminopeptidase (Agkistrodon halys brevicaudus)	228	237	no	no	2	0.017321	42.21	17894000			180	62;72	193
SNIEWLK	KQALETTKSNIEWLKQ	KSNIEWLKQYRDDVAT	K	S	N	L	K	Q	0	0	1	0	0	0	1	0	0	1	1	1	0	0	0	1	0	1	0	0	0	0	7	0	888.471	tr|A5HUI5|A5HUI5_GLOBR;tr|A0A077L6N8|A0A077L6N8_PROEL;tr|T2HQ95|T2HQ95_PROFL;tr|A0A0B8RZR1|A0A0B8RZR1_BOIIR;tr|T2HPT7|T2HPT7_PROFL;tr|V8NTS6|V8NTS6_OPHHA;tr|T2HQN1|T2HQN1_OVOOK	A5HUI5	Aminopeptidase (Agkistrodon halys brevicaudus)	933	939	no	no	2	0.0037329	53.554	88057000			189	62;72	207
SQDVFTVLR	IKNTTLIRSQDVFTVL	QDVFTVLRYISFNSYG	R	S	Q	L	R	Y	0	1	0	1	0	1	0	0	0	0	1	0	0	1	0	1	1	0	0	2	0	0	9	0	1063.57	tr|A5HUI5|A5HUI5_GLOBR;tr|A0A077L6N8|A0A077L6N8_PROEL;tr|T2HQ95|T2HQ95_PROFL;tr|A0A0B8RZR1|A0A0B8RZR1_BOIIR;tr|T2HPT7|T2HPT7_PROFL;tr|V8NTS6|V8NTS6_OPHHA;tr|T2HQN1|T2HQN1_OVOOK	A5HUI5	Aminopeptidase (Agkistrodon halys brevicaudus)	845	853	no	no	2	0.019533	29.767	0			190	62;72	208
TATLAQEK	NYMFEKYRTATLAQEK	TATLAQEKEKLLYGLA	R	T	A	E	K	E	2	0	0	0	0	1	1	0	0	0	1	1	0	0	0	0	2	0	0	0	0	0	8	0	860.46	tr|A5HUI5|A5HUI5_GLOBR;tr|A0A077L6N8|A0A077L6N8_PROEL;tr|T2HQ95|T2HQ95_PROFL;tr|T2HPT7|T2HPT7_PROFL;tr|T2HQN1|T2HQN1_OVOOK	A5HUI5	Aminopeptidase (Agkistrodon halys brevicaudus)	807	814	no	no	2	0.0009899	60.074	278480000			201	62;72	219
TISLDNK	ISNMPVEKTISLDNKW	KTISLDNKWTKTIFKK	K	T	I	N	K	W	0	0	1	1	0	0	0	0	0	1	1	1	0	0	0	1	1	0	0	0	0	0	7	0	789.423	tr|A5HUI5|A5HUI5_GLOBR;tr|A0A077L6N8|A0A077L6N8_PROEL;tr|T2HQN1|T2HQN1_OVOOK	A5HUI5	Aminopeptidase (Agkistrodon halys brevicaudus)	262	268	no	no	1	2.2778e-09	71.715	79030000			204	62;72	222
TMAWDWVR	ISFNSYGKTMAWDWVR	TMAWDWVRLNWEYLVK	K	T	M	V	R	L	1	1	0	1	0	0	0	0	0	0	0	0	1	0	0	0	1	2	0	1	0	0	8	0	1063.49	tr|A5HUI5|A5HUI5_GLOBR;tr|A0A077L6N8|A0A077L6N8_PROEL;tr|T2HQ95|T2HQ95_PROFL;tr|A0A0B8RZR1|A0A0B8RZR1_BOIIR;tr|T2HPT7|T2HPT7_PROFL;tr|V8NTS6|V8NTS6_OPHHA;tr|T2HQN1|T2HQN1_OVOOK	A5HUI5	Aminopeptidase (Agkistrodon halys brevicaudus)	863	870	no	no	2	0.0018691	69.825	38749000			207	62;72	225
VNYEPQVWR	KDHVGFYRVNYEPQVW	NYEPQVWRTLADIMMK	R	V	N	W	R	T	0	1	1	0	0	1	1	0	0	0	0	0	0	0	1	0	0	1	1	2	0	0	9	0	1189.59	tr|A5HUI5|A5HUI5_GLOBR;tr|A0A077L6N8|A0A077L6N8_PROEL;tr|T2HQ95|T2HQ95_PROFL;tr|T2HPT7|T2HPT7_PROFL;tr|T2HQN1|T2HQN1_OVOOK	A5HUI5	Aminopeptidase (Agkistrodon halys brevicaudus)	628	636	no	no	2	1.7751e-06	97.635	289380000			228	62;72	247
YFGSLVK	ALYPKFQRYFGSLVKP	RYFGSLVKPIASELKW	R	Y	F	V	K	P	0	0	0	0	0	0	0	1	0	0	1	1	0	1	0	1	0	0	1	1	0	0	7	0	812.443	tr|A5HUI5|A5HUI5_GLOBR;tr|A0A077L6N8|A0A077L6N8_PROEL;tr|T2HQ95|T2HQ95_PROFL;tr|A0A0B8RZR1|A0A0B8RZR1_BOIIR;tr|T2HPT7|T2HPT7_PROFL;tr|V8NTS6|V8NTS6_OPHHA;tr|T2HQN1|T2HQN1_OVOOK	A5HUI5	Aminopeptidase (Agkistrodon halys brevicaudus)	718	724	no	no	1	9.1923e-12	73.039	157950000			236	62;72	255
YFGSLVKPIASELK	ALYPKFQRYFGSLVKP	KPIASELKWENDEDHI	R	Y	F	L	K	W	1	0	0	0	0	0	1	1	0	1	2	2	0	1	1	2	0	0	1	1	0	0	14	1	1550.87	tr|A5HUI5|A5HUI5_GLOBR;tr|A0A077L6N8|A0A077L6N8_PROEL;tr|T2HQ95|T2HQ95_PROFL;tr|A0A0B8RZR1|A0A0B8RZR1_BOIIR;tr|T2HPT7|T2HPT7_PROFL;tr|V8NTS6|V8NTS6_OPHHA;tr|T2HQN1|T2HQN1_OVOOK	A5HUI5	Aminopeptidase (Agkistrodon halys brevicaudus)	718	731	no	no	2	5.2978e-08	73.386	251330000			237	62;72	256
YIAATDHEPTDAR	YGENGKTKYIAATDHE	DHEPTDARKSFPCFDE	K	Y	I	A	R	K	3	1	0	2	0	0	1	0	1	1	0	0	0	0	1	0	2	0	1	0	0	0	13	0	1458.67	tr|A5HUI5|A5HUI5_GLOBR;tr|A0A077L6N8|A0A077L6N8_PROEL;tr|T2HQ95|T2HQ95_PROFL;tr|A0A0B8RZR1|A0A0B8RZR1_BOIIR;tr|V8NTS6|V8NTS6_OPHHA;tr|T2HQN1|T2HQN1_OVOOK	A5HUI5	Aminopeptidase (Agkistrodon halys brevicaudus)	214	226	no	no	2;3	6.9487e-08	84.892	856470000			238	62;72	257
YIAATDHEPTDARK	YGENGKTKYIAATDHE	HEPTDARKSFPCFDEP	K	Y	I	R	K	S	3	1	0	2	0	0	1	0	1	1	0	1	0	0	1	0	2	0	1	0	0	0	14	1	1586.77	tr|A5HUI5|A5HUI5_GLOBR;tr|A0A077L6N8|A0A077L6N8_PROEL;tr|T2HQ95|T2HQ95_PROFL;tr|A0A0B8RZR1|A0A0B8RZR1_BOIIR;tr|V8NTS6|V8NTS6_OPHHA;tr|T2HQN1|T2HQN1_OVOOK	A5HUI5	Aminopeptidase (Agkistrodon halys brevicaudus)	214	227	no	no	3	0.013973	23.456	18505000			239	62;72	258
AFPCFDEPAMK	MQAADARKAFPCFDEP	CFDEPAMKANFSITLI	K	A	F	M	K	A	2	0	0	1	1	0	1	0	0	0	0	1	1	2	2	0	0	0	0	0	0	0	11	0	1311.56	tr|B6EWW6|B6EWW6_GLOBR;tr|B6EWW5|B6EWW5_GLOBR;tr|U3FZS8|U3FZS8_MICFL;tr|V8NGF6|V8NGF6_OPHHA	B6EWW6	Aminopeptidase (Agkistrodon halys brevicaudus)	181	191	yes	no	2	0.018634	21.008	0			2	63	2
ALEQALER	VGFGSATRALEQALER	ALEQALERTKANIKWV	R	A	L	E	R	T	2	1	0	0	0	1	2	0	0	0	2	0	0	0	0	0	0	0	0	0	0	0	8	0	928.498	tr|B6EWW6|B6EWW6_GLOBR;tr|B6EWW5|B6EWW5_GLOBR;tr|U3FZS8|U3FZS8_MICFL;tr|V8NHK8|V8NHK8_OPHHA	B6EWW6	Aminopeptidase (Agkistrodon halys brevicaudus)	898	905	yes	no	2	1.9398e-16	116.73	249090000			6	63	6
ESALLFDEQYSSIGNK	NWGLITYRESALLFDE	QYSSIGNKERIVTVIA	R	E	S	N	K	E	1	0	1	1	0	1	2	1	0	1	2	1	0	1	0	3	0	0	1	0	0	0	16	0	1799.86	tr|B6EWW6|B6EWW6_GLOBR;tr|B6EWW5|B6EWW5_GLOBR	B6EWW6	Aminopeptidase (Agkistrodon halys brevicaudus)	325	340	yes	no	2	1.677e-12	76.82	58633000			42	63	45
FSSPFELQQLEQFK	LIQSVTQRFSSPFELQ	LQQLEQFKKDNEDVGF	R	F	S	F	K	K	0	0	0	0	0	3	2	0	0	0	2	1	0	3	1	2	0	0	0	0	0	0	14	0	1726.86	tr|B6EWW6|B6EWW6_GLOBR;tr|B6EWW5|B6EWW5_GLOBR	B6EWW6	Aminopeptidase (Agkistrodon halys brevicaudus)	871	884	yes	no	2	9.6803e-09	79.875	113570000			54	63	57
FSSPFELQQLEQFKK	LIQSVTQRFSSPFELQ	QQLEQFKKDNEDVGFG	R	F	S	K	K	D	0	0	0	0	0	3	2	0	0	0	2	2	0	3	1	2	0	0	0	0	0	0	15	1	1854.95	tr|B6EWW6|B6EWW6_GLOBR;tr|B6EWW5|B6EWW5_GLOBR	B6EWW6	Aminopeptidase (Agkistrodon halys brevicaudus)	871	885	yes	no	2	4.3817e-25	111.83	314940000			55	63	58
LDQVALPDFNAGAMENWGLITYR	RVPYPLTRLDQVALPD	NWGLITYRESALLFDE	R	L	D	Y	R	E	3	1	2	2	0	1	1	2	0	1	3	0	1	1	1	0	1	1	1	1	0	0	23	0	2593.26	tr|B6EWW6|B6EWW6_GLOBR;tr|B6EWW5|B6EWW5_GLOBR;tr|U3FZS8|U3FZS8_MICFL;tr|V8NGF6|V8NGF6_OPHHA	B6EWW6	Aminopeptidase (Agkistrodon halys brevicaudus)	302	324	yes	no	2	2.5079e-11	50.783	90974000			116	63	124
LLATTQMQAADAR	YTEGDKAKLLATTQMQ	QMQAADARKAFPCFDE	K	L	L	A	R	K	4	1	0	1	0	2	0	0	0	0	2	0	1	0	0	0	2	0	0	0	0	0	13	0	1388.71	tr|B6EWW6|B6EWW6_GLOBR;tr|B6EWW5|B6EWW5_GLOBR	B6EWW6	Aminopeptidase (Agkistrodon halys brevicaudus)	167	179	yes	no	2	1.5237e-119	168.02	2264500000			121	63	130
MLSEFLTEAVFR	SKGASVIRMLSEFLTE	FLTEAVFREGLQTYFE	R	M	L	F	R	E	1	1	0	0	0	0	2	0	0	0	2	0	1	2	0	1	1	0	0	1	0	0	12	0	1441.73	tr|B6EWW6|B6EWW6_GLOBR;tr|B6EWW5|B6EWW5_GLOBR	B6EWW6	Aminopeptidase (Agkistrodon halys brevicaudus)	447	458	yes	no	2	1.2892e-33	122.7	289350000			139	63	150;151
QPTDLILIHSK	STVEFQCKQPTDLILI	DLILIHSKKLNYTMQG	K	Q	P	S	K	K	0	0	0	1	0	1	0	0	1	2	2	1	0	0	1	1	1	0	0	0	0	0	11	0	1263.72	tr|B6EWW6|B6EWW6_GLOBR;tr|B6EWW5|B6EWW5_GLOBR;tr|U3FZS8|U3FZS8_MICFL;tr|V8NGF6|V8NGF6_OPHHA	B6EWW6	Aminopeptidase (Agkistrodon halys brevicaudus)	77	87	yes	no	2	0.00032886	56.936	763530000			160	63	172
SSFSFSSLIQSVTQR	TLFQQFGRSSFSFSSL	LIQSVTQRFSSPFELQ	R	S	S	Q	R	F	0	1	0	0	0	2	0	0	0	1	1	0	0	2	0	6	1	0	0	1	0	0	15	0	1672.84	tr|B6EWW6|B6EWW6_GLOBR;tr|B6EWW5|B6EWW5_GLOBR	B6EWW6	Aminopeptidase (Agkistrodon halys brevicaudus)	856	870	yes	no	2;3	3.269e-41	126.71	278360000			192	63	210
TEYLVVK	HSTWLEEKTEYLVVKL	KTEYLVVKLKENLQQN	K	T	E	V	K	L	0	0	0	0	0	0	1	0	0	0	1	1	0	0	0	0	1	0	1	2	0	0	7	0	850.48	tr|B6EWW6|B6EWW6_GLOBR;tr|B6EWW5|B6EWW5_GLOBR;tr|U3FZS8|U3FZS8_MICFL;tr|V8NGF6|V8NGF6_OPHHA	B6EWW6	Aminopeptidase (Agkistrodon halys brevicaudus)	120	126	yes	no	1;2	6.2812e-32	129.96	546870000			203	63	221
TLFQQFGR	DFVRMNWKTLFQQFGR	TLFQQFGRSSFSFSSL	K	T	L	G	R	S	0	1	0	0	0	2	0	1	0	0	1	0	0	2	0	0	1	0	0	0	0	0	8	0	995.519	tr|B6EWW6|B6EWW6_GLOBR;tr|B6EWW5|B6EWW5_GLOBR	B6EWW6	Aminopeptidase (Agkistrodon halys brevicaudus)	848	855	yes	no	2	0.00085281	90.777	225080000			206	63	224
FQLQSEAK	HVHSFVCKFQLQSEAK	FQLQSEAKA_______	K	F	Q	A	K	A	1	0	0	0	0	2	1	0	0	0	1	1	0	1	0	1	0	0	0	0	0	0	8	0	949.487	tr|C6JUN6|C6JUN6_MICCO	C6JUN6	C-type lectin (Micrurus corallinus)	156	163	yes	yes	2	0.00095433	52.786	0			53	64	56
IPCAPEDEK	CRKENGIKIPCAPEDE	PCAPEDEKCGRLYCSY	K	I	P	E	K	C	1	0	0	1	1	0	2	0	0	1	0	1	0	0	2	0	0	0	0	0	0	0	9	0	1057.47	tr|E9JG51|E9JG51_ECHCS;tr|E9KNB4|E9KNB4_ECHCS	E9JG51	Metalloproteinase (Echis carinatus sochureki)	251	259	yes	no	2	0.00086886	64.711	43528000			95	65	103
DEDIGMVLPGTK	CSLIYMPRDEDIGMVL	GMVLPGTKCEDGKVCS	R	D	E	T	K	C	0	0	0	2	0	0	1	2	0	1	1	1	1	0	1	0	1	0	0	1	0	0	12	0	1273.62	tr|J3RY90|J3RY90_CROAD	J3RY90	Snake venom metalloproteinase (Type III) 6 (Crotalus adamanteus)	582	593	yes	yes	1	3.8008e-07	85.355	55338000			21	66	24
KIPCAPQDVK	YCRKENGKKIPCAPQD	PCAPQDVKCGRLYCFP	K	K	I	V	K	C	1	0	0	1	1	1	0	0	0	1	0	2	0	0	2	0	0	0	0	1	0	0	10	1	1154.61	tr|J3RY90|J3RY90_CROAD;tr|E9JGC7|E9JGC7_ECHPL;tr|E9JGC6|E9JGC6_ECHPL;tr|E9JG47|E9JG47_ECHCS;tr|E9JGC9|E9JGC9_ECHPL;tr|A0A0A1WD12|A0A0A1WD12_ECHCO;tr|E9JGC8|E9JGC8_ECHPL;tr|E9JG40|E9JG40_ECHCS;tr|E9JGB5|E9JGB5_ECHPL;tr|E9JG55|E9JG55_ECHCO;tr|A0A0A1WDQ6|A0A0A1WDQ6_ECHCO;tr|E9JGA7|E9JGA7_ECHCO;tr|E9JG69|E9JG69_ECHCO;tr|E9JG64|E9JG64_ECHCO;tr|E9JG28|E9JG28_ECHCS;tr|E9JG30|E9JG30_ECHCS;tr|E9JG96|E9JG9…	J3RY90	Snake venom metalloproteinase (Type III) 6 (Crotalus adamanteus)	548	557	yes	no	2	0.00031154	56.404	145160000			104	66	112
NQCISFFGPSATVAK	NRTCPTLKNQCISFFG	GPSATVAKDSCFKGNQ	K	N	Q	A	K	D	2	0	1	0	1	1	0	1	0	1	0	1	0	2	1	2	1	0	0	1	0	0	15	0	1625.79	tr|J3RY90|J3RY90_CROAD	J3RY90	Snake venom metalloproteinase (Type III) 6 (Crotalus adamanteus)	511	525	yes	yes	2	4.693e-05	52.527	85733000			147	66	159
IHHLVAIAMAHEMGHNLGMDHDK	GIVQDHSKIHHLVAIA	NLGMDHDKDTCTCGTR	K	I	H	D	K	D	3	0	1	2	0	0	1	2	5	2	2	1	3	0	0	0	0	0	0	1	0	0	23	0	2576.22	tr|J3S3W3|J3S3W3_CROAD;sp|Q9DGB9|VM3V1_CROAT;sp|F8S108|VM34_CROAD;sp|Q90ZI3|VM3H1_PROFL;tr|A0A077LD89|A0A077LD89_PROFL;tr|T2HQ85|T2HQ85_PROFL	J3S3W3	Snake venom metalloproteinase (Type III) 4b (Crotalus adamanteus)	325	347	yes	no	2;3;4	1.8835e-27	77.959	693470000			86	13	91;92
MYDIVNVITPIYHR	NLTAVRTRMYDIVNVI	VITPIYHRMNIHVALV	R	M	Y	H	R	M	0	1	1	1	0	0	0	0	1	3	0	0	1	0	1	0	1	0	2	2	0	0	14	0	1732.9	tr|J3S3W3|J3S3W3_CROAD;sp|Q9DGB9|VM3V1_CROAT;sp|F8S108|VM34_CROAD;sp|C5H5D1|VM31_CRODC;tr|T1E3X9|T1E3X9_CROHD	J3S3W3	Snake venom metalloproteinase (Type III) 4b (Crotalus adamanteus)	226	239	yes	no	2;3	1.142e-34	120.84	405860000			140	13	152
LVILGFPCNQFGK	QTTLGPDRLVILGFPC	FPCNQFGKQEPGQNSE	R	L	V	G	K	Q	0	0	1	0	1	1	0	2	0	1	2	1	0	2	1	0	0	0	0	1	0	0	13	0	1491.79	tr|J9ZZN7|J9ZZN7_THAEL;tr|V8P395|V8P395_OPHHA	J9ZZN7	Glutathione peroxidase (Thamnophis elegans)	120	132	yes	no	2	1.2004e-06	64.64	45852000			132	67	142
QEPGQNSEILQGIK	FPCNQFGKQEPGQNSE	SEILQGIKHVRPGGGF	K	Q	E	I	K	H	0	0	1	0	0	3	2	2	0	2	1	1	0	0	1	1	0	0	0	0	0	0	14	0	1539.79	tr|J9ZZN7|J9ZZN7_THAEL;tr|V8P395|V8P395_OPHHA	J9ZZN7	Glutathione peroxidase (Thamnophis elegans)	133	146	yes	no	2	0.00021662	50.088	13692000			156	67	168
VAVTMTHELGHNLGIR	DHSEINLRVAVTMTHE	LGHNLGIRHDTGSCSC	R	V	A	I	R	H	1	1	1	0	0	0	1	2	2	1	2	0	1	0	0	0	2	0	0	2	0	0	16	0	1746.92	tr|Q2QA03|Q2QA03_CRODD	Q2QA03	Metalloproteinase P-II (Crotalus durissus durissus)	323	338	yes	yes	2;3	2.8375e-94	157.86	889980000			214	68	232
ESVLLNR	LESFGKWRESVLLNRK	RESVLLNRKNHDSAQL	R	E	S	N	R	K	0	1	1	0	0	0	1	0	0	0	2	0	0	0	0	1	0	0	0	1	0	0	7	0	829.466	tr|Q2UXQ1|Q2UXQ1_ECHOC	Q2UXQ1	Group III snake venom metalloproteinase (Echis ocellatus )	254	260	yes	yes	2	0.0011193	83.614	41398000			43	69	46
ETDLLRR	LASFGNWRETDLLRRQ	RETDLLRRQRHDNAQL	R	E	T	R	R	Q	0	2	0	1	0	0	1	0	0	0	2	0	0	0	0	0	1	0	0	0	0	0	7	1	901.498	tr|T1E3C5|T1E3C5_CROHD;sp|Q92031|VM1A_AGKCL;sp|P28891|VM1F_AGKCO	T1E3C5	Snake venom metalloproteinase (Type I) (Crotalus horridus)	274	280	no	no	2	0.0012502	57.811	98724000			44	47;26	47
AGAINPTIR	TIKIPYPKAGAINPTI	GAINPTIRLFVLDILS	K	A	G	I	R	L	2	1	1	0	0	0	0	1	0	2	0	0	0	0	1	0	1	0	0	0	0	0	9	0	911.519	tr|T2HPT1|T2HPT1_OVOOK;tr|Q75S83|Q75S83_GLOBR;tr|Q75S82|Q75S82_GLOBR;tr|A6MJH5|A6MJH5_DEMVE;tr|A0A077LD18|A0A077LD18_PROEL;tr|V8P9G9|V8P9G9_OPHHA	T2HPT1	Dipeptidyl peptidase IV (Ovophis okinavensis)	195	203	yes	no	2	0.0011932	85.676	43345000			3	70	3
LFVLDILSLSPK	GAINPTIRLFVLDILS	DILSLSPKNISEIVAP	R	L	F	P	K	N	0	0	0	1	0	0	0	0	0	1	4	1	0	1	1	2	0	0	0	1	0	0	12	0	1343.81	tr|T2HPT1|T2HPT1_OVOOK	T2HPT1	Dipeptidyl peptidase IV (Ovophis okinavensis)	204	215	yes	yes	2	0.0037353	46.069	30398000			119	70	127
FTAYAINGPPVEK	ADISMASKFTAYAING	INGPPVEKGLPVFSWV	K	F	T	E	K	G	2	0	1	0	0	0	1	1	0	1	0	1	0	1	2	0	1	0	1	1	0	0	13	0	1405.72	tr|T2HQ75|T2HQ75_OVOOK;tr|T2HP68|T2HP68_PROFL;tr|A0A077L7E7|A0A077L7E7_PROEL;tr|V8ND68|V8ND68_OPHHA;tr|U3FA79|U3FA79_MICFL;sp|F8J2D3|PLB_DRYCN	T2HQ75	Dipeptidyl peptidase IV (Ovophis okinavensis)	508	520	yes	no	2	0.0010727	30.998	0			57	71	60
HGLEFSYEMAPR	GYREYVQRHGLEFSYE	FSYEMAPRAKIFRRDQ	R	H	G	P	R	A	1	1	0	0	0	0	2	1	1	0	1	0	1	1	1	1	0	0	1	0	0	0	12	0	1435.66	tr|T2HQ75|T2HQ75_OVOOK;tr|T2HP68|T2HP68_PROFL;tr|A0A077L7E7|A0A077L7E7_PROEL	T2HQ75	Dipeptidyl peptidase IV (Ovophis okinavensis)	427	438	yes	no	2	1.0769e-70	146.36	658910000			76	71	79
HQGLPESYNFDFVTMKPVL	WVHFNKTKHQGLPESY	FVTMKPVL________	K	H	Q	V	L	-	0	0	1	1	0	1	1	1	1	0	2	1	1	2	2	1	1	0	1	2	0	0	19	1	2221.09	tr|T2HQ75|T2HQ75_OVOOK;tr|T2HP68|T2HP68_PROFL;tr|A0A077L7E7|A0A077L7E7_PROEL;tr|A0A0B8RQP5|A0A0B8RQP5_BOIIR;tr|A0A098LWY9|A0A098LWY9_PANGU	T2HQ75	Dipeptidyl peptidase IV (Ovophis okinavensis)	535	553	yes	no	2;3	2.7041e-19	81.51	501100000			81	71	86
IANMMADSGK	LFAWERVRIANMMADS	NMMADSGKTWAETFEK	R	I	A	G	K	T	2	0	1	1	0	0	0	1	0	1	0	1	2	0	0	1	0	0	0	0	0	0	10	0	1036.47	tr|T2HQ75|T2HQ75_OVOOK;tr|T2HP68|T2HP68_PROFL;tr|A0A077L7E7|A0A077L7E7_PROEL;tr|V8ND68|V8ND68_OPHHA;tr|U3FA79|U3FA79_MICFL;tr|A0A0B8RQP5|A0A0B8RQP5_BOIIR;tr|A0A098LWY9|A0A098LWY9_PANGU;sp|F8J2D3|PLB_DRYCN	T2HQ75	Dipeptidyl peptidase IV (Ovophis okinavensis)	333	342	yes	no	2	7.987e-05	60.102	170570000			84	71	89
KVVPESLFAWER	VFNLSLLKKVVPESLF	ESLFAWERVRIANMMA	K	K	V	E	R	V	1	1	0	0	0	0	2	0	0	0	1	1	0	1	1	1	0	1	0	2	0	0	12	1	1459.78	tr|T2HQ75|T2HQ75_OVOOK;tr|T2HP68|T2HP68_PROFL;tr|A0A077L7E7|A0A077L7E7_PROEL	T2HQ75	Dipeptidyl peptidase IV (Ovophis okinavensis)	319	330	yes	no	2	0.0024933	43.761	40322000			114	71	122
NGYWPSYNIPFDK	SDQTKVLRNGYWPSYN	SYNIPFDKVIYNMSGY	R	N	G	D	K	V	0	0	2	1	0	0	0	1	0	1	0	1	0	1	2	1	0	1	2	0	0	0	13	0	1599.74	tr|T2HQ75|T2HQ75_OVOOK;tr|T2HP68|T2HP68_PROFL;tr|A0A077L7E7|A0A077L7E7_PROEL	T2HQ75	Dipeptidyl peptidase IV (Ovophis okinavensis)	400	412	yes	no	2	5.0585e-06	61.167	98434000			144	71	156
RNPCNTICCR	YKEDPYAKRNPCNTIC	PCNTICCRQDLDRRTP	K	R	N	C	R	Q	0	2	2	0	3	0	0	0	0	1	0	0	0	0	1	0	1	0	0	0	0	0	10	1	1349.58	tr|T2HQ75|T2HQ75_OVOOK	T2HQ75	Dipeptidyl peptidase IV (Ovophis okinavensis)	472	481	yes	yes	2	4.299e-112	167.09	89331000			166	71	179
RTPVPAGCYDSK	CCRQDLDRRTPVPAGC	PAGCYDSKVADISMAS	R	R	T	S	K	V	1	1	0	1	1	0	0	1	0	0	0	1	0	0	2	1	1	0	1	1	0	0	12	1	1349.64	tr|T2HQ75|T2HQ75_OVOOK;tr|T2HP68|T2HP68_PROFL;tr|A0A077L7E7|A0A077L7E7_PROEL	T2HQ75	Dipeptidyl peptidase IV (Ovophis okinavensis)	487	498	yes	no	2	0.0022367	44.829	49424000			172	71	185
VTDMESMK	IFRRDQGKVTDMESMK	VTDMESMKSIMRYNNY	K	V	T	M	K	S	0	0	0	1	0	0	1	0	0	0	0	1	2	0	0	1	1	0	0	1	0	0	8	0	939.404	tr|T2HQ75|T2HQ75_OVOOK;tr|T2HP68|T2HP68_PROFL;tr|A0A077L7E7|A0A077L7E7_PROEL;tr|V8ND68|V8ND68_OPHHA	T2HQ75	Dipeptidyl peptidase IV (Ovophis okinavensis)	449	456	yes	no	2	0.01405	39.305	65990000			230	71	249
VVPESLFAWER	FNLSLLKKVVPESLFA	ESLFAWERVRIANMMA	K	V	V	E	R	V	1	1	0	0	0	0	2	0	0	0	1	0	0	1	1	1	0	1	0	2	0	0	11	0	1331.69	tr|T2HQ75|T2HQ75_OVOOK;tr|T2HP68|T2HP68_PROFL;tr|A0A077L7E7|A0A077L7E7_PROEL	T2HQ75	Dipeptidyl peptidase IV (Ovophis okinavensis)	320	330	yes	no	2	0.011223	40.767	10049000			232	71	251
PFSQFSYK	DPKADPSKPFSQFSYK	PFSQFSYKWNIPVKWK	K	P	F	Y	K	W	0	0	0	0	0	1	0	0	0	0	0	1	0	2	1	2	0	0	1	0	0	0	8	0	1002.48	tr|T2HQN1|T2HQN1_OVOOK	T2HQN1	Dipeptidyl peptidase IV (Ovophis okinavensis)	569	576	yes	yes	2	0.013387	38.176	138960000			152	72	164
EAFEHSVHR	QIKGCALKEAFEHSVH	AFEHSVHRHGQGMGEL	K	E	A	H	R	H	1	1	0	0	0	0	2	0	2	0	0	0	0	1	0	1	0	0	0	1	0	0	9	0	1110.52	tr|T2HRS9|T2HRS9_PROFL;tr|A0A077L7M9|A0A077L7M9_PROFL	T2HRS9	5' nucleotidase (Protobothrops flavoviridis)	377	385	yes	no	2	1.95e-17	117.89	178010000			32	55	35
HGQGMGELLQVSGIK	AFEHSVHRHGQGMGEL	LLQVSGIKVVYDLSRK	R	H	G	I	K	V	0	0	0	0	0	2	1	4	1	1	2	1	1	0	0	1	0	0	0	1	0	0	15	0	1552.8	tr|T2HRS9|T2HRS9_PROFL;tr|A0A077L7M9|A0A077L7M9_PROFL	T2HRS9	5' nucleotidase (Protobothrops flavoviridis)	386	400	no	no	2;3	4.1478e-110	159.18	8860400000			77	55	80;81
IIALGHSGFLEDQR	LTTLGVNKIIALGHSG	SGFLEDQRIARKVKGV	K	I	I	Q	R	I	1	1	0	1	0	1	1	2	1	2	2	0	0	1	0	1	0	0	0	0	0	0	14	0	1554.82	tr|T2HRS9|T2HRS9_PROFL;tr|A0A077L7M9|A0A077L7M9_PROFL	T2HRS9	5' nucleotidase (Protobothrops flavoviridis)	158	171	no	no	2;3	2.824e-35	126.1	6525600000			87	55	93
VVSLNVLCTECR	LSRKPGNRVVSLNVLC	NVLCTECRVPTYVPLE	R	V	V	C	R	V	0	1	1	0	2	0	1	0	0	0	2	0	0	0	0	1	1	0	0	3	0	0	12	0	1448.71	tr|U3FYP9|U3FYP9_MICFL;tr|V8NYW9|V8NYW9_OPHHA;tr|T2HRS9|T2HRS9_PROFL;tr|A0A077L7M9|A0A077L7M9_PROFL	T2HRS9	5' nucleotidase (Protobothrops flavoviridis)	413	424	no	no	2	2.0323e-119	170.04	2337300000			233	55;73	252
HGQGTGELLQVSGIK	AFEHSVHRHGQGTGEL	LLQVSGIKVLYDLSQK	R	H	G	I	K	V	0	0	0	0	0	2	1	4	1	1	2	1	0	0	0	1	1	0	0	1	0	0	15	0	1522.81	tr|U3FYP9|U3FYP9_MICFL;tr|V8NYW9|V8NYW9_OPHHA	U3FYP9	Ecto-5'-nucleotidase 1 (Micrurus fulvius)	457	471	no	no	2	9.3062e-13	86.497	52731000			78	73	82
LTILHTNDVHAR	VAAAGSFKLTILHTND	HTNDVHARVEQTSRDS	K	L	T	A	R	V	1	1	1	1	0	0	0	0	2	1	2	0	0	0	0	0	2	0	0	1	0	0	12	0	1388.75	tr|U3FYP9|U3FYP9_MICFL	U3FYP9	Ecto-5'-nucleotidase 1 (Micrurus fulvius)	44	55	yes	yes	2	3.0945e-09	93.345	79639000			130	73	140
TTPNASPVQITENGAENK	YRNNVYVKTTPNASPV	TENGAENKILNGLADW	K	T	T	N	K	I	2	0	3	0	0	1	2	1	0	1	0	1	0	0	2	1	3	0	0	1	0	0	18	0	1869.91	tr|U3TDD4|U3TDD4_PROFL;tr|A0A077LAF7|A0A077LAF7_PROFL	U3TDD4	Dipeptidyl peptidase iv (Protobothrops flavoviridis)	111	128	yes	no	2	8.5407e-08	54.964	72636000			210	56	228
CEISWYQEK	LLLQPRSRCEISWYQE	EISWYQEKGQWSLSHW	R	C	E	E	K	G	0	0	0	0	1	1	2	0	0	1	0	1	0	0	0	1	0	1	1	0	0	0	9	0	1241.54	tr|V8N7P5|V8N7P5_OPHHA	V8N7P5	Coatomer subunit gamma-2 (Ophiophagus hannah)	320	328	yes	yes	2	0.0081128	40.352	0			18	74	21
GLEWIAR	WVRQPPGKGLEWIARI	KGLEWIARIYPKDGRK	K	G	L	A	R	I	1	1	0	0	0	0	1	1	0	1	1	0	0	0	0	0	0	1	0	0	0	0	7	0	843.46	tr|V8N9M9|V8N9M9_OPHHA	V8N9M9	Uncharacterized protein (Ophiophagus hannah)	206	212	yes	yes	2	0.0010061	88.734	15113000			67	75	70
RIQIMLLR	NHRDLGTRRIQIMLLR	RIQIMLLRSLLMVTSG	R	R	I	L	R	S	0	2	0	0	0	1	0	0	0	2	2	0	1	0	0	0	0	0	0	0	0	0	8	1	1041.65	tr|V8N9R4|V8N9R4_OPHHA;tr|A0A0B8RXU7|A0A0B8RXU7_BOIIR	V8N9R4	Protein EFR3-like B (Ophiophagus hannah )	229	236	yes	no	2	0.0041182	42.869	0			165	60	178
VLIGLHDR	________________	VLIGLHDRTRGISEMS	M	V	L	D	R	T	0	1	0	1	0	0	0	1	1	1	2	0	0	0	0	0	0	0	0	1	0	0	8	0	921.54	tr|V8NCB8|V8NCB8_OPHHA	V8NCB8	Uncharacterized protein (Ophiophagus hannah)	2	9	yes	yes	2	0.0017458	77.058	222660000			226	76	245
EIWAQTR	TTAAILDREIWAQTRL	REIWAQTRLVLTATDR	R	E	I	T	R	L	1	1	0	0	0	1	1	0	0	1	0	0	0	0	0	0	1	1	0	0	0	0	7	0	902.461	tr|V8NFG8|V8NFG8_OPHHA	V8NFG8	Protocadherin Fat 4 (Ophiophagus hannah)	1784	1790	yes	yes	2	0.0024974	52.683	0			36	77	39
VIKSMER	PSPERLEKVIKSMERM	KVIKSMERMDQVIQER	K	V	I	E	R	M	0	1	0	0	0	0	1	0	0	1	0	1	1	0	0	1	0	0	0	1	0	0	7	1	861.474	tr|V8NFT7|V8NFT7_OPHHA	V8NFT7	39S ribosomal protein L47, mitochondrial (Ophiophagus hannah)	103	109	yes	yes	2	0.0070865	46.37	147990000			224	78	243
LLVNYPEPYR	NGVKATSRLLVNYPEP	VNYPEPYRSQILDYLF	R	L	L	Y	R	S	0	1	1	0	0	0	1	0	0	0	2	0	0	0	2	0	0	0	2	1	0	0	10	0	1262.67	tr|V8NIQ0|V8NIQ0_OPHHA	V8NIQ0	Uncharacterized protein (Ophiophagus hannah)	15	24	yes	yes	2	0.00014721	59.908	28074000			124	79	133
FVHCDGCNR	QKSGTAPRFVHCDGCN	VHCDGCNRGEGIPNRF	R	F	V	N	R	G	0	1	1	1	2	0	0	1	1	0	0	0	0	1	0	0	0	0	0	1	0	0	9	0	1163.46	tr|V8NJK5|V8NJK5_OPHHA	V8NJK5	Uncharacterized protein (Ophiophagus hannah)	195	203	yes	yes	2	0.0012527	78.516	155580000			59	80	62
FVHCDGCSR	QKSGTAPRFVHCDGCS	VHCDGCSRGEGIPDRF	R	F	V	S	R	G	0	1	0	1	2	0	0	1	1	0	0	0	0	1	0	1	0	0	0	1	0	0	9	0	1136.45	tr|V8NJK5|V8NJK5_OPHHA	V8NJK5	Uncharacterized protein (Ophiophagus hannah)	606	614	yes	yes	2	0.00071489	55.908	52595000			60	80	63
KYHIGCEKGGANLIK	LAFQTPEKKYHIGCEK	KGGANLIKELIDDFIF	K	K	Y	I	K	E	1	0	1	0	1	0	1	3	1	2	1	3	0	0	0	0	0	0	1	0	0	0	15	2	1686.89	tr|V8NJS6|V8NJS6_OPHHA	V8NJS6	Putative ubiquitin carboxyl-terminal hydrolase FAF-X (Ophiophagus hannah)	1341	1355	yes	yes	2	0.001058	40.941	0			115	81	123
RNQTLIR	TPRAQIFRRNQTLIRD	RRNQTLIRDMDSMIRL	R	R	N	I	R	D	0	2	1	0	0	1	0	0	0	1	1	0	0	0	0	0	1	0	0	0	0	0	7	1	899.53	tr|V8NLQ9|V8NLQ9_OPHHA	V8NLQ9	Putative phospholipase B-like 2 (Ophiophagus hannah)	175	181	yes	yes	2	0.0014607	54.157	0			167	82	180
NRPGVYTK	WGEGCARRNRPGVYTK	NRPGVYTKATAFYEWI	R	N	R	T	K	A	0	1	1	0	0	0	0	1	0	0	0	1	0	0	1	0	1	0	1	1	0	0	8	1	933.503	tr|V8P530|V8P530_OPHHA	V8P530	Transmembrane protease serine 7 (Ophiophagus hannah)	1440	1447	yes	yes	2	7.3616e-06	102.51	74310000			148	83	160
FVSPLTLVAEER	RFYYKKGKFVSPLTLV	LTLVAEERWFIAEISS	K	F	V	E	R	W	1	1	0	0	0	0	2	0	0	0	2	0	0	1	1	1	1	0	0	2	0	0	12	0	1359.74	tr|V8PBN7|V8PBN7_OPHHA	V8PBN7	Ectonucleotide pyrophosphatase/phosphodiesterase family member 6 (Ophiophagus hannah)	162	173	yes	yes	2	5.7429e-34	125.54	116620000			61	84	64
MISLSPDER	GASGKAFKMISLSPDE	ISLSPDERKEKEHGEE	K	M	I	E	R	K	0	1	0	1	0	0	1	0	0	1	1	0	1	0	1	2	0	0	0	0	0	0	9	0	1046.51	tr|V8PEF0|V8PEF0_OPHHA	V8PEF0	Polypeptide N-acetylgalactosaminyltransferase (Ophiophagus hannah )	130	138	yes	yes	2	0.011772	41.448	27920000			137	85	147
SLEMLQPR	FLHNQFSKSLEMLQPR	SLEMLQPRTGESMYHA	K	S	L	P	R	T	0	1	0	0	0	1	1	0	0	0	2	0	1	0	1	1	0	0	0	0	0	0	8	0	972.506	tr|V8PFT6|V8PFT6_OPHHA;tr|U3FYX8|U3FYX8_MICFL;tr|A0A0B8RWT1|A0A0B8RWT1_BOIIR	V8PFT6	Tetratricopeptide repeat protein 39A (Ophiophagus hannah)	38	45	yes	no	2	0.0024605	67.032	278590000			185	59	199;200
EKNTNWR	KAAIPESKEKNTNWRS	KEKNTNWRSDEEKIKE	K	E	K	W	R	S	0	1	2	0	0	0	1	0	0	0	0	1	0	0	0	0	1	1	0	0	0	0	7	1	946.462	tr|V8PIE8|V8PIE8_OPHHA	V8PIE8	M-phase phosphoprotein 8 (Ophiophagus hannah)	1497	1503	yes	yes	2	0.0078992	40.103	0			37	86	40
[truncated: 6 more columns]

## Sheet: Supplementary_Table_19_TPP
entry no.	protein	protein probability	protein description	percent coverage	tot indep spectra	percent share of spectrum ids	peptides
25a	A0A024AX08	0.9992	Venom PRY-SPRY domain-containing protein -Micropechis ikaheka (New Guinean small-eyed snake)	14.7	3	0.19	FNSSPCVLGSPGFR+NVGVPQVVPDNPER
15a	A0A077L6L9	1	Metalloprotease P-III (Fragment) OS=Protobothrops elegans PE=2 SV=1	8.4	5	0.37	HSVGIVQDHGK+LVIVADDVMVR+LVIVADDVMVRK
15a	A0A077L6M5	1	5-nucleotidase OS=Protobothrops elegans PE=2 SV=1	38.3	196	3.61	DEVEELQNHANK+ETPVLSNPGPYLEFR+ETPVLSNPGPYLEFRDEVEELQNHANK+HANFPILSANIR+HANFPILSANIRPK+HGQGMGELLQVSGIK+HPDDNEWNHVSMCIVNGGGIR+IIALGHSGFLEDQR+IINVGSEK+LLLPSFLAAGGDGYHMLK+LTILHTNDVHAR+LTTLGVNK+QAFEHSVHR+QVPVVQAYAFGK+SFELTILHTNDVHAR+VPTYVPLEK+VVSLNVLCTECR+VVYDLSR+YDAMALGNHEFDNGLAGLLDPLLK+YLGYLNVIFDDK
16a	A0A077L6M9	1	C-type lectin B subunit -Protobothrops elegans (Elegant pitviper) (Trimeresurus elegans)	27.7	5	0.46	EEEAFVGK+LASQTLQYTSMWIGLK+RPYCTVMVVK+TVSFVCK
22b	A0A077L6N8	1	Aminopeptidase -Protobothrops elegans (Elegant pitviper) (Trimeresurus elegans)	21.3	25	1.06	AGFIDDAFALAR+AMEEVSGKPVR+AVVAVSYIGQMVEDDK+DHVGFYR+HLWLHLR+IAIPDFGTGAMENWGLITYR+LLYGLASVK+LNWEYLVK+MLEDWISPDHFR+QMGYPVLK+RYTLNDR+SQDVFTVLR+TATLAQEK+TMAWDWVR+VNYEPQVWR+WENDEDHIK+WQMLDQILIDDLLPVLK+YFGSLVKPIASELK+YIAATDHEPTDAR
17a	A0A077L7M9	1	5-nucleotidase OS=Protobothrops flavoviridis PE=2 SV=1	37.6	91	3.67	DEVEELQNHANK+EAFEHSVHR+ETPVLSNPGPYLEFR+HANFPILSANIR+HANFPILSANIRPK+HGQGMGELLQVSGIK+HPDDNEWNHVSMCIVNGGGIR+IIALGHSGFLEDQR+IINVGSEK+LLLPSFLAAGGDGYHMLK+LTILHTNDVHAR+LTTLGVNK+SFELTILHTNDVHAR+VGIIGYTTK+VPTYVPLEK+VVSLNVLCTECR+VVYDLSR+YDAMALGNHEFDNGLAGLLDPLLK+YLGYLNVIFDDK
23	A0A0B8RQH0	0.9999	Ig heavy chain V-III region VH26 OS=Boiga irregularis PE=4 SV=1	11.3	3	0.23	RPGESLR+SQLYLQMNNLK
18a	A0A0B8RQR7	1	Peroxiredoxin-4 - Boiga irregularis (Brown tree snake)	8.7	2	0.18	DYGVYLEDQGHALR+QITMNDLPVGR
7a	A4PBQ9	1	Zinc metalloproteinase-disintegrin-like VAP2A OS=Crotalus atrox PE=1 SV=1	13.8	14	0.67	FVELVLVVDK+GMVLPGTK+HDNAQLLTAIDLDR+KHDNAQLLTAIDLDR+MFYSNEDEHK+MYELANTVNDIYR+VCSNGHCVDVATAY+VIGLAYVGSMCHPK
24a	A7ISW1	0.9999	Glutaminyl-peptide cyclotransferase -Boiga irregularis (Brown tree snake)	7.1	2	0.18	LIFFDGEEAFVR+MWQNDLHPILIER
19a	B6EWW5	1	Aminopeptidase -Gloydius brevicaudus (Korean slamosa snake) (Agkistrodon halys brevicaudus)	18	20	1.67	AALTCSQTPWILQR+AFPCFDEPAMK+ALEQALER+ALSNMPIK+FSSPFELQQLEQFK+FSSPFELQQLEQFKK+LDQVALPDFNAGAMENWGLITYR+LLATTQMQAADAR+MLSEFLTEAVFR+QPTDLILIHSK+SSFSFSSLIQSVTQR+TEYLVVK+TLFQQFGR+WTLQMGFPVLTVNTSTGIISQK
2	B7U492	1	Snake venom metalloproteinase VMP1 OS=Agkistrodon piscivorus leucostoma PE=2 SV=1	14.6	11	0.87	APLAGMCDPNR+DYLTFLK+KDYLTFLK+SHDNAQLLTAIVFDEGIIGR+SVGTVQDHSK+YVELVIIADHR
27a	B8QCL2	0.9598	Nerve growth factor beta polypeptide (Fragment) OS=Xenopeltis unicolor GN=NGFB PE=4 SV=1	11.9	2	0.08	DGQNVEFLDNADSLNR+QYFFETK
3	C5H5D4	1	Zinc metalloproteinase-disintegrin-like batroxstatin-3 (Fragment) OS=Bothrops atrox PE=2 SV=1	12.1	10	0.8	LVIVADNVMVR+TYHLVAVTMAHELGHNLGMDHDR+YLISHTPQCILNEPLR
8a	C9DPL5	1	Acidic phospholipase A2 BpirPLA2-I-Bothrops pirajai (Piraja's lance0 head)	15.6	11	0.89	CCFVHDCCYGK+KQICECDR+QICECDR
3	C9E1S0	1	Zinc metalloproteinase-disintegrin-like VMP-III OS=Agkistrodon piscivorus leucostoma PE=2 SV=1	1.8	4	0.18	RSAGIIQDHNK+SAGIIQDHNK
8a	F8S108	1	Zinc metalloproteinase-disintegrin-like 4a-Crotalus adamanteus (Eastern diamondback rattlesnake)	9.8	16	0.67	IHHLVAIAMAHEMGHNLGMDHDK+MYDIVNVITPIYHR+NMPQCILK+QGAQCAEGLCCDQCR
9c	J3S835	0.9965	Snake venom serine proteinase 8 OS=Crotalus adamanteus PE=1 SV=1	8.9	3	0.16	KVPNENEQTR+VIGGDECNINEHR
30	J7H8Q3	0.9902	L protein OS=Golden Gate virus GN=L PE=4 SV=1	2	3	0.15	GESMLSTRVTNSEALQDR+TPMELFNTCDAIVEQGICNGMSLK
29	J9ZZN7	0.9927	Glutathione peroxidase -Thamnophis elegans (Western terrestrial garter snake)	10.9	2	0.13	LVILGFPCNQFGK+QEPGQNSEILQGIK
12c	O93364	0.9997	L-amino-acid oxidase OS=Crotalus adamanteus PE=1 SV=1	13.2	23	0.66	FEPPLPPK+FEPPLPPKK+HDDIFGYEK+IFLTCTK+IKFEPPLPPK+IKFEPPLPPKK+NNPGILEYPVKPSEEGK+NPLEECFR+RVVIVGAGMAGLSAAY+STTDLPSR+VIEIQQNDR
33	O93426	0.9508	Snaclec convulxin subunit alpha OS=Crotalus durissus terrificus PE=1 SV=1	5.1	2	0.13	GAHLVSIK
9a	P09872	1	Protein C activator OS=Agkistrodon contortrix contortrix PE=1 SV=2	19.5	7	0.44	GLAATTLCAGILEGGK+IYLGMHNLK+KPGIYTK+VIGGDECNINEHR
12d	P0C2D6	0.9996	L-amino-acid oxidase (Fragment) OS=Protobothrops mucrosquamatus PE=1 SV=1	83.3	2	0.12	ETNYEEFLEIAR+NPLEECFR
30a	P0CJ34	0.9806	Bradykinin inhibitor peptide OS=Crotalus atrox PE=1 SV=1	100	6	0.55	TPPAGPDVGPR
10a	P24605	1	Basic phospholipase A2 homolog 2-Bothrops asper (Terciopelo)	29.2	117	8.85	AVAICLR+DRYSYSWK+ENLNTYNK+ENLNTYNKK+KITGCNPK+MIIQETGK+MILQETGK
4	P28891	1	Snake venom metalloproteinase fibrolase OS=Agkistrodon contortrix contortrix PE=1 SV=2	14.3	19	1.49	DYQTFLTVNNPQCILNKP+YVQLVIVADHR
22a	Q2UXQ1	0.9998	Group III snake venom metalloproteinase (Fragment) OS=Echis ocellatus GN=Svmp3-Eoc186 PE=2 SV=1	4.3	2	0.12	ESVLLNR+ILNDADSSASISACIGLK
28a	Q3HXY4	0.9931	Venom nerve growth factor OS=Pseudechis porphyriacus PE=2 SV=1	7.5	2	0.14	QYFFETK+VDVNLNNQVYK
9f	Q7T229	0.9959	Snake venom serine protease homolog OS=Bothrops jararacussu PE=1 SV=1	13.5	3	0.15	AAHGGLPATSR+IIGGDECNINEHR+IMGWGTISPTK
11a	Q7ZT99	1	Cysteine-rich venom protein catrin OS=Crotalus atrox PE=1 SV=1	18.3	3	0.27	IVDLHNFLR+MEWYPEAAANAER+SLVQQAGCQDK+SVNPTASNMLK
9e	Q8AY79	0.996	Beta-fibrinogenase stejnefibrase-2 OS=Trimeresurus stejnegeri PE=1 SV=1	12.4	4	0.23	KPGIYTK+LLNEDEQIRNPK+VVGGDECNINEHR
9b	Q8QHK3	1	Snake venom serine protease catroxase-1 OS=Crotalus atrox PE=1 SV=1	11.8	3	0.2	AAYPEYGLPATSR+FFCVSSK+IMGWGTISPTK
12a	Q90W54	1	L-amino-acid oxidase OS=Gloydius blomhoffii PE=1 SV=1	11.3	21	0.65	ETDYEEFLEIAR+FEPPLPPK+FEPPLPPKK+IFLTCTK+IKFEPPLPPK+IKFEPPLPPKK+NPLEECFR+RFDEIVGGMDK+STTDLPSR
13a	Q92043	1	Zinc metalloproteinase-disintegrin-like atrolysin-A (Fragment) OS=Crotalus atrox PE=1 SV=1	8.8	27	2.19	ENGVNIPCAQEDVK+YSDDGMVDHGTK+YVELVIVADHR
14a	Q9PSN0	1	C-type lectin PAL OS=Bitis arietans PE=1 SV=1	51.1	10	0.69	AWEDAER+DFSWEWTDR+EFCVELVSLTGYR+GQAEVWIGLWDK+LWNDQVCGSK+NAFLCQCK+SCTDYLTWDK
9d	Q9PSN3	0.9965	Thrombin-like enzyme bilineobin OS=Agkistrodon bilineatus PE=1 SV=1	11.9	2	0.12	IIGGDECNINEHR+ILCAGVLEGGIDTCK
20a	T2HPT1	1	Dipeptidyl peptidase IV OS=Ovophis okinavensis PE=2 SV=1	3	2	0.18	AGAINPTIR+LFVLDILSLSPK
21a	T2HQ75	1	Phospholipase b OS=Ovophis okinavensis PE=2 SV=1	21.2	16	1.25	FTAYAINGPPVEK+HGLEFSYEMAPR+HQGLPESYNFDFVTMK+HQGLPESYNFDFVTMKPVL+IANMMADSGK+KVVPESLFAWER+NGYWPSYNIPFDK+RNPCNTICCR+RTPVPAGCYDSK+TWAETFEK+VTDMESMK+VVPESLFAWER
22a	T2HQN1	1	Aminopeptidase A OS=Ovophis okinavensis PE=2 SV=1	22.2	26	1.11	AGFIDDAFALAR+AMQEVSGKPVR+AVVAVSYIGQMVEDDK+DHVGFYR+HLWLHLR+IAIPDFGTGAMENWGLITYR+LLYGLASVK+LNWEYLVK+MLEDWISPDHFR+PFSQFSYK+QMGYPVLK+RYTLNDR+SQDVFTVLR+TATLAQEK+TMAWDWVR+VNYEPQVWR+WENDEDHIK+WQMLDQILIDDLLPVLK+YFGSLVKPIASELK+YIAATDHEPTDAR
34	T2HQU0	0.9518	Uncharacterized protein OS=Ovophis okinavensis PE=2 SV=1	1.8	1	0.09	DFEDLIAAIHDK
25	U3F7D1	0.9995	Nischarin OS=Micrurus fulvius PE=2 SV=1	0.8	2	0.12	TLNLAGNHLER
26	V8N5L7	0.9994	Retinol dehydrogenase 16 (Fragment) OS=Ophiophagus hannah GN=RDH16 PE=3 SV=1	3.8	14	0.29	GLWGLVNNAGINYPVAPNEWLKK
32	V8N8Z0	0.9636	Zinc finger protein RFP (Fragment) OS=Ophiophagus hannah GN=Trim27 PE=4 SV=1	1	2	0.12	KNLILGNWPR+NLILGNWPR
26a	V8NJK5	0.9986	Uncharacterized protein (Fragment) OS=Ophiophagus hannah GN=L345_12411 PE=4 SV=1	1.9	2	0.12	FVHCDGCNR+FVHCDGCSR
27	V8NVE7	0.9954	Estrogen receptor beta (Fragment) OS=Ophiophagus hannah GN=ESR2 PE=3 SV=1	1.8	2	0.14	KNNESIIQAK
23	V8P647	0.9998	Ankyrin repeat and BTB/POZ domain-containing protein 2 (Fragment) OS=Ophiophagus hannah GN=Abtb2 PE=4 SV=1	2.2	19	0.44	CPQMESMENPNLDPPR
31	V8PBN7	0.9792	Ectonucleotide pyrophosphatase/phosphodiesterase family member 6 (Fragment) OS=Ophiophagus hannah GN=Enpp6 PE=4 SV=1	5.2	3	0.28	FVSPLTLVAEER
33	V8PCV6	0.9614	Centrosomal protein OS=Ophiophagus hannah GN=CEP128 PE=4 SV=1	3.4	2	0.12	LQLVMQMEALTADLEKR+QIESVQEEMNTINK

## Sheet: Supplementary_Table_20_Sequest
Confidence Level	Search ID	Processing Node No	Sequence	Unique Sequence ID	PSM Ambiguity	Protein Descriptions	# Proteins	# Protein Groups	Protein Group Accessions	Modifications	Activation Type	DeltaScore	DeltaCn	Rank	Search Engine Rank	q-Value	PEP	Decoy Peptides Matched	Peptides Matched	XCorr	# Missed Cleavages	Isolation Interference [%]	Ion Inject Time [ms]	Intensity	Charge	m/z [Da]	MH+ [Da]	Delta Mass [Da]	Delta Mass [PPM]	RT [min]	First Scan	Last Scan	MS Order	Ions Matched	Matched Ions	Total Ions	Spectrum File	Annotation
High	A	2	DYVWIGLR	18587	Unambiguous	C-type lectin alpha OS=Gloydius intermedius PE=2 SV=1 - [A0A068B4V7_GLOIT]	1	1	A0A068B4V7		HCD	1	0	1	1	0	0.00585	270	304	2.1	0	0	50	2953000	2	511.277	1021.55	0	0.69	24.25	14236	14236	MS2	0/0	0	0	LQe00829.raw
High	A	2	DYVWIGLR	18910	Unambiguous	C-type lectin alpha OS=Gloydius intermedius PE=2 SV=1 - [A0A068B4V7_GLOIT]	1	1	A0A068B4V7		HCD	1	0	1	1	0.001	0.00356	284	317	2.14	0	0	50	3578000	2	511.278	1021.55	0	1.23	24.23	14327	14327	MS2	0/0	0	0	LQe00830.raw
High	A	2	HSVGIVQDHGK	5753	Unambiguous	Metalloprotease P-III (Fragment) OS=Protobothrops elegans PE=2 SV=1 - [A0A077L6L9_PROEL]	3	1	A0A077L6L9		HCD	1	0	1	1	0	0.00743	396	452	2.45	0	0	1	267700000	2	588.811	1176.61	0	1.51	11.84	6559	6559	MS2	0/0	0	0	LQe00829.raw
High	A	2	LVIVADDVMVRK	13645	Unambiguous	Metalloprotease P-III (Fragment) OS=Protobothrops elegans PE=2 SV=1 - [A0A077L6L9_PROEL]	3	1	A0A077L6L9		HCD	0	0	1	1	0	8.09e-05	208	189	3.14	1	26	47	6191000	2	679.399	1357.79	0	3.15	20.64	11844	11844	MS2	0/0	0	0	LQe00829.raw
High	A	2	LVIVADDVMVR	14661	Unambiguous	Metalloprotease P-III (Fragment) OS=Protobothrops elegans PE=2 SV=1 - [A0A077L6L9_PROEL]	3	1	A0A077L6L9		HCD	0	0	1	1	0	1.54e-05	335	358	2.76	0	2	7	21510000	2	615.351	1229.69	0	2.19	23.11	13482	13482	MS2	0/0	0	0	LQe00829.raw
High	A	2	HSVGIVQDHGK	5910	Unambiguous	Metalloprotease P-III (Fragment) OS=Protobothrops elegans PE=2 SV=1 - [A0A077L6L9_PROEL]	3	1	A0A077L6L9		HCD	1	0	1	1	0	9.5e-05	398	453	3.22	0	21	50	1946000	2	588.81	1176.61	0	0.78	11.73	6570	6570	MS2	0/0	0	0	LQe00830.raw
High	A	2	LVIVADDVMVRK	13944	Unambiguous	Metalloprotease P-III (Fragment) OS=Protobothrops elegans PE=2 SV=1 - [A0A077L6L9_PROEL]	3	1	A0A077L6L9		HCD	0	0	1	1	0	1.94e-06	186	171	2.87	1	22	36	8041000	2	679.399	1357.79	0	2.25	20.61	11934	11934	MS2	0/0	0	0	LQe00830.raw
High	A	2	HGQGmGELLQVSGIK	11896	Unambiguous	Snake venom 5'-nucleotidase OS=Gloydius brevicaudus PE=2 SV=1 - [V5NTD_GLOBR]|5-nucleotidase OS=Protobothrops elegans PE=2 SV=1 - [A0A077L6M5_PROEL]	5	1	A0A077L6M5	M5(Oxidation)	HCD	1	0	1	1	0	7.16e-06	373	411	3.68	0	0	1	213000000	2	785.408	1569.81	0	1.58	18.9	10784	10784	MS2	0/0	0	0	LQe00829.raw
High	A	2	IIALGHSGFLEDQR	14343	Unambiguous	5-nucleotidase OS=Protobothrops elegans PE=2 SV=1 - [A0A077L6M5_PROEL]	3	1	A0A077L6M5		HCD	1	0	1	1	0	1.27e-06	369	380	3.66	0	25	35	8352000	2	778.417	1555.83	0	2.52	21.17	12200	12200	MS2	0/0	0	0	LQe00829.raw
High	A	2	IIALGHSGFLEDqR	14343	Unambiguous	5-nucleotidase OS=Protobothrops elegans PE=2 SV=1 - [A0A077L6M5_PROEL]	3	1	A0A077L6M5	Q13(Deamidated)	HCD	1	0	1	1	0	0.0015	365	370	2.09	0	28	50	1537000	2	778.914	1556.82	0.01	8.31	21.56	12464	12464	MS2	0/0	0	0	LQe00829.raw
High	A	2	HGQGMGELLQVSGIK	11896	Unambiguous	Snake venom 5'-nucleotidase OS=Gloydius brevicaudus PE=2 SV=1 - [V5NTD_GLOBR]|5-nucleotidase OS=Protobothrops elegans PE=2 SV=1 - [A0A077L6M5_PROEL]	5	1	A0A077L6M5		HCD	1	0	1	1	0	8.97e-11	389	414	4.31	0	28	20	14370000	2	777.412	1553.82	0	3.58	21.86	12662	12662	MS2	0/0	0	0	LQe00829.raw
High	A	2	HGQGmGELLQVSGIK	12016	Unambiguous	Snake venom 5'-nucleotidase OS=Gloydius brevicaudus PE=2 SV=1 - [V5NTD_GLOBR]|5-nucleotidase OS=Protobothrops elegans PE=2 SV=1 - [A0A077L6M5_PROEL]	5	1	A0A077L6M5	M5(Oxidation)	HCD	1	0	1	1	0	1.78e-07	373	411	3.8	0	0	2	198700000	2	785.408	1569.81	0	1.65	18.87	10868	10868	MS2	0/0	0	0	LQe00830.raw
High	A	2	IIALGHSGFLEDQR	14640	Unambiguous	5-nucleotidase OS=Protobothrops elegans PE=2 SV=1 - [A0A077L6M5_PROEL]	3	1	A0A077L6M5		HCD	1	0	1	1	0	2.78e-08	349	359	3.51	0	33	50	5281000	2	778.418	1555.83	0	3.85	21.15	12294	12294	MS2	0/0	0	0	LQe00830.raw
High	A	2	HGQGMGELLQVSGIK	12016	Unambiguous	Snake venom 5'-nucleotidase OS=Gloydius brevicaudus PE=2 SV=1 - [V5NTD_GLOBR]|5-nucleotidase OS=Protobothrops elegans PE=2 SV=1 - [A0A077L6M5_PROEL]	5	1	A0A077L6M5		HCD	1	0	1	1	0	6.56e-11	421	446	4.84	0	22	14	22700000	2	777.411	1553.81	0	2.4	21.88	12774	12774	MS2	0/0	0	0	LQe00830.raw
High	A	2	VVSLNVLcTEcR	15535	Unambiguous	Snake venom 5'-nucleotidase OS=Gloydius brevicaudus PE=2 SV=1 - [V5NTD_GLOBR]|5-nucleotidase OS=Protobothrops elegans PE=2 SV=1 - [A0A077L6M5_PROEL]|Ecto-5'-nucleotidase 1 OS=Micrurus fulvius PE=2 SV=1 - [U3FYP9_MICFL]	7	2	A0A077L6M5	C8(Carbamidomethyl); C11(Carbamidomethyl)	HCD	1	0	1	1	0	4.41e-05	509	550	3.37	0	0	45	6878000	2	725.365	1449.72	0	2.45	22.05	12785	12785	MS2	0/0	0	0	LQe00829.raw
High	A	2	VVSLNVLcTEcR	15842	Unambiguous	Snake venom 5'-nucleotidase OS=Gloydius brevicaudus PE=2 SV=1 - [V5NTD_GLOBR]|5-nucleotidase OS=Protobothrops elegans PE=2 SV=1 - [A0A077L6M5_PROEL]|Ecto-5'-nucleotidase 1 OS=Micrurus fulvius PE=2 SV=1 - [U3FYP9_MICFL]	7	2	A0A077L6M5	C8(Carbamidomethyl); C11(Carbamidomethyl)	HCD	1	0	1	1	0	1.17e-06	465	515	3.54	0	3	29	9770000	2	725.364	1449.72	0	1.86	22.05	12890	12890	MS2	0/0	0	0	LQe00830.raw
High	A	2	FSTAGAEcRPAR	7050	Unambiguous	Metalloprotease P-IIIa (Fragment) OS=Protobothrops elegans PE=2 SV=1 - [A0A077L7D6_PROEL]	1	1	A0A077L7D6	C8(Carbamidomethyl)	HCD	1	0	1	1	0	0.00105	392	405	2.32	0	46	50	2205000	3	441.547	1322.63	0	-0.61	13.57	7614	7614	MS2	0/0	0	0	LQe00830.raw
High	A	2	RPGESLR	5538	Unambiguous	Ig heavy chain V-III region VH26 OS=Boiga irregularis PE=4 SV=1 - [A0A0B8RQH0_BOIIR]	1	1	A0A0B8RQH0		HCD	1	0	1	1	0.001	0.0132	87	105	2.71	0	33	2	83430000	2	407.731	814.454	0	1.16	11.39	6341	6341	MS2	0/0	0	0	LQe00830.raw
High	A	2	DYGVYLEDQGHALR	13753	Unambiguous	Peroxiredoxin-4 OS=Boiga irregularis PE=4 SV=1 - [A0A0B8RQR7_BOIIR]	2	1	A0A0B8RQR7		HCD	1	0	1	1	0	2.47e-07	444	457	3.17	0	0	50	2491000	2	818.393	1635.78	0	2.06	20.72	11900	11900	MS2	0/0	0	0	LQe00829.raw
High	A	2	QITMNDLPVGR	14425	Unambiguous	Peroxiredoxin-4 OS=Boiga irregularis PE=4 SV=1 - [A0A0B8RQR7_BOIIR]	3	1	A0A0B8RQR7		HCD	1	0	1	1	0	3.28e-05	369	349	2.74	0	10	46	7144000	2	622.327	1243.65	0	0.89	21.24	12246	12246	MS2	0/0	0	0	LQe00829.raw
High	A	2	DYGVYLEDQGHALR	14078	Unambiguous	Peroxiredoxin-4 OS=Boiga irregularis PE=4 SV=1 - [A0A0B8RQR7_BOIIR]	2	1	A0A0B8RQR7		HCD	1	0	1	1	0	3.52e-07	444	455	3.01	0	0	50	4041000	2	818.393	1635.78	0	1.99	20.71	11999	11999	MS2	0/0	0	0	LQe00830.raw
High	A	2	QITMNDLPVGR	14727	Unambiguous	Peroxiredoxin-4 OS=Boiga irregularis PE=4 SV=1 - [A0A0B8RQR7_BOIIR]	3	1	A0A0B8RQR7		HCD	1	0	1	1	0	6.43e-06	373	353	2.47	0	25	50	3889000	2	622.327	1243.65	0	0.3	21.23	12344	12344	MS2	0/0	0	0	LQe00830.raw
High	A	2	MYELANTVNDIYR	17453	Unambiguous	Zinc metalloproteinase-disintegrin-like VAP2A OS=Crotalus atrox PE=1 SV=1 - [VM3VA_CROAT]	1	1	A4PBQ9		HCD	1	0	1	1	0	6.97e-06	433	373	2.98	0	3	39	5024000	2	801.387	1601.77	0	2.13	23.56	13782	13782	MS2	0/0	0	0	LQe00829.raw
High	A	2	RSTGIIQDYSPINLVVAVIMAHEMGHNLGINHDR	27025	Unambiguous	Zinc metalloproteinase-disintegrin-like VAP2A OS=Crotalus atrox PE=1 SV=1 - [VM3VA_CROAT]	1	1	A4PBQ9		HCD	1	0	1	1	0	2.6e-11	687	682	5.52	1	26	50	1452000	5	754.995	3770.94	0	5.71	30.28	18202	18202	MS2	0/0	0	0	LQe00829.raw
High	A	2	STGIIQDYSPINLVVAVIMAHEMGHNLGINHDR	28582	Unambiguous	Zinc metalloproteinase-disintegrin-like VAP2A OS=Crotalus atrox PE=1 SV=1 - [VM3VA_CROAT]	1	1	A4PBQ9		HCD	1	0	1	1	0	0.000185	701	721	2.78	0	89	50	697600	5	723.777	3614.85	0.01	9.26	31.5	18996	18996	MS2	0/0	0	0	LQe00829.raw
High	A	2	MYELANTVNDIYR	17745	Unambiguous	Zinc metalloproteinase-disintegrin-like VAP2A OS=Crotalus atrox PE=1 SV=1 - [VM3VA_CROAT]	1	1	A4PBQ9		HCD	1	0	1	1	0	3.93e-07	433	373	2.82	0	0	50	1604000	2	801.387	1601.77	0	2.36	23.43	13798	13798	MS2	0/0	0	0	LQe00830.raw
High	A	2	RSTGIIQDYSPINLVVAVIMAHEMGHNLGINHDR	27356	Unambiguous	Zinc metalloproteinase-disintegrin-like VAP2A OS=Crotalus atrox PE=1 SV=1 - [VM3VA_CROAT]	1	1	A4PBQ9		HCD	1	0	1	1	0	1.19e-09	821	831	6.08	1	5	50	1810000	5	754.991	3770.93	0	1.34	30.24	18266	18266	MS2	0/0	0	0	LQe00830.raw
High	A	2	STGIIQDYSPINLVVAVIMAHEMGHNLGINHDR	29029	Unambiguous	Zinc metalloproteinase-disintegrin-like VAP2A OS=Crotalus atrox PE=1 SV=1 - [VM3VA_CROAT]	1	1	A4PBQ9		HCD	1	0	1	1	0	6.33e-05	831	906	3.06	0	9	50	694800	5	723.771	3614.82	0	0.9	31.5	19094	19094	MS2	0/0	0	0	LQe00830.raw
High	A	2	AMEEVSGKPVR	6858	Unambiguous	Aminopeptidase A OS=Gloydius brevicaudus PE=2 SV=1 - [A5HUI5_GLOBR]	1	1	A5HUI5		HCD	0	0	1	1	0	3.11e-06	497	499	2.88	0	7	50	2698000	3	401.546	1202.62	0	2.88	13.54	7517	7517	MS2	0/0	0	0	LQe00829.raw
High	A	2	AMEEVSGKPVR	6991	Unambiguous	Aminopeptidase A OS=Gloydius brevicaudus PE=2 SV=1 - [A5HUI5_GLOBR]	1	1	A5HUI5		HCD	0	0	1	1	0	7.3e-06	485	480	3.04	0	0	43	5196000	2	601.815	1202.62	0	2.49	13.5	7567	7567	MS2	0/0	0	0	LQe00830.raw
High	A	2	VIGGnEcNINEHR	7520	Unambiguous	Thrombin-like protein (Fragment) OS=Deinagkistrodon acutus PE=2 SV=1 - [A8HR02_DEIAC]	1	1	A8HR02	N5(Deamidated); C7(Carbamidomethyl)	HCD	0	0	1	1	0	2.38e-06	314	329	2.92	0	0	50	4970000	2	756.849	1512.69	0	3.26	14.37	8005	8005	MS2	0/0	0	0	LQe00829.raw
High	A	2	VIEIQQNDR	8957	Unambiguous	L-amino acid oxidase Cdc18 (Fragment) OS=Crotalus durissus cumanensis PE=1 SV=1 - [OXLA_CRODM]|L-amino-acid oxidase OS=Sistrurus catenatus edwardsii PE=2 SV=1 - [OXLA_SISCA]	4	1	B0VXW0		HCD	1	0	1	1	0	0.00915	248	231	2.47	0	33	6	25860000	2	557.797	1114.59	0	1.83	15.75	8890	8890	MS2	0/0	0	0	LQe00829.raw
High	A	2	VIEIQQnDR	8957	Unambiguous	L-amino acid oxidase Cdc18 (Fragment) OS=Crotalus durissus cumanensis PE=1 SV=1 - [OXLA_CRODM]|L-amino-acid oxidase OS=Sistrurus catenatus edwardsii PE=2 SV=1 - [OXLA_SISCA]	4	1	B0VXW0	N7(Deamidated)	HCD	1	0	1	1	0	0.00107	241	227	2.11	0	0	50	3786000	2	558.288	1115.57	0	-1.02	16.27	9202	9202	MS2	0/0	0	0	LQe00829.raw
High	A	2	EDWYANLGPMR	17786	Unambiguous	L-amino-acid oxidase OS=Sistrurus catenatus edwardsii PE=2 SV=1 - [OXLA_SISCA]	1	1	B0VXW0		HCD	1	0	1	1	0	1.17e-05	289	275	2.73	0	0	50	5061000	2	676.31	1351.61	0	1.64	23.7	13875	13875	MS2	0/0	0	0	LQe00829.raw
High	A	2	VIEIQQNDR	9045	Unambiguous	L-amino-acid oxidase OS=Sistrurus catenatus edwardsii PE=2 SV=1 - [OXLA_SISCA]	4	1	B0VXW0		HCD	1	0	1	1	0	0.00021	260	244	2.44	0	8	4	47080000	2	557.797	1114.59	0	0.85	15.75	8961	8961	MS2	0/0	0	0	LQe00830.raw
High	A	2	EDWYANLGPMR	18087	Unambiguous	L-amino-acid oxidase OS=Sistrurus catenatus edwardsii PE=2 SV=1 - [OXLA_SISCA]	1	1	B0VXW0		HCD	1	0	1	1	0	0.000179	257	256	2.68	0	0	50	4871000	2	676.308	1351.61	0	-0.71	23.66	13950	13950	MS2	0/0	0	0	LQe00830.raw
High	A	2	STTDLPSR	7185	Unambiguous	L-amino-acid oxidase OS=Sistrurus catenatus edwardsii PE=2 SV=1 - [OXLA_SISCA]|L-amino-acid oxidase (Fragment) OS=Bothrops moojeni PE=1 SV=1 - [OXLA_BOTMO]	30	2	B0VXW0		HCD	1	0	1	1	0.001	0.00679	414	464	2.13	0	0	50	2123000	2	438.725	876.443	0	0.5	13.67	7680	7680	MS2	0/0	0	0	LQe00830.raw
High	A	2	IKFEPPLPPKK	10280	Unambiguous	L-amino-acid oxidase OS=Sistrurus catenatus edwardsii PE=2 SV=1 - [OXLA_SISCA]|L-amino-acid oxidase (Fragment) OS=Bothrops moojeni PE=1 SV=1 - [OXLA_BOTMO]	10	2	B0VXW0		HCD	1	0	1	1	0	0.000972	25	35	2.24	2	0	50	4403000	2	647.4	1293.79	0	-0.07	16.97	9710	9710	MS2	0/0	0	0	LQe00830.raw
High	A	2	STTDLPSR	7064	Unambiguous	L-amino acid oxidase Cdc18 (Fragment) OS=Crotalus durissus cumanensis PE=1 SV=1 - [OXLA_CRODM]|L-amino-acid oxidase OS=Sistrurus catenatus edwardsii PE=2 SV=1 - [OXLA_SISCA]|L-amino-acid oxidase OS=Gloydius blomhoffii PE=1 SV=1 - [OXLA_GLOBL]	30	2	B0VXW0		HCD	1	0	1	1	0.006	0.0648	414	464	2.13	0	0	39	4593000	2	438.725	876.443	0	1.34	13.69	7617	7617	MS2	0/0	0	0	LQe00829.raw
High	A	2	ALEQALER	9955	Unambiguous	Aminopeptidase N (Fragment) OS=Gloydius brevicaudus PE=2 SV=1 - [B6EWW6_GLOBR]	4	1	B6EWW6		HCD	1	0	1	1	0.005	0.0505	322	318	2.02	0	8	14	14000000	2	465.258	929.508	0	3.27	16.78	9497	9497	MS2	0/0	0	0	LQe00829.raw
High	A	2	LLATTQMQAADAR	10788	Unambiguous	Aminopeptidase N (Fragment) OS=Gloydius brevicaudus PE=2 SV=1 - [B6EWW6_GLOBR]	2	1	B6EWW6		HCD	1	0	1	1	0	1.04e-06	566	585	3.59	0	9	8	39570000	2	695.363	1389.72	0	1.63	17.64	10039	10039	MS2	0/0	0	0	LQe00829.raw
High	A	2	TLFQQFGR	15320	Unambiguous	Aminopeptidase N (Fragment) OS=Gloydius brevicaudus PE=2 SV=1 - [B6EWW6_GLOBR]	2	1	B6EWW6		HCD	1	0	1	1	0.003	0.0159	226	235	2.47	0	0	50	1856000	2	498.767	996.528	0	1.46	21.89	12680	12680	MS2	0/0	0	0	LQe00829.raw
High	A	2	FSSPFELQQLEQFKK	18241	Unambiguous	Aminopeptidase N (Fragment) OS=Gloydius brevicaudus PE=2 SV=1 - [B6EWW6_GLOBR]	2	1	B6EWW6		HCD	1	0	1	1	0	0.00742	552	534	3.24	1	34	50	2264000	2	928.488	1855.97	0	5.37	24	14076	14076	MS2	0/0	0	0	LQe00829.raw
High	A	2	FSSPFELQQLEQFK	22644	Unambiguous	Aminopeptidase N (Fragment) OS=Gloydius brevicaudus PE=2 SV=1 - [B6EWW6_GLOBR]	2	1	B6EWW6		HCD	1	0	1	1	0	0.00119	527	551	2.38	0	64	50	2215000	2	864.431	1727.85	0	-5.32	27.26	16211	16211	MS2	0/0	0	0	LQe00829.raw
High	A	2	MLSEFLTEAVFR	23285	Unambiguous	Aminopeptidase N (Fragment) OS=Gloydius brevicaudus PE=2 SV=1 - [B6EWW6_GLOBR]	2	1	B6EWW6		HCD	1	0	1	1	0	3.96e-05	336	341	3.17	0	12	50	2472000	2	721.873	1442.74	0	2.38	28.93	17315	17315	MS2	0/0	0	0	LQe00829.raw
High	A	2	WTLqmGFPVLTVnTSTGIISQK	25095	Unambiguous	Aminopeptidase N (Fragment) OS=Gloydius brevicaudus PE=2 SV=1 - [B6EWW6_GLOBR]	2	1	B6EWW6	Q4(Deamidated); M5(Oxidation); N13(Deamidated)	HCD	1	0	1	1	0	0.000736	558	526	2.82	0	66	50	3102000	2	1220.14	2439.27	0.01	7.67	28.9	17291	17291	MS2	0/0	0	0	LQe00829.raw
High	A	2	SSFSFSSLIQSVTQR	26078	Unambiguous	Aminopeptidase N (Fragment) OS=Gloydius brevicaudus PE=2 SV=1 - [B6EWW6_GLOBR]	2	1	B6EWW6		HCD	1	0	1	1	0	1.31e-06	615	601	3.68	0	17	50	7443000	2	837.431	1673.85	0	2.86	29.6	17756	17756	MS2	0/0	0	0	LQe00829.raw
High	A	2	WTLQMGFPVLTVnTSTGIISQK	25095	Unambiguous	Aminopeptidase N (Fragment) OS=Gloydius brevicaudus PE=2 SV=1 - [B6EWW6_GLOBR]	2	1	B6EWW6	N13(Deamidated)	HCD	1	0	1	1	0	9.22e-07	421	438	3.16	0	0	50	2469000	2	1211.64	2422.28	0.01	4.37	30.32	18227	18227	MS2	0/0	0	0	LQe00829.raw
High	A	2	ALEQALER	10042	Unambiguous	Aminopeptidase N (Fragment) OS=Gloydius brevicaudus PE=2 SV=1 - [B6EWW6_GLOBR]	4	1	B6EWW6		HCD	1	0	1	1	0.001	0.0113	329	324	2.19	0	14	31	6710000	2	465.258	929.508	0	3.54	16.75	9562	9562	MS2	0/0	0	0	LQe00830.raw
High	A	2	LLATTQMQAADAR	10909	Unambiguous	Aminopeptidase N (Fragment) OS=Gloydius brevicaudus PE=2 SV=1 - [B6EWW6_GLOBR]	2	1	B6EWW6		HCD	1	0	1	1	0	4.59e-07	559	578	3.62	0	20	17	18010000	2	695.363	1389.72	0	1.81	17.58	10092	10092	MS2	0/0	0	0	LQe00830.raw
High	A	2	QPTDLILIHSK	13021	Unambiguous	Aminopeptidase N (Fragment) OS=Gloydius brevicaudus PE=2 SV=1 - [B6EWW6_GLOBR]	4	1	B6EWW6		HCD	1	0	1	1	0.001	0.00299	106	113	2.17	0	17	18	15130000	2	632.868	1264.73	0	2.11	19.66	11381	11381	MS2	0/0	0	0	LQe00830.raw
High	A	2	TLFQQFGR	15650	Unambiguous	Aminopeptidase N (Fragment) OS=Gloydius brevicaudus PE=2 SV=1 - [B6EWW6_GLOBR]	2	1	B6EWW6		HCD	1	0	1	1	0.001	0.011	186	203	2.38	0	0	36	6393000	2	498.768	996.529	0	2.81	21.9	12788	12788	MS2	0/0	0	0	LQe00830.raw
High	A	2	ESALLFDEQYSSIGNK	17326	Unambiguous	Aminopeptidase N (Fragment) OS=Gloydius brevicaudus PE=2 SV=1 - [B6EWW6_GLOBR]	2	1	B6EWW6		HCD	1	0	1	1	0	1.42e-07	486	455	3.31	0	8	50	2711000	2	900.939	1800.87	0	2.61	23.13	13596	13596	MS2	0/0	0	0	LQe00830.raw
High	A	2	FSSPFELQQLEQFKK	18504	Unambiguous	Aminopeptidase N (Fragment) OS=Gloydius brevicaudus PE=2 SV=1 - [B6EWW6_GLOBR]	2	1	B6EWW6		HCD	1	0	1	1	0	0.000612	550	544	2.85	1	8	32	10920000	2	928.485	1855.96	0	1.89	23.96	14146	14146	MS2	0/0	0	0	LQe00830.raw
High	A	2	FSSPFELQQLEQFK	22968	Unambiguous	Aminopeptidase N (Fragment) OS=Gloydius brevicaudus PE=2 SV=1 - [B6EWW6_GLOBR]	2	1	B6EWW6		HCD	1	0	1	1	0	3.28e-05	462	489	2.39	0	13	50	1903000	2	864.437	1727.87	0	1.74	27.17	16253	16253	MS2	0/0	0	0	LQe00830.raw
High	A	2	MLSEFLTEAVFR	23863	Unambiguous	Aminopeptidase N (Fragment) OS=Gloydius brevicaudus PE=2 SV=1 - [B6EWW6_GLOBR]	2	1	B6EWW6		HCD	1	0	1	1	0	6.73e-07	351	351	3.41	0	7	50	4070000	2	721.872	1442.74	0	0.94	28.95	17422	17422	MS2	0/0	0	0	LQe00830.raw
High	A	2	SSFSFSSLIQSVTQR	26467	Unambiguous	Aminopeptidase N (Fragment) OS=Gloydius brevicaudus PE=2 SV=1 - [B6EWW6_GLOBR]	2	1	B6EWW6		HCD	1	0	1	1	0	6.07e-08	614	597	3.5	0	26	50	2262000	2	837.432	1673.86	0	4.61	29.68	17902	17902	MS2	0/0	0	0	LQe00830.raw
High	A	2	LDQVALPDFNAGAMENWGLITYR	27144	Unambiguous	Aminopeptidase N (Fragment) OS=Gloydius brevicaudus PE=2 SV=1 - [B6EWW6_GLOBR]	4	1	B6EWW6		HCD	1	0	1	1	0	1.05e-05	836	874	2.82	0	20	50	1191000	2	1297.65	2594.29	0.01	6.17	30.07	18158	18158	MS2	0/0	0	0	LQe00830.raw
High	A	2	WTLQMGFPVLTVnTSTGIISQK	25534	Unambiguous	Aminopeptidase N (Fragment) OS=Gloydius brevicaudus PE=2 SV=1 - [B6EWW6_GLOBR]	2	1	B6EWW6	N13(Deamidated)	HCD	1	0	1	1	0	0.000783	424	442	2.99	0	5	50	2453000	2	1211.64	2422.28	0.01	4.97	30.32	18322	18322	MS2	0/0	0	0	LQe00830.raw
High	A	2	APLAGMcDPNR	9957	Unambiguous	Snake venom metalloproteinase VMP1 OS=Agkistrodon piscivorus leucostoma PE=2 SV=1 - [VM1V1_AGKPL]	1	1	B7U492	C7(Carbamidomethyl)	HCD	1	0	1	1	0.003	0.0227	170	147	2.86	0	60	28	9718000	2	601.277	1201.55	0	0.83	16.78	9498	9498	MS2	0/0	0	0	LQe00829.raw
High	A	2	YVELVIIADHR	14707	Unambiguous	Snake venom metalloproteinase VMP1 OS=Agkistrodon piscivorus leucostoma PE=2 SV=1 - [VM1V1_AGKPL]	1	1	B7U492		HCD	1	0	1	1	0	6.98e-05	267	265	3.29	0	0	28	11460000	2	664.373	1327.74	0	1.71	22.28	12936	12936	MS2	0/0	0	0	LQe00829.raw
High	A	2	SHDNAQLLTAIVFDEGIIGR	24714	Unambiguous	Snake venom metalloproteinase VMP1 OS=Agkistrodon piscivorus leucostoma PE=2 SV=1 - [VM1V1_AGKPL]	1	1	B7U492		HCD	1	0	1	1	0	2.83e-10	610	605	6.63	0	7	23	9761000	3	723.716	2169.13	0	1.7	28.68	17147	17147	MS2	0/0	0	0	LQe00829.raw
High	A	2	APLAGMcDPNR	10052	Unambiguous	Snake venom metalloproteinase VMP1 OS=Agkistrodon piscivorus leucostoma PE=2 SV=1 - [VM1V1_AGKPL]	1	1	B7U492	C7(Carbamidomethyl)	HCD	1	0	1	1	0	2.2e-05	178	157	2.9	0	35	15	19700000	2	601.277	1201.55	0	1.85	16.76	9568	9568	MS2	0/0	0	0	LQe00830.raw
High	A	2	YVELVIIADHR	15038	Unambiguous	Snake venom metalloproteinase VMP1 OS=Agkistrodon piscivorus leucostoma PE=2 SV=1 - [VM1V1_AGKPL]	1	1	B7U492		HCD	1	0	1	1	0	2.42e-06	284	281	3.26	0	1	23	14500000	2	664.373	1327.74	0	1.44	22.3	13054	13054	MS2	0/0	0	0	LQe00830.raw
High	A	2	SHDNAQLLTAIVFDEGIIGR	25138	Unambiguous	Snake venom metalloproteinase VMP1 OS=Agkistrodon piscivorus leucostoma PE=2 SV=1 - [VM1V1_AGKPL]	1	1	B7U492		HCD	1	0	1	1	0	2.93e-09	590	586	6.88	0	2	28	10730000	3	723.716	2169.13	0	1.95	28.65	17227	17227	MS2	0/0	0	0	LQe00830.raw
High	A	2	YLISHTPQcILNEPLR	15242	Unambiguous	Zinc metalloproteinase-disintegrin-like batroxstatin-3 (Fragment) OS=Bothrops atrox PE=2 SV=1 - [VM33_BOTAT]	1	1	C5H5D4	C9(Carbamidomethyl)	HCD	1	0	1	1	0	6.8e-07	464	475	4.67	0	13	10	34080000	2	977.517	1954.03	0	2.67	21.82	12636	12636	MS2	0/0	0	0	LQe00829.raw
High	A	2	LVIVADnVMVRK	13945	Unambiguous	Zinc metalloproteinase-disintegrin-like batroxstatin-3 (Fragment) OS=Bothrops atrox PE=2 SV=1 - [VM33_BOTAT]	1	1	C5H5D4	N7(Deamidated)	HCD	0	0	1	1	0	2.03e-06	218	196	2.56	1	31	50	2279000	3	453.269	1357.79	0	4.25	20.63	11947	11947	MS2	0/0	0	0	LQe00830.raw
High	A	2	YLISHTPQcILNEPLR	15549	Unambiguous	Zinc metalloproteinase-disintegrin-like batroxstatin-3 (Fragment) OS=Bothrops atrox PE=2 SV=1 - [VM33_BOTAT]	1	1	C5H5D4	C9(Carbamidomethyl)	HCD	1	0	1	1	0	1.24e-07	511	500	4.78	0	24	45	10540000	2	977.515	1954.02	0	0.93	21.82	12736	12736	MS2	0/0	0	0	LQe00830.raw
High	A	2	LVIVADnVMVR	14980	Unambiguous	Zinc metalloproteinase-disintegrin-like batroxstatin-3 (Fragment) OS=Bothrops atrox PE=2 SV=1 - [VM33_BOTAT]	1	1	C5H5D4	N7(Deamidated)	HCD	0	0	1	1	0	1.61e-06	333	357	2.73	0	29	50	3591000	2	615.351	1229.69	0	1.6	22.98	13499	13499	MS2	0/0	0	0	LQe00830.raw
High	A	2	KQIcEcDR	1818	Unambiguous	Acidic phospholipase A2 BpirPLA2-I OS=Bothrops pirajai PE=1 SV=1 - [PA2A1_BOTPI]	11	1	C9DPL5	C4(Carbamidomethyl); C6(Carbamidomethyl)	HCD	1	0	1	1	0	0.000549	212	181	2.5	1	0	50	3414000	2	554.748	1108.49	0	0.58	11.06	6050	6050	MS2	0/0	0	0	LQe00829.raw
High	A	2	ccFVHDccYGK	9104	Unambiguous	Acidic phospholipase A2 BpirPLA2-I OS=Bothrops pirajai PE=1 SV=1 - [PA2A1_BOTPI]	72	1	C9DPL5	C1(Carbamidomethyl); C2(Carbamidomethyl); C7(Carbamidomethyl); C8(Carbamidomethyl)	HCD	1	0	1	1	0	0.000191	5	10	2.76	0	0	50	5036000	2	753.274	1505.54	0	-1.31	15.9	8982	8982	MS2	0/0	0	0	LQe00829.raw
High	A	2	ITVKPEAGYTLNAFGEWR	17908	Unambiguous	Zinc metalloproteinase-disintegrin-like VMP-III OS=Crotalus viridis viridis PE=2 SV=1 - [VM3V3_CROVV]	3	1	C9E1R8		HCD	1	0	1	1	0	7.56e-07	598	610	3.79	0	17	50	3962000	2	1026.53	2052.06	0	0.47	23.78	13926	13926	MS2	0/0	0	0	LQe00829.raw
High	A	2	ITVKPEAGYTLNAFGEWR	18158	Unambiguous	Zinc metalloproteinase-disintegrin-like VMP-III OS=Crotalus viridis viridis PE=2 SV=1 - [VM3V3_CROVV]	3	1	C9E1R8		HCD	1	0	1	1	0	3.78e-09	544	536	3.39	0	0	50	2252000	2	1026.53	2052.06	0	3.56	23.72	13987	13987	MS2	0/0	0	0	LQe00830.raw
High	A	2	VIGLAYVGSmcHPK	11901	Unambiguous	Zinc metalloproteinase-disintegrin-like VMP-III OS=Crotalus viridis viridis PE=2 SV=1 - [VM3V3_CROVV]|Zinc metalloproteinase-disintegrin-like VAP2A OS=Crotalus atrox PE=1 SV=1 - [VM3VA_CROAT]	4	2	C9E1R8	M10(Oxidation); C11(Carbamidomethyl)	HCD	1	0	1	1	0	2.21e-05	581	571	2.03	0	18	50	4576000	2	774.394	1547.78	0	6.37	18.9	10788	10788	MS2	0/0	0	0	LQe00829.raw
High	A	2	KHDNAQLLTAIDLDR	13896	Unambiguous	Zinc metalloproteinase-disintegrin-like VMP-III OS=Crotalus viridis viridis PE=2 SV=1 - [VM3V3_CROVV]|Zinc metalloproteinase-disintegrin-like VAP2A OS=Crotalus atrox PE=1 SV=1 - [VM3VA_CROAT]	4	2	C9E1R8		HCD	1	0	1	1	0	1.04e-06	388	348	4.79	1	15	50	6346000	2	861.965	1722.92	0	5.51	20.83	11970	11970	MS2	0/0	0	0	LQe00829.raw
High	A	2	VIGLAYVGSMcHPK	11901	Unambiguous	Zinc metalloproteinase-disintegrin-like VMP-III OS=Crotalus viridis viridis PE=2 SV=1 - [VM3V3_CROVV]|Zinc metalloproteinase-disintegrin-like VAP2A OS=Crotalus atrox PE=1 SV=1 - [VM3VA_CROAT]	4	2	C9E1R8	C11(Carbamidomethyl)	HCD	1	0	1	1	0	0.00026	574	547	2.75	0	36	40	6949000	2	766.392	1531.78	0	0.96	21.09	12148	12148	MS2	0/0	0	0	LQe00829.raw
High	A	2	HDNAQLLTAIDLDR	15957	Unambiguous	Zinc metalloproteinase-disintegrin-like VMP-III OS=Crotalus viridis viridis PE=2 SV=1 - [VM3V3_CROVV]|Zinc metalloproteinase-disintegrin-like VAP2A OS=Crotalus atrox PE=1 SV=1 - [VM3VA_CROAT]	4	2	C9E1R8		HCD	1	0	1	1	0	1.74e-08	388	423	4.51	0	47	50	3995000	2	797.916	1594.82	0	3.81	22.37	13001	13001	MS2	0/0	0	0	LQe00829.raw
High	A	2	KKHDNAQLLTAIDLDR	12138	Unambiguous	Zinc metalloproteinase-disintegrin-like VMP-III OS=Crotalus viridis viridis PE=2 SV=1 - [VM3V3_CROVV]|Zinc metalloproteinase-disintegrin-like VAP2A OS=Crotalus atrox PE=1 SV=1 - [VM3VA_CROAT]	4	2	C9E1R8		HCD	1	0	1	1	0	0.000113	278	280	2.69	2	0	50	1749000	3	617.677	1851.02	0	3.97	19.13	11044	11044	MS2	0/0	0	0	LQe00830.raw
High	A	2	KHDNAQLLTAIDLDR	14221	Unambiguous	Zinc metalloproteinase-disintegrin-like VMP-III OS=Crotalus viridis viridis PE=2 SV=1 - [VM3V3_CROVV]|Zinc metalloproteinase-disintegrin-like VAP2A OS=Crotalus atrox PE=1 SV=1 - [VM3VA_CROAT]	4	2	C9E1R8		HCD	1	0	1	1	0	6.43e-10	400	371	4.36	1	7	29	9837000	2	861.962	1722.92	0	2.11	20.82	12071	12071	MS2	0/0	0	0	LQe00830.raw
High	A	2	VIGLAYVGSMcHPK	12085	Unambiguous	Zinc metalloproteinase-disintegrin-like VMP-III OS=Crotalus viridis viridis PE=2 SV=1 - [VM3V3_CROVV]|Zinc metalloproteinase-disintegrin-like VAP2A OS=Crotalus atrox PE=1 SV=1 - [VM3VA_CROAT]	4	2	C9E1R8	C11(Carbamidomethyl)	HCD	1	0	1	1	0	4.26e-07	585	567	3.04	0	10	22	28770000	2	766.393	1531.78	0	2.16	21.09	12250	12250	MS2	0/0	0	0	LQe00830.raw
High	A	2	HDNAQLLTAIDLDR	16284	Unambiguous	Zinc metalloproteinase-disintegrin-like VMP-III OS=Crotalus viridis viridis PE=2 SV=1 - [VM3V3_CROVV]|Zinc metalloproteinase-disintegrin-like VAP2A OS=Crotalus atrox PE=1 SV=1 - [VM3VA_CROAT]	4	2	C9E1R8		HCD	1	0	1	1	0	4e-10	392	432	4.31	0	56	38	2843000	2	797.917	1594.83	0	4.96	22.38	13107	13107	MS2	0/0	0	0	LQe00830.raw
High	A	2	RSAGIIQDHNK	5509	Unambiguous	Zinc metalloproteinase-disintegrin-like VMP-III OS=Agkistrodon piscivorus leucostoma PE=2 SV=1 - [VM3V3_AGKPL]	1	1	C9E1S0		HCD	1	0	1	1	0.003	0.0315	293	265	2.56	1	0	43	4921000	3	413.559	1238.66	0	1.83	11.53	6353	6353	MS2	0/0	0	0	LQe00829.raw
High	A	2	SAGIIQDHNK	6249	Unambiguous	Zinc metalloproteinase-disintegrin-like VMP-III OS=Agkistrodon piscivorus leucostoma PE=2 SV=1 - [VM3V3_AGKPL]	1	1	C9E1S0		HCD	1	0	1	1	0.001	0.0106	237	261	2.1	0	0	41	4974000	2	541.784	1082.56	0	2.2	12.32	6904	6904	MS2	0/0	0	0	LQe00830.raw
High	A	2	cTGQDcYGGVAR	7693	Unambiguous	Snake venom 5'-nucleotidase OS=Gloydius brevicaudus PE=2 SV=1 - [V5NTD_GLOBR]|Snake venom 5'-nucleotidase OS=Crotalus adamanteus PE=1 SV=2 - [V5NTD_CROAD]|Snake venom 5'-nucleotidase OS=Boiga irregularis PE=4 SV=1 - [A0A0B8RXZ9_BOIIR]	3	1	F8S0Z7	C1(Carbamidomethyl); C6(Carbamidomethyl)	HCD	1	0	1	1	0	3.85e-06	81	54	2.61	0	24	13	24550000	2	672.278	1343.55	0	1.86	14.52	8108	8108	MS2	0/0	0	0	LQe00829.raw
High	A	2	IQLHNYSSQEIGK	9859	Unambiguous	Snake venom 5'-nucleotidase OS=Gloydius brevicaudus PE=2 SV=1 - [V5NTD_GLOBR]|Snake venom 5'-nucleotidase OS=Crotalus adamanteus PE=1 SV=2 - [V5NTD_CROAD]	2	1	F8S0Z7		HCD	1	0	1	1	0	2.1e-05	530	537	2.71	0	0	50	6401000	2	758.892	1516.78	0	1.35	16.71	9448	9448	MS2	0/0	0	0	LQe00829.raw
High	A	2	SSGNPILLNK	10289	Unambiguous	Snake venom 5'-nucleotidase OS=Gloydius brevicaudus PE=2 SV=1 - [V5NTD_GLOBR]|Snake venom 5'-nucleotidase OS=Crotalus adamanteus PE=1 SV=2 - [V5NTD_CROAD]	2	1	F8S0Z7		HCD	1	0	1	1	0.003	0.025	174	174	2.26	0	0	50	6308000	2	521.798	1042.59	0	-0.49	17.18	9747	9747	MS2	0/0	0	0	LQe00829.raw
High	A	2	HGEGmGELLQVSGIK	12263	Unambiguous	Snake venom 5'-nucleotidase OS=Crotalus adamanteus PE=1 SV=2 - [V5NTD_CROAD]	1	1	F8S0Z7	M5(Oxidation)	HCD	0	0	1	1	0	1.95e-05	454	462	2.29	0	28	50	2346000	2	785.901	1570.8	0	3.98	19.21	10989	10989	MS2	0/0	0	0	LQe00829.raw
High	A	2	cTGQDcYGGVAR	7767	Unambiguous	Snake venom 5'-nucleotidase OS=Gloydius brevicaudus PE=2 SV=1 - [V5NTD_GLOBR]|Snake venom 5'-nucleotidase OS=Crotalus adamanteus PE=1 SV=2 - [V5NTD_CROAD]|Snake venom 5'-nucleotidase OS=Boiga irregularis PE=4 SV=1 - [A0A0B8RXZ9_BOIIR]	3	1	F8S0Z7	C1(Carbamidomethyl); C6(Carbamidomethyl)	HCD	1	0	1	1	0	1.05e-07	83	58	2.92	0	17	10	31580000	2	672.278	1343.55	0	1.49	14.49	8159	8159	MS2	0/0	0	0	LQe00830.raw
High	A	2	SSGNPILLNK	10390	Unambiguous	Snake venom 5'-nucleotidase OS=Gloydius brevicaudus PE=2 SV=1 - [V5NTD_GLOBR]|Snake venom 5'-nucleotidase OS=Crotalus adamanteus PE=1 SV=2 - [V5NTD_CROAD]	2	1	F8S0Z7		HCD	1	0	1	1	0.001	0.0167	253	232	2.18	0	0	2	82940000	2	521.799	1042.59	0	0.92	17.23	9861	9861	MS2	0/0	0	0	LQe00830.raw
High	A	2	HGEGmGELLQVSGIK	12502	Unambiguous	Snake venom 5'-nucleotidase OS=Crotalus adamanteus PE=1 SV=2 - [V5NTD_CROAD]	1	1	F8S0Z7	M5(Oxidation)	HCD	0	0	1	1	0	1.79e-08	443	446	2.98	0	43	50	3590000	2	785.904	1570.8	0.01	7.32	19.21	11090	11090	MS2	0/0	0	0	LQe00830.raw
High	A	2	DEVEELQNHANK	8961	Unambiguous	Snake venom 5'-nucleotidase OS=Crotalus adamanteus PE=1 SV=2 - [V5NTD_CROAD]|5-nucleotidase OS=Protobothrops elegans PE=2 SV=1 - [A0A077L6M5_PROEL]	4	2	F8S0Z7		HCD	1	0	1	1	0	0.000102	319	327	3.14	0	5	38	7849000	2	713.331	1425.65	0	-3.99	15.75	8892	8892	MS2	0/0	0	0	LQe00829.raw
High	A	2	HANFPILSANIRPK	12100	Unambiguous	Snake venom 5'-nucleotidase OS=Gloydius brevicaudus PE=2 SV=1 - [V5NTD_GLOBR]|Snake venom 5'-nucleotidase OS=Crotalus adamanteus PE=1 SV=2 - [V5NTD_CROAD]|5-nucleotidase OS=Protobothrops elegans PE=2 SV=1 - [A0A077L6M5_PROEL]	6	2	F8S0Z7		HCD	1	0	1	1	0	0.00309	162	168	3.83	0	7	6	42790000	3	526.636	1577.89	0	1.67	19.52	11185	11185	MS2	0/0	0	0	LQe00829.raw
High	A	2	ETPVLSNPGPYLEFRDEVEELQNHANK	20899	Unambiguous	Snake venom 5'-nucleotidase OS=Crotalus adamanteus PE=1 SV=2 - [V5NTD_CROAD]|5-nucleotidase OS=Protobothrops elegans PE=2 SV=1 - [A0A077L6M5_PROEL]	4	2	F8S0Z7		HCD	1	0	1	1	0	0.0147	932	878	5.72	1	1	38	10450000	4	782.137	3125.53	0	3.1	26	15380	15380	MS2	0/0	0	0	LQe00829.raw
High	A	2	LLLPSFLAAGGDGYHmLK	21210	Unambiguous	Snake venom 5'-nucleotidase OS=Crotalus adamanteus PE=1 SV=2 - [V5NTD_CROAD]|5-nucleotidase OS=Protobothrops elegans PE=2 SV=1 - [A0A077L6M5_PROEL]	4	2	F8S0Z7	M16(Oxidation)	HCD	1	0	1	1	0	0.0094	513	512	2.31	0	3	50	7707000	2	960.011	1919.01	0	2.39	26.14	15473	15473	MS2	0/0	0	0	LQe00829.raw
High	A	2	LLLPSFLAAGGDGYHMLK	21210	Unambiguous	Snake venom 5'-nucleotidase OS=Crotalus adamanteus PE=1 SV=2 - [V5NTD_CROAD]|5-nucleotidase OS=Protobothrops elegans PE=2 SV=1 - [A0A077L6M5_PROEL]	4	2	F8S0Z7		HCD	1	0	1	1	0	0.000104	480	452	4.06	0	27	50	4084000	3	635.012	1903.02	0	2.81	27.91	16641	16641	MS2	0/0	0	0	LQe00829.raw
High	A	2	YDAmALGNHEFDNGLAGLLDPLLK	26723	Unambiguous	Snake venom 5'-nucleotidase OS=Crotalus adamanteus PE=1 SV=2 - [V5NTD_CROAD]|5-nucleotidase OS=Protobothrops elegans PE=2 SV=1 - [A0A077L6M5_PROEL]	5	2	F8S0Z7	M4(Oxidation)	HCD	1	0	1	1	0	0.00904	859	780	2.56	0	17	50	991800	3	868.433	2603.29	0	1.81	30.06	18058	18058	MS2	0/0	0	0	LQe00829.raw
High	A	2	YDAMALGNHEFDNGLAGLLDPLLK	26723	Unambiguous	Snake venom 5'-nucleotidase OS=Crotalus adamanteus PE=1 SV=2 - [V5NTD_CROAD]|5-nucleotidase OS=Protobothrops elegans PE=2 SV=1 - [A0A077L6M5_PROEL]	5	2	F8S0Z7		HCD	1	0	1	1	0	5.72e-09	850	838	4.67	0	2	33	16440000	2	1294.15	2587.29	0	3.38	30.78	18526	18526	MS2	0/0	0	0	LQe00829.raw
High	A	2	DEVEELQNHANK	9051	Unambiguous	Snake venom 5'-nucleotidase OS=Crotalus adamanteus PE=1 SV=2 - [V5NTD_CROAD]|5-nucleotidase OS=Protobothrops elegans PE=2 SV=1 - [A0A077L6M5_PROEL]	4	2	F8S0Z7		HCD	1	0	1	1	0	5.48e-05	352	343	3.22	0	0	36	7935000	2	713.335	1425.66	0	1.66	15.75	8964	8964	MS2	0/0	0	0	LQe00830.raw
High	A	2	HANFPILSANIRPK	12312	Unambiguous	Snake venom 5'-nucleotidase OS=Gloydius brevicaudus PE=2 SV=1 - [V5NTD_GLOBR]|Snake venom 5'-nucleotidase OS=Crotalus adamanteus PE=1 SV=2 - [V5NTD_CROAD]|5-nucleotidase OS=Protobothrops elegans PE=2 SV=1 - [A0A077L6M5_PROEL]	6	2	F8S0Z7		HCD	1	0	1	1	0	5.86e-07	152	158	3.96	0	2	2	141600000	3	526.636	1577.89	0	2.25	19.66	11378	11378	MS2	0/0	0	0	LQe00830.raw
High	A	2	ETPVLSNPGPYLEFRDEVEELQNHANK	21400	Unambiguous	Snake venom 5'-nucleotidase OS=Crotalus adamanteus PE=1 SV=2 - [V5NTD_CROAD]|5-nucleotidase OS=Protobothrops elegans PE=2 SV=1 - [A0A077L6M5_PROEL]	4	2	F8S0Z7		HCD	1	0	1	1	0	4.71e-06	939	881	4.95	1	2	50	4462000	4	782.137	3125.53	0	3.18	25.97	15463	15463	MS2	0/0	0	0	LQe00830.raw
High	A	2	LLLPSFLAAGGDGYHMLK	21658	Unambiguous	Snake venom 5'-nucleotidase OS=Crotalus adamanteus PE=1 SV=2 - [V5NTD_CROAD]|5-nucleotidase OS=Protobothrops elegans PE=2 SV=1 - [A0A077L6M5_PROEL]	4	2	F8S0Z7		HCD	1	0	1	1	0	2.08e-07	482	451	3.92	0	0	28	29410000	2	952.013	1903.02	0	2.17	27.3	16339	16339	MS2	0/0	0	0	LQe00830.raw
High	A	2	YDAmALGNHEFDNGLAGLLDPLLK	27150	Unambiguous	Snake venom 5'-nucleotidase OS=Crotalus adamanteus PE=1 SV=2 - [V5NTD_CROAD]|5-nucleotidase OS=Protobothrops elegans PE=2 SV=1 - [A0A077L6M5_PROEL]	5	2	F8S0Z7	M4(Oxidation)	HCD	1	0	1	1	0	0.000796	871	789	2.68	0	10	50	2568000	3	868.436	2603.29	0	4.48	30.08	18162	18162	MS2	0/0	0	0	LQe00830.raw
High	A	2	YDAMALGNHEFDNGLAGLLDPLLK	27150	Unambiguous	Snake venom 5'-nucleotidase OS=Crotalus adamanteus PE=1 SV=2 - [V5NTD_CROAD]|5-nucleotidase OS=Protobothrops elegans PE=2 SV=1 - [A0A077L6M5_PROEL]	5	2	F8S0Z7		HCD	1	0	1	1	0	1.71e-07	878	849	5.46	0	0	36	15440000	2	1294.15	2587.29	0	2.43	30.77	18616	18616	MS2	0/0	0	0	LQe00830.raw
High	A	2	QAFEHSVHR	5966	Unambiguous	Snake venom 5'-nucleotidase OS=Gloydius brevicaudus PE=2 SV=1 - [V5NTD_GLOBR]|Snake venom 5'-nucleotidase OS=Crotalus adamanteus PE=1 SV=2 - [V5NTD_CROAD]|5-nucleotidase OS=Protobothrops elegans PE=2 SV=1 - [A0A077L6M5_PROEL]|Ecto-5'-nucleotidase 1 OS=Micrurus fulvius PE=2 SV=1 - [U3FYP9_MICFL]|Snake venom 5'-nucleotidase OS=Boiga irregularis PE=4 SV=1 - [A0A0B8RXZ9_BOIIR]	7	3	F8S0Z7		HCD	1	0	1	1	0	0.00185	244	262	2.29	0	1	1	162000000	2	555.776	1110.55	0	1.14	12.11	6710	6710	MS2	0/0	0	0	LQe00829.raw
High	A	2	qAFEHSVHR	5966	Unambiguous	Snake venom 5'-nucleotidase OS=Gloydius brevicaudus PE=2 SV=1 - [V5NTD_GLOBR]|Snake venom 5'-nucleotidase OS=Crotalus adamanteus PE=1 SV=2 - [V5NTD_CROAD]|5-nucleotidase OS=Protobothrops elegans PE=2 SV=1 - [A0A077L6M5_PROEL]|Ecto-5'-nucleotidase 1 OS=Micrurus fulvius PE=2 SV=1 - [U3FYP9_MICFL]|Snake venom 5'-nucleotidase OS=Boiga irregularis PE=4 SV=1 - [A0A0B8RXZ9_BOIIR]	7	3	F8S0Z7	Q1(Deamidated)	HCD	0	0	1	1	0	0.0015	245	262	2.15	0	6	23	8368000	2	556.268	1111.53	0	0.14	12.68	7053	7053	MS2	0/0	0	0	LQe00829.raw
High	A	2	HPDDNEWNHVSmcIVNGGGIR	14092	Unambiguous	Snake venom 5'-nucleotidase OS=Crotalus adamanteus PE=1 SV=2 - [V5NTD_CROAD]|5-nucleotidase OS=Protobothrops elegans PE=2 SV=1 - [A0A077L6M5_PROEL]|Ecto-5'-nucleotidase 1 OS=Micrurus fulvius PE=2 SV=1 - [U3FYP9_MICFL]|Snake venom 5'-nucleotidase OS=Boiga irregularis PE=4 SV=1 - [A0A0B8RXZ9_BOIIR]	8	3	F8S0Z7	M12(Oxidation); C13(Carbamidomethyl)	HCD	1	0	1	1	0	1.11e-05	299	307	4.21	0	24	50	7114000	3	808.36	2423.07	0	1.4	21.07	12136	12136	MS2	0/0	0	0	LQe00829.raw
High	A	2	HPDDNEWnHVSmcIVNGGGIR	14092	Unambiguous	Snake venom 5'-nucleotidase OS=Crotalus adamanteus PE=1 SV=2 - [V5NTD_CROAD]|5-nucleotidase OS=Protobothrops elegans PE=2 SV=1 - [A0A077L6M5_PROEL]|Ecto-5'-nucleotidase 1 OS=Micrurus fulvius PE=2 SV=1 - [U3FYP9_MICFL]|Snake venom 5'-nucleotidase OS=Boiga irregularis PE=4 SV=1 - [A0A0B8RXZ9_BOIIR]	8	3	F8S0Z7	N8(Deamidated); M12(Oxidation); C13(Carbamidomethyl)	HCD	1	0	1	1	0	0.000367	312	286	2.77	0	78	50	5301000	3	808.693	2424.07	0.01	8.04	21.27	12267	12267	MS2	0/0	0	0	LQe00829.raw
High	A	2	HPDDNEWNHVSMcIVNGGGIR	14092	Unambiguous	Snake venom 5'-nucleotidase OS=Crotalus adamanteus PE=1 SV=2 - [V5NTD_CROAD]|5-nucleotidase OS=Protobothrops elegans PE=2 SV=1 - [A0A077L6M5_PROEL]|Ecto-5'-nucleotidase 1 OS=Micrurus fulvius PE=2 SV=1 - [U3FYP9_MICFL]|Snake venom 5'-nucleotidase OS=Boiga irregularis PE=4 SV=1 - [A0A0B8RXZ9_BOIIR]	8	3	F8S0Z7	C13(Carbamidomethyl)	HCD	1	0	1	1	0	1.24e-06	383	369	4.85	0	26	50	3494000	3	803.03	2407.08	0	4.04	21.87	12665	12665	MS2	0/0	0	0	LQe00829.raw
High	A	2	ETPVLSNPGPYLEFR	18833	Unambiguous	Snake venom 5'-nucleotidase OS=Gloydius brevicaudus PE=2 SV=1 - [V5NTD_GLOBR]|Snake venom 5'-nucleotidase OS=Crotalus adamanteus PE=1 SV=2 - [V5NTD_CROAD]|5-nucleotidase OS=Protobothrops elegans PE=2 SV=1 - [A0A077L6M5_PROEL]|Snake venom 5'-nucleotidase OS=Boiga irregularis PE=4 SV=1 - [A0A0B8RXZ9_BOIIR]|Ecto-5'-nucleotidase 1 OS=Micrurus fulvius PE=2 SV=1 - [U3FYP9_MICFL]	7	3	F8S0Z7		HCD	1	0	1	1	0	1.54e-06	621	599	3.98	0	0	15	24810000	2	859.942	1718.88	0	1.45	24.51	14406	14406	MS2	0/0	0	0	LQe00829.raw
High	A	2	ETPVLSnPGPYLEFR	18833	Unambiguous	Snake venom 5'-nucleotidase OS=Gloydius brevicaudus PE=2 SV=1 - [V5NTD_GLOBR]|Snake venom 5'-nucleotidase OS=Crotalus adamanteus PE=1 SV=2 - [V5NTD_CROAD]|5-nucleotidase OS=Protobothrops elegans PE=2 SV=1 - [A0A077L6M5_PROEL]|Snake venom 5'-nucleotidase OS=Boiga irregularis PE=4 SV=1 - [A0A0B8RXZ9_BOIIR]|Ecto-5'-nucleotidase 1 OS=Micrurus fulvius PE=2 SV=1 - [U3FYP9_MICFL]	7	3	F8S0Z7	N7(Deamidated)	HCD	1	0	1	1	0.003	0.019	615	582	2.36	0	57	50	2270000	3	573.963	1719.88	0.01	9.7	24.61	14475	14475	MS2	0/0	0	0	LQe00829.raw
High	A	2	YLGYLNVIFDDK	24783	Unambiguous	Snake venom 5'-nucleotidase OS=Gloydius brevicaudus PE=2 SV=1 - [V5NTD_GLOBR]|Snake venom 5'-nucleotidase OS=Crotalus adamanteus PE=1 SV=2 - [V5NTD_CROAD]|5-nucleotidase OS=Protobothrops elegans PE=2 SV=1 - [A0A077L6M5_PROEL]|Ecto-5'-nucleotidase 1 OS=Micrurus fulvius PE=2 SV=1 - [U3FYP9_MICFL]	7	3	F8S0Z7		HCD	1	0	1	1	0	0.000232	524	489	2.47	0	14	50	2597000	2	730.378	1459.75	0	1.14	28.68	17148	17148	MS2	0/0	0	0	LQe00829.raw
High	A	2	QAFEHSVHR	6095	Unambiguous	Snake venom 5'-nucleotidase OS=Gloydius brevicaudus PE=2 SV=1 - [V5NTD_GLOBR]|Snake venom 5'-nucleotidase OS=Crotalus adamanteus PE=1 SV=2 - [V5NTD_CROAD]|5-nucleotidase OS=Protobothrops elegans PE=2 SV=1 - [A0A077L6M5_PROEL]|Ecto-5'-nucleotidase 1 OS=Micrurus fulvius PE=2 SV=1 - [U3FYP9_MICFL]|Snake venom 5'-nucleotidase OS=Boiga irregularis PE=4 SV=1 - [A0A0B8RXZ9_BOIIR]	7	3	F8S0Z7		HCD	1	0	1	1	0	0.00033	222	240	2.18	0	26	14	9244000	2	555.777	1110.55	0	3.23	12.04	6742	6742	MS2	0/0	0	0	LQe00830.raw
High	A	2	qAFEHSVHR	6095	Unambiguous	Snake venom 5'-nucleotidase OS=Gloydius brevicaudus PE=2 SV=1 - [V5NTD_GLOBR]|Snake venom 5'-nucleotidase OS=Crotalus adamanteus PE=1 SV=2 - [V5NTD_CROAD]|5-nucleotidase OS=Protobothrops elegans PE=2 SV=1 - [A0A077L6M5_PROEL]|Ecto-5'-nucleotidase 1 OS=Micrurus fulvius PE=2 SV=1 - [U3FYP9_MICFL]|Snake venom 5'-nucleotidase OS=Boiga irregularis PE=4 SV=1 - [A0A0B8RXZ9_BOIIR]	7	3	F8S0Z7	Q1(Deamidated)	HCD	0	0	1	1	0.001	0.00187	244	263	2.29	0	0	50	3461000	2	556.269	1111.53	0	1.68	12.64	7105	7105	MS2	0/0	0	0	LQe00830.raw
High	A	2	HPDDNEWNHVSmcIVNGGGIR	14398	Unambiguous	Snake venom 5'-nucleotidase OS=Crotalus adamanteus PE=1 SV=2 - [V5NTD_CROAD]|5-nucleotidase OS=Protobothrops elegans PE=2 SV=1 - [A0A077L6M5_PROEL]|Ecto-5'-nucleotidase 1 OS=Micrurus fulvius PE=2 SV=1 - [U3FYP9_MICFL]|Snake venom 5'-nucleotidase OS=Boiga irregularis PE=4 SV=1 - [A0A0B8RXZ9_BOIIR]	8	3	F8S0Z7	M12(Oxidation); C13(Carbamidomethyl)	HCD	1	0	1	1	0	0.000691	303	310	4	0	4	11	30100000	3	808.36	2423.07	0	1.85	21.15	12288	12288	MS2	0/0	0	0	LQe00830.raw
High	A	2	QVPVVQAYAFGK	15570	Unambiguous	Snake venom 5'-nucleotidase OS=Gloydius brevicaudus PE=2 SV=1 - [V5NTD_GLOBR]|Snake venom 5'-nucleotidase OS=Crotalus adamanteus PE=1 SV=2 - [V5NTD_CROAD]|5-nucleotidase OS=Protobothrops elegans PE=2 SV=1 - [A0A077L6M5_PROEL]|Snake venom 5'-nucleotidase OS=Boiga irregularis PE=4 SV=1 - [A0A0B8RXZ9_BOIIR]|Ecto-5'-nucleotidase 1 OS=Micrurus fulvius PE=2 SV=1 - [U3FYP9_MICFL]	8	3	F8S0Z7		HCD	1	0	1	1	0	1e-05	260	259	3.06	0	33	30	10780000	2	653.864	1306.72	0	3.31	21.84	12749	12749	MS2	0/0	0	0	LQe00830.raw
High	A	2	HPDDNEWNHVSMcIVNGGGIR	14398	Unambiguous	Snake venom 5'-nucleotidase OS=Crotalus adamanteus PE=1 SV=2 - [V5NTD_CROAD]|5-nucleotidase OS=Protobothrops elegans PE=2 SV=1 - [A0A077L6M5_PROEL]|Ecto-5'-nucleotidase 1 OS=Micrurus fulvius PE=2 SV=1 - [U3FYP9_MICFL]|Snake venom 5'-nucleotidase OS=Boiga irregularis PE=4 SV=1 - [A0A0B8RXZ9_BOIIR]	8	3	F8S0Z7	C13(Carbamidomethyl)	HCD	1	0	1	1	0	8.91e-05	367	348	4.68	0	52	50	2640000	3	803.029	2407.07	0	2.21	21.89	12781	12781	MS2	0/0	0	0	LQe00830.raw
High	A	2	ETPVLSNPGPYLEFR	19113	Unambiguous	Snake venom 5'-nucleotidase OS=Gloydius brevicaudus PE=2 SV=1 - [V5NTD_GLOBR]|Snake venom 5'-nucleotidase OS=Crotalus adamanteus PE=1 SV=2 - [V5NTD_CROAD]|5-nucleotidase OS=Protobothrops elegans PE=2 SV=1 - [A0A077L6M5_PROEL]|Snake venom 5'-nucleotidase OS=Boiga irregularis PE=4 SV=1 - [A0A0B8RXZ9_BOIIR]|Ecto-5'-nucleotidase 1 OS=Micrurus fulvius PE=2 SV=1 - [U3FYP9_MICFL]	7	3	F8S0Z7		HCD	1	0	1	1	0	6.98e-09	659	639	3.48	0	0	17	26840000	2	859.942	1718.88	0	1.02	24.48	14487	14487	MS2	0/0	0	0	LQe00830.raw
High	A	2	YLGYLNVIFDDK	25219	Unambiguous	Snake venom 5'-nucleotidase OS=Gloydius brevicaudus PE=2 SV=1 - [V5NTD_GLOBR]|Snake venom 5'-nucleotidase OS=Crotalus adamanteus PE=1 SV=2 - [V5NTD_CROAD]|5-nucleotidase OS=Protobothrops elegans PE=2 SV=1 - [A0A077L6M5_PROEL]|Ecto-5'-nucleotidase 1 OS=Micrurus fulvius PE=2 SV=1 - [U3FYP9_MICFL]	7	3	F8S0Z7		HCD	1	0	1	1	0	0.000113	590	560	2.54	0	0	8	41550000	2	730.378	1459.75	0	1.81	28.77	17303	17303	MS2	0/0	0	0	LQe00830.raw
High	A	2	IHHLVAIAMAHEMGHNLGMDHDK	13069	Unambiguous	Zinc metalloproteinase-disintegrin-like 4a OS=Crotalus adamanteus PE=1 SV=1 - [VM34_CROAD]	6	1	F8S108		HCD	1	0	1	1	0	1.16e-06	787	774	3.73	0	0	50	4175000	3	859.746	2577.22	0	-1.45	20.17	11555	11555	MS2	0/0	0	0	LQe00829.raw
High	A	2	IHHLVAIAMAHEMGHnLGMDHDK	13069	Unambiguous	Zinc metalloproteinase-disintegrin-like 4a OS=Crotalus adamanteus PE=1 SV=1 - [VM34_CROAD]	6	1	F8S108	N16(Deamidated)	HCD	1	0	1	1	0	0.000556	771	800	2.83	0	29	50	2632000	5	516.453	2578.23	0	9.07	20.58	11804	11804	MS2	0/0	0	0	LQe00829.raw
High	A	2	MYDIVNVITPIYHR	20580	Unambiguous	Zinc metalloproteinase-disintegrin-like 4a OS=Crotalus adamanteus PE=1 SV=1 - [VM34_CROAD]	5	1	F8S108		HCD	1	0	1	1	0	1.63e-05	557	532	3.49	0	0	34	9658000	3	578.641	1733.91	0	2.22	25.87	15299	15299	MS2	0/0	0	0	LQe00829.raw
High	A	2	IHHLVAIAMAHEMGHnLGMDHDK	11734	Unambiguous	Zinc metalloproteinase-disintegrin-like 4a OS=Crotalus adamanteus PE=1 SV=1 - [VM34_CROAD]	6	1	F8S108	N16(Deamidated)	HCD	1	0	1	1	0.001	0.00436	785	816	3.91	0	6	50	3333000	5	516.452	2578.23	0	7.88	20.53	11875	11875	MS2	0/0	0	0	LQe00830.raw
High	A	2	IHHLVAIAMAHEMGHNLGMDHDK	11734	Unambiguous	Zinc metalloproteinase-disintegrin-like 4a OS=Crotalus adamanteus PE=1 SV=1 - [VM34_CROAD]	6	1	F8S108		HCD	1	0	1	1	0	1.13e-08	803	788	6.29	0	0	50	20800000	3	859.747	2577.23	0	0.18	20.53	11877	11877	MS2	0/0	0	0	LQe00830.raw
High	A	2	MYDIVNVITPIYHR	20952	Unambiguous	Zinc metalloproteinase-disintegrin-like 4a OS=Crotalus adamanteus PE=1 SV=1 - [VM34_CROAD]	5	1	F8S108		HCD	1	0	1	1	0	2e-05	543	513	3.41	0	0	50	5684000	3	578.641	1733.91	0	2.11	25.86	15390	15390	MS2	0/0	0	0	LQe00830.raw
High	A	2	KIPcAPQDVK	7682	Unambiguous	Snake venom metalloproteinase (Type III) 6 OS=Crotalus adamanteus PE=2 SV=1 - [J3RY90_CROAD]	23	1	J3RY90	C4(Carbamidomethyl)	HCD	1	0	1	1	0	0.000223	195	207	2.25	1	0	26	8565000	2	578.314	1155.62	0	0.91	14.6	8153	8153	MS2	0/0	0	0	LQe00829.raw
High	A	2	IPcAPqDVK	9333	Unambiguous	Snake venom metalloproteinase (Type III) 6 OS=Crotalus adamanteus PE=2 SV=1 - [J3RY90_CROAD]	23	1	J3RY90	C3(Carbamidomethyl); Q6(Deamidated)	HCD	0	0	1	1	0	0.000209	212	216	2.05	0	0	27	9690000	2	514.758	1028.51	0	1.25	16.16	9145	9145	MS2	0/0	0	0	LQe00829.raw
High	A	2	NQcISFFGPSATVAK	16310	Unambiguous	Snake venom metalloproteinase (Type III) 6 OS=Crotalus adamanteus PE=2 SV=1 - [J3RY90_CROAD]	1	1	J3RY90	C3(Carbamidomethyl)	HCD	1	0	1	1	0	1.06e-05	467	458	2.92	0	0	50	2967000	2	813.902	1626.8	0	1.1	22.71	13221	13221	MS2	0/0	0	0	LQe00829.raw
High	A	2	NQcISFFGPSATVAK	16632	Unambiguous	Snake venom metalloproteinase (Type III) 6 OS=Crotalus adamanteus PE=2 SV=1 - [J3RY90_CROAD]	1	1	J3RY90	C3(Carbamidomethyl)	HCD	1	0	1	1	0	3.7e-06	484	469	2.33	0	0	50	2271000	2	813.903	1626.8	0	2.67	22.63	13269	13269	MS2	0/0	0	0	LQe00830.raw
High	A	2	AAYPEYGLPATSR	12973	Unambiguous	Snake venom serine proteinase 2 OS=Crotalus adamanteus PE=1 SV=1 - [VSP2_CROAD]	2	1	J3S833		HCD	1	0	1	1	0	6.66e-06	406	408	2.06	0	0	50	2137000	2	698.35	1395.69	0	1.58	19.62	11357	11357	MS2	0/0	0	0	LQe00830.raw
High	A	2	KVPNENEqTR	5391	Unambiguous	Snake venom serine proteinase 8 OS=Crotalus adamanteus PE=1 SV=1 - [VSP8_CROAD]	1	1	J3S835	Q8(Deamidated)	HCD	0.0043	0	1	1	0	0.00718	271	302	2.31	1	0	50	3161000	2	608.302	1215.6	0	0.52	11.53	6347	6347	MS2	0/0	0	0	LQe00829.raw
High	A	2	KVPNEnEQTR	5474	Unambiguous	Snake venom serine proteinase 8 OS=Crotalus adamanteus PE=1 SV=1 - [VSP8_CROAD]	1	1	J3S835	N6(Deamidated)	HCD	0	0	1	1	0	3.26e-06	254	275	2.24	1	0	50	2581000	2	608.303	1215.6	0	1.63	11.44	6376	6376	MS2	0/0	0	0	LQe00830.raw
High	A	2	LVILGFPcNQFGK	22271	Unambiguous	Glutathione peroxidase OS=Thamnophis elegans PE=2 SV=1 - [J9ZZN7_THAEL]	2	1	J9ZZN7	C8(Carbamidomethyl)	HCD	1	0	1	1	0.001	0.00183	352	354	2.03	0	33	50	2101000	2	746.904	1492.8	0	1.63	26.58	15862	15862	MS2	0/0	0	0	LQe00830.raw
High	A	2	GAHLVSIK	7393	Unambiguous	Snaclec convulxin subunit alpha OS=Crotalus durissus terrificus PE=1 SV=1 - [SLA_CRODU]	1	1	O93426		HCD	1	0	1	1	0.001	0.0148	59	58	2.09	0	0	19	7358000	2	412.754	824.5	0	1.61	14.01	7884	7884	MS2	0/0	0	0	LQe00830.raw
High	A	2	EMcEcDKAVAIcLR	11944	Unambiguous	Basic phospholipase A2 homolog OS=Agkistrodon piscivorus piscivorus PE=1 SV=1 - [PA2HB_AGKPI]	3	1	P04361	C3(Carbamidomethyl); C5(Carbamidomethyl); C12(Carbamidomethyl)	HCD	1	0	1	1	0	0.000103	251	261	2.5	1	12	50	2818000	2	877.89	1754.77	0	2.22	18.93	10808	10808	MS2	0/0	0	0	LQe00829.raw
High	A	2	AVAIcLR	11168	Unambiguous	Basic phospholipase A2 homolog OS=Agkistrodon piscivorus piscivorus PE=1 SV=1 - [PA2HB_AGKPI]	30	1	P04361	C5(Carbamidomethyl)	HCD	1	0	1	1	0.001	0.00602	358	327	2.12	0	6	44	4444000	2	401.734	802.461	0	1.17	35.4	21646	21646	MS2	0/0	0	0	LQe00830.raw
High	A	2	EMcEcDKAVAIcLR	12159	Unambiguous	Basic phospholipase A2 homolog OS=Agkistrodon piscivorus piscivorus PE=1 SV=1 - [PA2HB_AGKPI]	3	1	P04361	C3(Carbamidomethyl); C5(Carbamidomethyl); C12(Carbamidomethyl)	HCD	1	0	1	1	0	3.04e-06	266	264	3.31	1	0	50	1451000	2	877.889	1754.77	0	0.69	18.9	10891	10891	MS2	0/0	0	0	LQe00830.raw
High	A	2	VIGGDEcNINEHR	7521	Unambiguous	Protein C activator OS=Agkistrodon contortrix contortrix PE=1 SV=2 - [VSPCA_AGKCO]	17	1	P09872	C7(Carbamidomethyl)	HCD	0	0	1	1	0	2.38e-06	330	329	2.34	0	39	50	1761000	2	756.847	1512.69	0	-0.05	14.59	8147	8147	MS2	0/0	0	0	LQe00829.raw
High	A	2	NSAHIAPLSLPSNPPSVGSVcR	14675	Unambiguous	Protein C activator OS=Agkistrodon contortrix contortrix PE=1 SV=2 - [VSPCA_AGKCO]	4	1	P09872	C21(Carbamidomethyl)	HCD	1	0	1	1	0	6.77e-07	665	705	4.14	0	0	50	1412000	3	754.059	2260.16	0	5.21	21.42	12365	12365	MS2	0/0	0	0	LQe00829.raw
High	A	2	GLAATTLcAGILEGGK	17138	Unambiguous	Protein C activator OS=Agkistrodon contortrix contortrix PE=1 SV=2 - [VSPCA_AGKCO]	1	1	P09872	C8(Carbamidomethyl)	HCD	1	0	1	1	0	7.15e-06	477	445	3.4	0	0	42	8927000	2	766.412	1531.82	0	0.51	23.23	13562	13562	MS2	0/0	0	0	LQe00829.raw
High	A	2	NSAHIAPLSLPSNPPSVGSVcR	15061	Unambiguous	Protein C activator OS=Agkistrodon contortrix contortrix PE=1 SV=2 - [VSPCA_AGKCO]	4	1	P09872	C21(Carbamidomethyl)	HCD	1	0	1	1	0	1.6e-06	673	714	4.08	0	0	50	1222000	3	754.056	2260.15	0	1.89	21.44	12487	12487	MS2	0/0	0	0	LQe00830.raw
High	A	2	GLAATTLcAGILEGGK	17413	Unambiguous	Protein C activator OS=Agkistrodon contortrix contortrix PE=1 SV=2 - [VSPCA_AGKCO]	1	1	P09872	C8(Carbamidomethyl)	HCD	1	0	1	1	0	1.87e-08	486	447	3.45	0	0	43	10400000	2	766.411	1531.81	0	-0.29	23.19	13639	13639	MS2	0/0	0	0	LQe00830.raw
High	A	2	VIGGDEcNINEHR	7597	Unambiguous	Protein C activator OS=Agkistrodon contortrix contortrix PE=1 SV=2 - [VSPCA_AGKCO]|Alpha-fibrinogenase shedaoenase OS=Gloydius shedaoensis PE=1 SV=2 - [VSPSH_GLOSH]	17	2	P09872	C7(Carbamidomethyl)	HCD	0	0	1	1	0	7.5e-07	353	366	2.74	0	70	50	2360000	2	756.852	1512.7	0.01	7.05	14.53	8188	8188	MS2	0/0	0	0	LQe00830.raw
High	A	2	ETnYEEFLEIAR	21535	Unambiguous	L-amino-acid oxidase (Fragment) OS=Protobothrops mucrosquamatus PE=1 SV=1 - [OXLA_PROMU]	1	1	P0C2D6	N3(Deamidated)	HCD	0	0	1	1	0	2.97e-05	330	300	2.73	0	1	5	41660000	2	757.857	1514.71	0	3.22	26.45	15679	15679	MS2	0/0	0	0	LQe00829.raw
High	A	2	ETnYEEFLEIAR	21941	Unambiguous	L-amino-acid oxidase (Fragment) OS=Protobothrops mucrosquamatus PE=1 SV=1 - [OXLA_PROMU]	1	1	P0C2D6	N3(Deamidated)	HCD	0	0	1	1	0	7.33e-07	331	300	3.08	0	2	48	7065000	2	757.857	1514.71	0	3.38	26.36	15719	15719	MS2	0/0	0	0	LQe00830.raw
High	A	2	NcQDPccNAATcK	6469	Unambiguous	Zinc metalloproteinase-disintegrin bilitoxin-1 OS=Agkistrodon bilineatus PE=1 SV=1 - [VM2B1_AGKBI]	1	1	P0C6E3	C2(Carbamidomethyl); C6(Carbamidomethyl); C7(Carbamidomethyl); C12(Carbamidomethyl)	HCD	1	0	1	1	0	1.05e-05	6	8	2.54	0	0	50	4576000	2	799.794	1598.58	0	-1.09	12.87	7157	7157	MS2	0/0	0	0	LQe00829.raw
High	A	2	TSHDNAQLLTAIVFnR	20452	Unambiguous	Zinc metalloproteinase-disintegrin bilitoxin-1 OS=Agkistrodon bilineatus PE=1 SV=1 - [VM2B1_AGKBI]	1	1	P0C6E3	N15(Deamidated)	HCD	1	0	1	1	0	1.15e-09	515	544	4.48	0	21	50	2198000	2	900.969	1800.93	0	3.34	25.57	15102	15102	MS2	0/0	0	0	LQe00829.raw
High	A	2	NcQDPccNAATcK	5533	Unambiguous	Zinc metalloproteinase-disintegrin bilitoxin-1 OS=Agkistrodon bilineatus PE=1 SV=1 - [VM2B1_AGKBI]	1	1	P0C6E3	C2(Carbamidomethyl); C6(Carbamidomethyl); C7(Carbamidomethyl); C12(Carbamidomethyl)	HCD	1	0	1	1	0	2.81e-05	6	8	2.89	0	0	50	3516000	2	799.79	1598.57	0	-5.14	12.83	7213	7213	MS2	0/0	0	0	LQe00830.raw
High	A	2	TSHDNAQLLTAIVFnR	20831	Unambiguous	Zinc metalloproteinase-disintegrin bilitoxin-1 OS=Agkistrodon bilineatus PE=1 SV=1 - [VM2B1_AGKBI]	1	1	P0C6E3	N15(Deamidated)	HCD	1	0	1	1	0	3.77e-10	505	519	4.65	0	44	50	1062000	2	900.967	1800.93	0	1.72	25.57	15202	15202	MS2	0/0	0	0	LQe00830.raw
High	A	2	TPPAGPDVGPR	8261	Unambiguous	Bradykinin inhibitor peptide OS=Crotalus atrox PE=1 SV=1 - [BKIP_CROAT]	1	1	P0CJ34		HCD	1	0	1	1	0	8.85e-05	360	411	3.15	0	17	50	4528000	2	532.281	1063.56	0	2.06	15.15	8493	8493	MS2	0/0	0	0	LQe00829.raw
High	A	2	TPPAGPDVGPR	8316	Unambiguous	Bradykinin inhibitor peptide OS=Crotalus atrox PE=1 SV=1 - [BKIP_CROAT]	1	1	P0CJ34		HCD	1	0	1	1	0	3.22e-06	330	382	3.26	0	27	50	4715000	2	532.28	1063.55	0	0.34	15.06	8512	8512	MS2	0/0	0	0	LQe00830.raw
High	A	2	LLNEDEQIRNPK	9119	Unambiguous	Alpha-fibrinogenase albofibrase OS=Trimeresurus albolabris PE=2 SV=1 - [VSPAF_TRIAB]	2	1	P0CJ41		HCD	1	0	1	1	0	7.69e-05	325	307	3.38	1	0	50	3687000	2	734.892	1468.78	0	1.12	15.91	8990	8990	MS2	0/0	0	0	LQe00829.raw
High	A	2	LLNEDEQIRNPK	9216	Unambiguous	Alpha-fibrinogenase albofibrase OS=Trimeresurus albolabris PE=2 SV=1 - [VSPAF_TRIAB]	2	1	P0CJ41		HCD	1	0	1	1	0	0.000207	308	294	2.88	1	16	50	5115000	3	490.263	1468.78	0	-0.28	15.95	9087	9087	MS2	0/0	0	0	LQe00830.raw
High	A	2	SLLELGKmILQETGK	22761	Unambiguous	Phospholipase A2 homolog (Fragment) OS=Bothrops marajoensis PE=1 SV=1 - [PA2H_BOTMA]	2	1	P0DI92	M8(Oxidation)	HCD	1	0	1	1	0	0.000546	190	213	2.97	1	16	50	2428000	2	838.474	1675.94	0.01	6.41	27.24	16200	16200	MS2	0/0	0	0	LQe00829.raw
High	A	2	SLLELGKMILqETGK	22761	Unambiguous	Phospholipase A2 homolog (Fragment) OS=Bothrops marajoensis PE=1 SV=1 - [PA2H_BOTMA]	2	1	P0DI92	Q11(Deamidated)	HCD	1	0	1	1	0	9.41e-07	257	265	3.59	1	66	50	1089000	2	830.968	1660.93	0.01	6.27	28.87	17271	17271	MS2	0/0	0	0	LQe00829.raw
High	A	2	SLLELGKMILQETGK	22761	Unambiguous	Phospholipase A2 homolog (Fragment) OS=Bothrops marajoensis PE=1 SV=1 - [PA2H_BOTMA]	2	1	P0DI92		HCD	1	0	1	1	0	0.00334	179	171	3.05	1	10	50	4161000	3	553.983	1659.94	0	0.35	28.87	17275	17275	MS2	0/0	0	0	LQe00829.raw
High	A	2	SLLELGKmILQETGK	22972	Unambiguous	Phospholipase A2 homolog (Fragment) OS=Bothrops marajoensis PE=1 SV=1 - [PA2H_BOTMA]	2	1	P0DI92	M8(Oxidation)	HCD	1	0	1	1	0	0.000121	277	268	2.14	1	42	50	2638000	2	838.468	1675.93	0	-0.87	27.19	16267	16267	MS2	0/0	0	0	LQe00830.raw
High	A	2	SLLELGKMILQETGK	22972	Unambiguous	Phospholipase A2 homolog (Fragment) OS=Bothrops marajoensis PE=1 SV=1 - [PA2H_BOTMA]	2	1	P0DI92		HCD	1	0	1	1	0	2.09e-07	201	202	3.49	1	2	3	57730000	2	830.472	1659.94	0	1.57	28.95	17420	17420	MS2	0/0	0	0	LQe00830.raw
High	A	2	ccFVHDccYGK	9218	Unambiguous	Acidic phospholipase A2 (Fragment) OS=Bothrops leucurus PE=1 SV=1 - [PA2A_BOTLC]	72	1	P0DJ62	C1(Carbamidomethyl); C2(Carbamidomethyl); C7(Carbamidomethyl); C8(Carbamidomethyl)	HCD	1	0	1	1	0	1.28e-05	5	8	2.75	0	0	50	3624000	2	753.277	1505.55	0	2.09	15.92	9069	9069	MS2	0/0	0	0	LQe00830.raw
High	A	2	SFELTILHTNDVHAR	14276	Unambiguous	Snake venom 5'-nucleotidase (Fragments) OS=Gloydius blomhoffii blomhoffii PE=1 SV=1 - [V5NTD_GLOBB]	1	1	P0DJJ5		HCD	1	0	1	1	0	2.3e-06	499	461	3.98	0	0	17	15980000	2	876.957	1752.91	0	2.4	21.13	12174	12174	MS2	0/0	0	0	LQe00829.raw
High	A	2	SFELTILHTNDVHAR	14581	Unambiguous	Snake venom 5'-nucleotidase (Fragments) OS=Gloydius blomhoffii blomhoffii PE=1 SV=1 - [V5NTD_GLOBB]	1	1	P0DJJ5		HCD	1	0	1	1	0	1.54e-07	498	461	3.91	0	0	50	5202000	2	876.957	1752.91	0	2.12	21.11	12267	12267	MS2	0/0	0	0	LQe00830.raw
High	A	2	NAFLcQcK	9884	Unambiguous	C-type lectin BPL OS=Bothrops pirajai PE=1 SV=1 - [LECG_BOTPI]	10	1	P0DL30	C5(Carbamidomethyl); C7(Carbamidomethyl)	HCD	1	0	1	1	0	0.0127	139	151	2.08	0	29	29	6884000	2	520.737	1040.47	0	2.25	16.72	9459	9459	MS2	0/0	0	0	LQe00829.raw
High	A	2	DFSWEWTDR	20421	Unambiguous	C-type lectin BPL OS=Bothrops pirajai PE=1 SV=1 - [LECG_BOTPI]	13	1	P0DL30		HCD	1	0	1	1	0	0.000997	101	119	2.14	0	17	50	3780000	2	621.266	1241.53	0	2.39	25.55	15089	15089	MS2	0/0	0	0	LQe00829.raw
High	A	2	EFcVELVSLTGYR	22488	Unambiguous	C-type lectin BPL OS=Bothrops pirajai PE=1 SV=1 - [LECG_BOTPI]	9	1	P0DL30	C3(Carbamidomethyl)	HCD	1	0	1	1	0	4.23e-06	495	519	2.77	0	0	50	1157000	2	786.89	1572.77	0	0.33	27.04	16071	16071	MS2	0/0	0	0	LQe00829.raw
High	A	2	EFcVELVSLTGYR	22854	Unambiguous	C-type lectin BPL OS=Bothrops pirajai PE=1 SV=1 - [LECG_BOTPI]	9	1	P0DL30	C3(Carbamidomethyl)	HCD	1	0	1	1	0	4.84e-06	467	502	2.7	0	0	50	2319000	2	786.889	1572.77	0	-0.91	27	16137	16137	MS2	0/0	0	0	LQe00830.raw
High	A	2	HDNAQLLTGMIFNEK	14549	Unambiguous	Zinc metalloproteinase-disintegrin stejnitin OS=Trimeresurus stejnegeri PE=1 SV=1 - [VM2_TRIST]	2	1	P0DM87		HCD	1	0	1	1	0	1.24e-05	569	599	4.24	0	26	50	2653000	2	865.931	1730.85	0	1.04	24	14073	14073	MS2	0/0	0	0	LQe00829.raw
High	A	2	HDNAQLLTGMIFNEK	18487	Unambiguous	Zinc metalloproteinase-disintegrin stejnitin OS=Trimeresurus stejnegeri PE=1 SV=1 - [VM2_TRIST]	2	1	P0DM87		HCD	1	0	1	1	0	1.53e-06	549	538	3.39	0	47	50	1656000	2	865.928	1730.85	0	-2.77	23.95	14138	14138	MS2	0/0	0	0	LQe00830.raw
High	A	2	VVGGDEcNINEHR	7057	Unambiguous	Snake venom serine protease (Fragment) OS=Bothrops cotiara PE=1 SV=1 - [VSP_BOTCO]	9	1	P0DMH5	C7(Carbamidomethyl)	HCD	1	0	1	1	0	5.16e-05	280	269	3.08	0	23	32	12470000	2	749.839	1498.67	0	0.29	13.69	7613	7613	MS2	0/0	0	0	LQe00829.raw
High	A	2	VVGGDEcNINEHR	7179	Unambiguous	Snake venom serine protease (Fragment) OS=Bothrops cotiara PE=1 SV=1 - [VSP_BOTCO]	9	1	P0DMH5	C7(Carbamidomethyl)	HCD	1	0	1	1	0	6.73e-08	278	267	3.17	0	53	50	3791000	2	749.838	1498.67	0	-0.44	13.67	7677	7677	MS2	0/0	0	0	LQe00830.raw
High	A	2	IIGGDEcNINEHR	8656	Unambiguous	Snake venom serine protease (Fragment) OS=Bothrops fonsecai PE=1 SV=1 - [VSP_BOTFO]	3	1	P0DMH6	C7(Carbamidomethyl)	HCD	1	0	1	1	0	1.43e-05	363	333	2.35	0	0	50	2632000	2	763.855	1526.7	0	0.89	15.37	8718	8718	MS2	0/0	0	0	LQe00830.raw
High	A	2	YNSDLNTIR	9853	Unambiguous	Snake venom metalloproteinase atrolysin-D OS=Crotalus atrox PE=1 SV=3 - [VM1AD_CROAT]|Snake venom metalloproteinase HT-2 OS=Crotalus ruber ruber PE=1 SV=2 - [VM1H2_CRORU]	3	1	P20897		HCD	0	0	1	1	0	0.002	255	302	2.23	0	36	14	11000000	2	548.276	1095.55	0	2.52	16.71	9446	9446	MS2	0/0	0	0	LQe00829.raw
High	A	2	NTLHSFGEWR	11903	Unambiguous	Snake venom metalloproteinase HT-2 OS=Crotalus ruber ruber PE=1 SV=2 - [VM1H2_CRORU]	1	1	P20897		HCD	1	0	1	1	0	0.00141	424	374	2.05	0	0	50	3217000	2	623.802	1246.6	0	0.86	18.91	10789	10789	MS2	0/0	0	0	LQe00829.raw
High	A	2	VHEIVNFINEFYR	21342	Unambiguous	Snake venom metalloproteinase HT-2 OS=Crotalus ruber ruber PE=1 SV=2 - [VM1H2_CRORU]	1	1	P20897		HCD	1	0	1	1	0	4.84e-07	585	589	3.97	0	3	19	10550000	2	840.433	1679.86	0	2.6	26.31	15588	15588	MS2	0/0	0	0	LQe00829.raw
High	A	2	NTLHSFGEWR	12120	Unambiguous	Snake venom metalloproteinase HT-2 OS=Crotalus ruber ruber PE=1 SV=2 - [VM1H2_CRORU]	1	1	P20897		HCD	1	0	1	1	0	7.16e-05	374	330	2.28	0	0	50	4484000	2	623.802	1246.6	0	0.56	18.87	10870	10870	MS2	0/0	0	0	LQe00830.raw
High	A	2	VHEIVNFINEFYR	21765	Unambiguous	Snake venom metalloproteinase HT-2 OS=Crotalus ruber ruber PE=1 SV=2 - [VM1H2_CRORU]	1	1	P20897		HCD	1	0	1	1	0	1.5e-09	585	588	3.92	0	32	50	2272000	2	840.433	1679.86	0	2.75	26.23	15633	15633	MS2	0/0	0	0	LQe00830.raw
High	A	2	NSVGIVqDHSPKTLLIAVTmAHELGHNLGMK	24792	Unambiguous	Snake venom metalloproteinase hemorrhagic factor 2 OS=Lachesis muta muta PE=1 SV=1 - [VM1H2_LACMU]	1	1	P22796	Q7(Deamidated); M20(Oxidation)	HCD	0.0484	0	1	1	0	0.000312	913	838	3.51	1	76	50	3951000	4	832.678	3327.69	-0.01	-8.82	28.68	17151	17151	MS2	0/0	0	0	LQe00829.raw
High	A	2	NSVGIVqDHSPKTLLIAVTmAHELGHNLGMK	25181	Unambiguous	Snake venom metalloproteinase hemorrhagic factor 2 OS=Lachesis muta muta PE=1 SV=1 - [VM1H2_LACMU]	1	1	P22796	Q7(Deamidated); M20(Oxidation)	HCD	1	0	1	1	0	0.000323	917	824	2.59	1	44	50	1227000	3	1109.9	3327.7	-0.01	-6.86	28.65	17222	17222	MS2	0/0	0	0	LQe00830.raw
High	A	2	YVQLVIVADHR	13534	Unambiguous	Snake venom metalloproteinase fibrolase OS=Agkistrodon contortrix contortrix PE=1 SV=2 - [VM1F_AGKCO]	1	1	P28891		HCD	1	0	1	1	0	2.37e-05	197	208	2.87	0	8	9	29790000	2	656.875	1312.74	0	3.62	20.63	11840	11840	MS2	0/0	0	0	LQe00829.raw
High	A	2	YVqLVIVADHR	13534	Unambiguous	Snake venom metalloproteinase fibrolase OS=Agkistrodon contortrix contortrix PE=1 SV=2 - [VM1F_AGKCO]	1	1	P28891	Q3(Deamidated)	HCD	0	0	1	1	0	3.34e-05	290	290	3.4	0	29	21	15660000	2	657.365	1313.72	0	0.82	21.34	12316	12316	MS2	0/0	0	0	LQe00829.raw
High	A	2	YVQLVIVADHR	13812	Unambiguous	Snake venom metalloproteinase fibrolase OS=Agkistrodon contortrix contortrix PE=1 SV=2 - [VM1F_AGKCO]	1	1	P28891		HCD	1	0	1	1	0	3.43e-06	196	207	2.88	0	14	7	36510000	2	656.874	1312.74	0	2.78	20.59	11916	11916	MS2	0/0	0	0	LQe00830.raw
High	A	2	YVqLVIVADHR	13812	Unambiguous	Snake venom metalloproteinase fibrolase OS=Agkistrodon contortrix contortrix PE=1 SV=2 - [VM1F_AGKCO]	1	1	P28891	Q3(Deamidated)	HCD	0	0	1	1	0	6.38e-06	280	276	3.41	0	16	8	36250000	2	657.366	1313.73	0	2.96	21.13	12277	12277	MS2	0/0	0	0	LQe00830.raw
High	A	2	STGVVQDHSEINLR	10013	Unambiguous	Zinc metalloproteinase/disintegrin OS=Crotalus atrox PE=1 SV=1 - [VM2AE_CROAT]	1	1	P34182		HCD	1	0	1	1	0	4.98e-06	412	458	2.77	0	24	50	2553000	2	777.898	1554.79	0	1.28	16.82	9528	9528	MS2	0/0	0	0	LQe00829.raw
High	A	2	STGVVQDHSEINLR	10092	Unambiguous	Zinc metalloproteinase/disintegrin OS=Crotalus atrox PE=1 SV=1 - [VM2AE_CROAT]	1	1	P34182		HCD	1	0	1	1	0	3.39e-06	419	456	2.99	0	0	50	1965000	2	777.897	1554.79	0	-0.45	16.78	9587	9587	MS2	0/0	0	0	LQe00830.raw
High	A	2	VAVTMAHELGHNLGMR	12226	Unambiguous	Snake venom metalloproteinase leucurolysin-A OS=Bothrops leucurus PE=1 SV=2 - [VM1LA_BOTLC]	1	1	P84907		HCD	1	0	1	1	0	1.27e-08	631	611	3.86	0	6	15	17180000	2	868.442	1735.88	0	2.22	19.27	11025	11025	MS2	0/0	0	0	LQe00829.raw
High	A	2	YNSnINTIR	9960	Unambiguous	Snake venom metalloproteinase leucurolysin-A OS=Bothrops leucurus PE=1 SV=2 - [VM1LA_BOTLC]|Zinc metalloproteinase/disintegrin OS=Agkistrodon contortrix contortrix PE=1 SV=1 - [VM2AB_AGKCO]	13	1	P84907	N4(Deamidated)	HCD	0	0	1	1	0	1.26e-05	246	295	2.11	0	38	12	14620000	2	548.275	1095.54	0	0.3	16.68	9516	9516	MS2	0/0	0	0	LQe00830.raw
High	A	2	VAVTMAHELGHNLGMR	12500	Unambiguous	Snake venom metalloproteinase leucurolysin-A OS=Bothrops leucurus PE=1 SV=2 - [VM1LA_BOTLC]	1	1	P84907		HCD	1	0	1	1	0	1.61e-09	649	633	4.42	0	0	17	15270000	2	868.444	1735.88	0	4.75	19.26	11125	11125	MS2	0/0	0	0	LQe00830.raw
High	A	2	KTDLLNRK	5683	Unambiguous	Snake venom metalloproteinase atroxlysin-1 OS=Bothrops atrox PE=1 SV=2 - [VM11_BOTAT]	3	1	P85420		HCD	1	0	1	1	0.003	0.0185	131	143	2.38	2	9	6	31470000	2	494.302	987.596	0	1.16	11.69	6461	6461	MS2	0/0	0	0	LQe00829.raw
High	A	2	KTDLLNRK	5770	Unambiguous	Snake venom metalloproteinase atroxlysin-1 OS=Bothrops atrox PE=1 SV=2 - [VM11_BOTAT]	3	1	P85420		HCD	1	0	1	1	0.001	0.0094	142	152	2.39	2	39	49	4353000	2	494.302	987.596	0	1.72	11.63	6501	6501	MS2	0/0	0	0	LQe00830.raw
High	A	2	ETYPDVPHcANINILDHAVcR	15183	Unambiguous	Thrombin-like enzyme asperase OS=Bothrops asper PE=1 SV=1 - [VSPL_BOTAS]	1	1	Q072L6	C9(Carbamidomethyl); C20(Carbamidomethyl)	HCD	1	0	1	1	0	1.21e-05	702	606	4.58	0	10	50	5811000	3	832.06	2494.17	0	2.51	21.79	12610	12610	MS2	0/0	0	0	LQe00829.raw
High	A	2	ETYPDVPHcANINILDHAVcR	15523	Unambiguous	Thrombin-like enzyme asperase OS=Bothrops asper PE=1 SV=1 - [VSPL_BOTAS]	1	1	Q072L6	C9(Carbamidomethyl); C20(Carbamidomethyl)	HCD	1	0	1	1	0	8.48e-08	701	647	4.57	0	7	50	3915000	3	832.062	2494.17	0	4.56	21.8	12723	12723	MS2	0/0	0	0	LQe00830.raw
High	A	2	NVGVPQVVPDNPER	12868	Unambiguous	Ohanin-like protein OS=Lachesis muta muta PE=2 SV=1 - [VESP_LACMU]	1	1	Q27J48		HCD	1	0	1	1	0	0.000184	519	510	3.01	0	39	50	4730000	2	760.397	1519.79	0	-0.39	19.74	11331	11331	MS2	0/0	0	0	LQe00829.raw
High	A	2	FnSSPcVLGSPGFR	15313	Unambiguous	Ohanin-like protein OS=Lachesis muta muta PE=2 SV=1 - [VESP_LACMU]	4	1	Q27J48	N2(Deamidated); C6(Carbamidomethyl)	HCD	1	0	1	1	0	3.09e-05	391	383	2.86	0	29	50	4485000	2	763.36	1525.71	0	1.46	21.89	12677	12677	MS2	0/0	0	0	LQe00829.raw
High	A	2	NVGVPQVVPDNPER	12975	Unambiguous	Ohanin-like protein OS=Lachesis muta muta PE=2 SV=1 - [VESP_LACMU]	1	1	Q27J48		HCD	1	0	1	1	0	0.000739	488	468	2.33	0	15	50	1663000	2	760.396	1519.78	0	-0.96	19.74	11431	11431	MS2	0/0	0	0	LQe00830.raw
High	A	2	VAVTMTHELGHNLGIR	12098	Unambiguous	Metalloproteinase P-II OS=Crotalus durissus durissus PE=2 SV=1 - [Q2QA03_CRODD]	1	1	Q2QA03		HCD	1	0	1	1	0	8.6e-07	406	425	4.61	0	11	50	3636000	2	874.472	1747.94	0	5.04	19.07	10895	10895	MS2	0/0	0	0	LQe00829.raw
High	A	2	VAVTMTHELGHNLGIR	12314	Unambiguous	Metalloproteinase P-II OS=Crotalus durissus durissus PE=2 SV=1 - [Q2QA03_CRODD]	1	1	Q2QA03		HCD	1	0	1	1	0	1.01e-08	447	457	4.02	0	5	48	3550000	3	583.314	1747.93	0	0.45	19.04	10984	10984	MS2	0/0	0	0	LQe00830.raw
High	A	2	KVPNEDEQTR	5473	Unambiguous	Alpha-fibrinogenase shedaoenase OS=Gloydius shedaoensis PE=1 SV=2 - [VSPSH_GLOSH]	5	1	Q6T5L0		HCD	0	0	1	1	0	1.93e-05	248	275	2.56	1	2	18	11100000	2	608.303	1215.6	0	1.42	11.36	6315	6315	MS2	0/0	0	0	LQe00830.raw
High	A	2	RFDEIVGGMDK	12211	Unambiguous	L-amino-acid oxidase (Fragment) OS=Bothrops moojeni PE=1 SV=1 - [OXLA_BOTMO]	5	1	Q6TGQ8		HCD	1	0	1	1	0	0.00022	368	345	3.05	1	0	2	141300000	2	633.812	1266.62	0	1.07	18.95	10921	10921	MS2	0/0	0	0	LQe00830.raw
High	A	2	ASQLVVTPEQQR	9937	Unambiguous	Zinc metalloproteinase/disintegrin OS=Gloydius saxatilis PE=2 SV=1 - [VM2SA_GLOSA]	1	1	Q7SZE0		HCD	1	0	1	1	0	0.00034	243	253	3.41	0	0	40	4377000	2	678.371	1355.73	0	5.24	16.77	9488	9488	MS2	0/0	0	0	LQe00829.raw
High	A	2	ASQLVVTPEQQR	10029	Unambiguous	Zinc metalloproteinase/disintegrin OS=Gloydius saxatilis PE=2 SV=1 - [VM2SA_GLOSA]	1	1	Q7SZE0		HCD	1	0	1	1	0	1.14e-05	293	319	3.28	0	0	23	12320000	2	678.367	1355.73	0	-1.16	16.74	9556	9556	MS2	0/0	0	0	LQe00830.raw
High	A	2	AAHGGLPATSR	6085	Unambiguous	Snake venom serine protease homolog OS=Bothrops jararacussu PE=1 SV=1 - [VSPH_BOTJR]	1	1	Q7T229		HCD	1	0	1	1	0	0.00259	250	253	2.28	0	8	50	4356000	2	519.28	1037.55	0	4.5	12.29	6807	6807	MS2	0/0	0	0	LQe00829.raw
High	A	2	AAHGGLPATSR	6206	Unambiguous	Snake venom serine protease homolog OS=Bothrops jararacussu PE=1 SV=1 - [VSPH_BOTJR]	1	1	Q7T229		HCD	1	0	1	1	0.003	0.0345	216	218	2.05	0	15	50	1818000	2	519.279	1037.55	0	1.8	12.25	6862	6862	MS2	0/0	0	0	LQe00830.raw
High	A	2	SVNPTASNMLK	10094	Unambiguous	Cysteine-rich venom protein catrin OS=Crotalus atrox PE=1 SV=1 - [CRVP_CROAT]	10	1	Q7ZT99		HCD	1	0	1	1	0	0.00409	524	508	2.03	0	28	16	12880000	2	581.304	1161.6	0	5.59	16.91	9583	9583	MS2	0/0	0	0	LQe00829.raw
High	A	2	MEWYPEAAANAER	14966	Unambiguous	Cysteine-rich venom protein catrin OS=Crotalus atrox PE=1 SV=1 - [CRVP_CROAT]	12	1	Q7ZT99		HCD	1	0	1	1	0	6.9e-08	181	190	3.14	0	10	50	3671000	2	769.343	1537.68	0	2.88	21.62	12504	12504	MS2	0/0	0	0	LQe00829.raw
High	A	2	IVDLHNFLR	16746	Unambiguous	Cysteine-rich venom protein catrin OS=Crotalus atrox PE=1 SV=1 - [CRVP_CROAT]	1	1	Q7ZT99		HCD	1	0	1	1	0	0.00124	160	144	2.18	0	33	50	1492000	2	563.824	1126.64	0	3.76	22.91	13355	13355	MS2	0/0	0	0	LQe00829.raw
High	A	2	SLVQQAGcQDK	7647	Unambiguous	Cysteine-rich venom protein catrin OS=Crotalus atrox PE=1 SV=1 - [CRVP_CROAT]	1	1	Q7ZT99	C8(Carbamidomethyl)	HCD	1	0	1	1	0	0.000983	408	435	2.1	0	14	33	5208000	2	617.298	1233.59	0	-0.98	14.39	8087	8087	MS2	0/0	0	0	LQe00830.raw
High	A	2	MEWYPEAAANAER	15382	Unambiguous	Cysteine-rich venom protein catrin OS=Crotalus atrox PE=1 SV=1 - [CRVP_CROAT]	12	1	Q7ZT99		HCD	1	0	1	1	0	8.95e-07	203	200	2.84	0	0	50	4291000	2	769.344	1537.68	0	3.84	21.7	12656	12656	MS2	0/0	0	0	LQe00830.raw
High	A	2	IVDLHNFLR	17043	Unambiguous	Cysteine-rich venom protein catrin OS=Crotalus atrox PE=1 SV=1 - [CRVP_CROAT]	1	1	Q7ZT99		HCD	1	0	1	1	0	1.86e-05	163	146	2.28	0	11	18	12710000	2	563.824	1126.64	0	3.33	22.92	13458	13458	MS2	0/0	0	0	LQe00830.raw
High	A	2	RPYcTVMVVK	9878	Unambiguous	Snaclec clone 2100755 OS=Deinagkistrodon acutus PE=2 SV=1 - [SL_DEIAC]	1	1	Q8JIV8	C4(Carbamidomethyl)	HCD	1	0	1	1	0	0.00432	295	309	3.58	0	0	37	8541000	2	626.833	1252.66	0	2.91	16.72	9456	9456	MS2	0/0	0	0	LQe00829.raw
High	A	2	RYVELVIVADHR	12052	Unambiguous	Snake venom metalloproteinase OS=Crotalus molossus molossus PE=2 SV=1 - [VM1_CROMM]	2	1	Q8JJ51		HCD	1	0	1	1	0	0.0025	220	214	3.18	1	0	50	3574000	3	490.613	1469.82	0	1.04	19.02	10867	10867	MS2	0/0	0	0	LQe00829.raw
High	A	2	YVELVIVADHR	14318	Unambiguous	Snake venom metalloproteinase OS=Crotalus molossus molossus PE=2 SV=1 - [VM1_CROMM]	5	1	Q8JJ51		HCD	0	0	1	1	0	1.83e-05	285	278	3	0	12	32	7834000	2	657.366	1313.72	0	2.31	21.73	12569	12569	MS2	0/0	0	0	LQe00829.raw
High	A	2	RYVELVIVADHR	12240	Unambiguous	Snake venom metalloproteinase OS=Crotalus molossus molossus PE=2 SV=1 - [VM1_CROMM]	2	1	Q8JJ51		HCD	1	0	1	1	0.001	0.0028	223	218	2.88	1	12	50	2476000	3	490.612	1469.82	0	0.36	18.98	10940	10940	MS2	0/0	0	0	LQe00830.raw
High	A	2	YVELVIVADHR	14603	Unambiguous	Snake venom metalloproteinase OS=Crotalus molossus molossus PE=2 SV=1 - [VM1_CROMM]	5	1	Q8JJ51		HCD	0	0	1	1	0	8.03e-07	276	258	3.28	0	40	48	5913000	2	657.368	1313.73	0	5	21.8	12722	12722	MS2	0/0	0	0	LQe00830.raw
High	A	2	AAYPEYGLPATSR	12749	Unambiguous	Snake venom serine protease catroxase-1 OS=Crotalus atrox PE=1 SV=1 - [VSP1_CROAT]	2	1	Q8QHK3		HCD	1	0	1	1	0	0.000372	406	408	2.45	0	0	50	4843000	2	698.35	1395.69	0	1.75	19.65	11269	11269	MS2	0/0	0	0	LQe00829.raw
High	A	2	IMGWGTISPTK	15953	Unambiguous	Snake venom serine protease catroxase-1 OS=Crotalus atrox PE=1 SV=1 - [VSP1_CROAT]|Snake venom serine protease homolog OS=Bothrops jararacussu PE=1 SV=1 - [VSPH_BOTJR]|Thrombin-like enzyme asperase OS=Bothrops asper PE=1 SV=1 - [VSPL_BOTAS]	8	3	Q8QHK3		HCD	1	0	1	1	0	0.000671	491	468	2.12	0	17	17	15410000	2	595.817	1190.63	0	1.6	22.37	12999	12999	MS2	0/0	0	0	LQe00829.raw
High	A	2	RFDEIVGGMDK	10045	Unambiguous	L-amino-acid oxidase OS=Gloydius blomhoffii PE=1 SV=1 - [OXLA_GLOBL]	5	1	Q90W54		HCD	1	0	1	1	0	0.00011	363	342	3.39	1	0	4	83230000	2	633.812	1266.62	0	1.46	18.99	10844	10844	MS2	0/0	0	0	LQe00829.raw
High	A	2	ETDYEEFLEIAR	21534	Unambiguous	L-amino acid oxidase Cdc18 (Fragment) OS=Crotalus durissus cumanensis PE=1 SV=1 - [OXLA_CRODM]|L-amino-acid oxidase OS=Gloydius blomhoffii PE=1 SV=1 - [OXLA_GLOBL]	11	1	Q90W54		HCD	0	0	1	1	0	1.93e-05	310	288	2.74	0	10	50	3828000	2	757.856	1514.7	0	2	26.36	15617	15617	MS2	0/0	0	0	LQe00829.raw
High	A	2	YNSDLNIIR	13017	Unambiguous	Snake venom metalloproteinase atroxase (Fragment) OS=Crotalus atrox PE=1 SV=2 - [VM1AT_CROAT]	4	1	Q91401		HCD	1	0	1	1	0	0.00107	331	346	2.17	0	21	26	8158000	2	554.295	1107.58	0	2.48	20.02	11467	11467	MS2	0/0	0	0	LQe00829.raw
High	A	2	YIELVVVADHR	14319	Unambiguous	Snake venom metalloproteinase atrolysin-D OS=Crotalus atrox PE=1 SV=3 - [VM1AD_CROAT]|Snake venom metalloproteinase atroxase (Fragment) OS=Crotalus atrox PE=1 SV=2 - [VM1AT_CROAT]	10	1	Q91401		HCD	1	0	1	1	0	6.39e-05	285	278	3.05	0	11	29	9960000	2	657.366	1313.72	0	2.12	21.54	12447	12447	MS2	0/0	0	0	LQe00829.raw
High	A	2	YNSDLNIIR	13303	Unambiguous	Snake venom metalloproteinase atroxase (Fragment) OS=Crotalus atrox PE=1 SV=2 - [VM1AT_CROAT]	4	1	Q91401		HCD	1	0	1	1	0	9.29e-05	336	359	2.31	0	14	26	6221000	2	554.293	1107.58	0	-0.61	20.01	11570	11570	MS2	0/0	0	0	LQe00830.raw
High	A	2	YIELVVVADHR	14604	Unambiguous	Snake venom metalloproteinase atroxase (Fragment) OS=Crotalus atrox PE=1 SV=2 - [VM1AT_CROAT]|Zinc metalloproteinase/disintegrin OS=Agkistrodon contortrix contortrix PE=1 SV=1 - [VM2AB_AGKCO]	10	1	Q91401		HCD	1	0	1	1	0	5.58e-06	285	278	2.78	0	11	29	10530000	2	657.366	1313.72	0	2.31	21.51	12529	12529	MS2	0/0	0	0	LQe00830.raw
High	A	2	GASLcIMRPGLTPGR	13141	Unambiguous	Snake venom metalloproteinase atroxase (Fragment) OS=Crotalus atrox PE=1 SV=2 - [VM1AT_CROAT]|Snake venom metalloproteinase HT-2 OS=Crotalus ruber ruber PE=1 SV=2 - [VM1H2_CRORU]	5	2	Q91401	C5(Carbamidomethyl)	HCD	1	0	1	1	0	0.00388	440	446	3.19	0	0	39	9826000	2	793.419	1585.83	0	0.01	20.16	11550	11550	MS2	0/0	0	0	LQe00829.raw
High	A	2	GASLcIMRPGLTPGR	13344	Unambiguous	Snake venom metalloproteinase atroxase (Fragment) OS=Crotalus atrox PE=1 SV=2 - [VM1AT_CROAT]|Snake venom metalloproteinase HT-2 OS=Crotalus ruber ruber PE=1 SV=2 - [VM1H2_CRORU]	5	2	Q91401	C5(Carbamidomethyl)	HCD	1	0	1	1	0	4.31e-07	387	399	2.89	0	0	50	3395000	3	529.284	1585.84	0	4.32	20.22	11693	11693	MS2	0/0	0	0	LQe00830.raw
High	A	2	VHELVNTINGFYR	14381	Unambiguous	Snake venom metalloproteinase atroxase (Fragment) OS=Crotalus atrox PE=1 SV=2 - [VM1AT_CROAT]|Snake venom metalloproteinase hemorrhagic factor 2 OS=Lachesis muta muta PE=1 SV=1 - [VM1H2_LACMU]	3	2	Q91401		HCD	1	0	1	1	0	1.29e-05	528	539	3.69	0	48	50	4176000	2	781.409	1561.81	0	-0.33	21.2	12223	12223	MS2	0/0	0	0	LQe00829.raw
High	A	2	VHELVNTINGFYR	14092	Unambiguous	Snake venom metalloproteinase atroxase (Fragment) OS=Crotalus atrox PE=1 SV=2 - [VM1AT_CROAT]|Snake venom metalloproteinase hemorrhagic factor 2 OS=Lachesis muta muta PE=1 SV=1 - [VM1H2_LACMU]	3	2	Q91401		HCD	1	0	1	1	0	3.05e-08	510	513	3.52	0	24	9	23690000	2	781.411	1561.81	0	1.63	21.28	12376	12376	MS2	0/0	0	0	LQe00830.raw
High	A	2	IIGGDEcNINEHR	8597	Unambiguous	Thrombin-like enzyme bilineobin OS=Agkistrodon bilineatus PE=1 SV=1 - [VSP2_AGKBI]	3	1	Q9PSN3	C7(Carbamidomethyl)	HCD	1	0	1	1	0	8.37e-05	363	334	2.75	0	18	50	5745000	2	763.855	1526.7	0	0.73	15.44	8689	8689	MS2	0/0	0	0	LQe00829.raw
High	A	2	ILcAGVLEGGIDTcK	15748	Unambiguous	Thrombin-like enzyme bilineobin OS=Agkistrodon bilineatus PE=1 SV=1 - [VSP2_AGKBI]	4	1	Q9PSN3	C3(Carbamidomethyl); C14(Carbamidomethyl)	HCD	0	0	1	1	0	8.66e-06	527	572	2.32	0	56	50	2861000	2	803.407	1605.81	0	5.37	22.22	12900	12900	MS2	0/0	0	0	LQe00829.raw
High	A	2	LDRPVSNSAHIAPLSLPSSPPSVGSVcR	14616	Unambiguous	Snake venom serine protease Haly-2 OS=Gloydius brevicaudus PE=2 SV=1 - [VSPH2_GLOBR]	1	1	Q9YGJ9	C27(Carbamidomethyl)	HCD	1	0	1	1	0	1.67e-13	728	631	4.28	0	0	50	2023000	3	967.504	2900.5	0	-2.27	21.37	12337	12337	MS2	0/0	0	0	LQe00829.raw
High	A	2	LDRPVSnSAHIAPLSLPSSPPSVGSVcR	14891	Unambiguous	Snake venom serine protease Haly-2 OS=Gloydius brevicaudus PE=2 SV=1 - [VSPH2_GLOBR]	1	1	Q9YGJ9	N7(Deamidated); C27(Carbamidomethyl)	HCD	1	0	1	1	0	6.54e-10	597	655	2.74	0	0	50	1250000	3	967.843	2901.51	0.01	8.71	21.35	12423	12423	MS2	0/0	0	0	LQe00830.raw
High	A	2	LFVLDILSLSPK	28486	Unambiguous	Dipeptidyl peptidase IV OS=Ovophis okinavensis PE=2 SV=1 - [T2HPT1_OVOOK]	1	1	T2HPT1		HCD	1	0	1	1	0	5.03e-05	51	40	2.02	0	34	50	1249000	2	672.912	1344.82	0	2.8	31.42	18948	18948	MS2	0/0	0	0	LQe00829.raw
High	A	2	IANmMADSGK	6507	Unambiguous	Phospholipase b OS=Ovophis okinavensis PE=2 SV=1 - [T2HQ75_OVOOK]	8	1	T2HQ75	M4(Oxidation)	HCD	0.0388	0	1	1	0.003	0.0252	181	176	2.32	0	0	50	2794000	2	527.24	1053.47	0	1.59	12.91	7183	7183	MS2	0/0	0	0	LQe00829.raw
High	A	2	RNPcNTIccR	6523	Unambiguous	Phospholipase b OS=Ovophis okinavensis PE=2 SV=1 - [T2HQ75_OVOOK]	1	1	T2HQ75	C4(Carbamidomethyl); C8(Carbamidomethyl); C9(Carbamidomethyl)	HCD	1	0	1	1	0	3.33e-06	144	169	3.41	1	0	26	11840000	2	675.795	1350.58	0	0.56	13.01	7241	7241	MS2	0/0	0	0	LQe00829.raw
High	A	2	HGLEFSYEMAPR	13618	Unambiguous	Phospholipase b OS=Ovophis okinavensis PE=2 SV=1 - [T2HQ75_OVOOK]	3	1	T2HQ75		HCD	1	0	1	1	0	1.04e-08	416	404	3.64	0	19	15	15170000	2	718.837	1436.67	0	3.4	20.62	11829	11829	MS2	0/0	0	0	LQe00829.raw
High	A	2	KVVPESLFAWER	17087	Unambiguous	Phospholipase b OS=Ovophis okinavensis PE=2 SV=1 - [T2HQ75_OVOOK]	3	1	T2HQ75		HCD	1	0	1	1	0	2.86e-05	436	416	2.73	1	31	50	4530000	2	730.899	1460.79	0	0.18	23.18	13529	13529	MS2	0/0	0	0	LQe00829.raw
High	A	2	NGYWPSYNIPFDK	20374	Unambiguous	Phospholipase b OS=Ovophis okinavensis PE=2 SV=1 - [T2HQ75_OVOOK]	3	1	T2HQ75		HCD	1	0	1	1	0	0.000208	339	360	2.35	0	29	50	4845000	2	800.878	1600.75	0	3.04	25.51	15064	15064	MS2	0/0	0	0	LQe00829.raw
High	A	2	HQGLPESYNFDFVTMKPVL	22437	Unambiguous	Phospholipase b OS=Ovophis okinavensis PE=2 SV=1 - [T2HQ75_OVOOK]	5	1	T2HQ75		HCD	1	0	1	1	0	0.00296	788	799	2.8	0	4	50	4158000	2	1111.55	2222.1	0	2.25	27.1	16107	16107	MS2	0/0	0	0	LQe00829.raw
High	A	2	IANmMADSGK	6627	Unambiguous	Phospholipase b OS=Ovophis okinavensis PE=2 SV=1 - [T2HQ75_OVOOK]	8	1	T2HQ75	M4(Oxidation)	HCD	1	0	1	1	0	0.000814	181	176	2.03	0	0	50	2577000	2	527.24	1053.47	0	1.82	12.87	7236	7236	MS2	0/0	0	0	LQe00830.raw
High	A	2	RNPcNTIccR	6631	Unambiguous	Phospholipase b OS=Ovophis okinavensis PE=2 SV=1 - [T2HQ75_OVOOK]	1	1	T2HQ75	C4(Carbamidomethyl); C8(Carbamidomethyl); C9(Carbamidomethyl)	HCD	1	0	1	1	0	3.19e-07	124	135	3.43	1	0	22	11770000	2	675.794	1350.58	0	-1.16	12.97	7294	7294	MS2	0/0	0	0	LQe00830.raw
High	A	2	HGLEFSYEMAPR	13940	Unambiguous	Phospholipase b OS=Ovophis okinavensis PE=2 SV=1 - [T2HQ75_OVOOK]	3	1	T2HQ75		HCD	1	0	1	1	0	6.48e-10	411	401	3.72	0	12	8	26050000	2	718.837	1436.67	0	2.63	20.61	11931	11931	MS2	0/0	0	0	LQe00830.raw
High	A	2	NGYWPSYNIPFDK	20746	Unambiguous	Phospholipase b OS=Ovophis okinavensis PE=2 SV=1 - [T2HQ75_OVOOK]	3	1	T2HQ75		HCD	1	0	1	1	0.001	0.00473	353	376	2.04	0	40	50	2951000	2	800.878	1600.75	0	3.88	25.5	15159	15159	MS2	0/0	0	0	LQe00830.raw
High	A	2	HQGLPESYNFDFVTMKPVL	22630	Unambiguous	Phospholipase b OS=Ovophis okinavensis PE=2 SV=1 - [T2HQ75_OVOOK]	5	1	T2HQ75		HCD	1	0	1	1	0	1.69e-05	788	793	3.6	0	4	50	4148000	3	741.371	2222.1	0	1.86	26.86	16048	16048	MS2	0/0	0	0	LQe00830.raw
High	A	2	AMqEVSGKPVR	6857	Unambiguous	Aminopeptidase A OS=Ovophis okinavensis PE=2 SV=1 - [T2HQN1_OVOOK]	1	1	T2HQN1	Q3(Deamidated)	HCD	0	0	1	1	0	1.64e-05	485	481	3.07	0	0	30	9529000	2	601.815	1202.62	0	1.88	13.52	7503	7503	MS2	0/0	0	0	LQe00829.raw
High	A	2	AMqEVSGKPVR	6992	Unambiguous	Aminopeptidase A OS=Ovophis okinavensis PE=2 SV=1 - [T2HQN1_OVOOK]	1	1	T2HQN1	Q3(Deamidated)	HCD	0	0	1	1	0	6.14e-08	496	488	3.04	0	4	46	3417000	3	401.545	1202.62	0	1.21	13.54	7595	7595	MS2	0/0	0	0	LQe00830.raw
High	A	2	TATLAQEK	5768	Unambiguous	Aminopeptidase A OS=Ovophis okinavensis PE=2 SV=1 - [T2HQN1_OVOOK]|Aminopeptidase A OS=Gloydius brevicaudus PE=2 SV=1 - [A5HUI5_GLOBR]	5	2	T2HQN1		HCD	1	0	1	1	0.006	0.0569	328	339	2.2	0	4	9	20210000	2	431.239	861.47	0	2.45	11.76	6511	6511	MS2	0/0	0	0	LQe00829.raw
High	A	2	YIAATDHEPTDAR	7518	Unambiguous	Aminopeptidase A OS=Ovophis okinavensis PE=2 SV=1 - [T2HQN1_OVOOK]|Aminopeptidase A OS=Gloydius brevicaudus PE=2 SV=1 - [A5HUI5_GLOBR]	6	2	T2HQN1		HCD	1	0	1	1	0	1.36e-05	332	318	2.53	0	3	25	10710000	3	487.233	1459.68	0	1.75	14.37	8004	8004	MS2	0/0	0	0	LQe00829.raw
High	A	2	DHVGFYR	8967	Unambiguous	Aminopeptidase A OS=Ovophis okinavensis PE=2 SV=1 - [T2HQN1_OVOOK]|Aminopeptidase A OS=Gloydius brevicaudus PE=2 SV=1 - [A5HUI5_GLOBR]	6	2	T2HQN1		HCD	1	0	1	1	0.009	0.111	204	237	2.2	0	24	10	15780000	2	447.218	893.428	0	1.9	15.76	8896	8896	MS2	0/0	0	0	LQe00829.raw
High	A	2	HLWLHLR	11005	Unambiguous	Aminopeptidase A OS=Ovophis okinavensis PE=2 SV=1 - [T2HQN1_OVOOK]|Aminopeptidase A OS=Gloydius brevicaudus PE=2 SV=1 - [A5HUI5_GLOBR]	6	2	T2HQN1		HCD	1	0	1	1	0	0.00294	235	216	2.53	0	4	5	32520000	2	487.788	974.569	0	1.16	17.84	10170	10170	MS2	0/0	0	0	LQe00829.raw
High	A	2	VNYEPQVWR	13359	Unambiguous	Aminopeptidase A OS=Ovophis okinavensis PE=2 SV=1 - [T2HQN1_OVOOK]|Aminopeptidase A OS=Gloydius brevicaudus PE=2 SV=1 - [A5HUI5_GLOBR]	5	2	T2HQN1		HCD	1	0	1	1	0	0.00726	438	423	2.23	0	26	19	8796000	2	595.802	1190.6	0	1.08	20.35	11670	11670	MS2	0/0	0	0	LQe00829.raw
High	A	2	LLYGLASVK	15254	Unambiguous	Aminopeptidase A OS=Ovophis okinavensis PE=2 SV=1 - [T2HQN1_OVOOK]|Aminopeptidase A OS=Gloydius brevicaudus PE=2 SV=1 - [A5HUI5_GLOBR]	7	2	T2HQN1		HCD	1	0	1	1	0.004	0.0404	56	58	2.08	0	24	50	2872000	2	482.298	963.59	0	2.41	21.83	12643	12643	MS2	0/0	0	0	LQe00829.raw
High	A	2	AVVAVSYIGQmVEDDK	15755	Unambiguous	Aminopeptidase A OS=Ovophis okinavensis PE=2 SV=1 - [T2HQN1_OVOOK]|Aminopeptidase A OS=Gloydius brevicaudus PE=2 SV=1 - [A5HUI5_GLOBR]	5	2	T2HQN1	M11(Oxidation)	HCD	1	0	1	1	0	0.000617	580	599	2.48	0	0	50	1737000	2	870.431	1739.85	0	1.46	22.23	12903	12903	MS2	0/0	0	0	LQe00829.raw
High	A	2	YFGSLVKPIASELK	16057	Unambiguous	Aminopeptidase A OS=Ovophis okinavensis PE=2 SV=1 - [T2HQN1_OVOOK]|Aminopeptidase A OS=Gloydius brevicaudus PE=2 SV=1 - [A5HUI5_GLOBR]	7	2	T2HQN1		HCD	1	0	1	1	0	4.38e-05	144	150	2.18	0	27	22	14250000	2	776.443	1551.88	0	0.11	22.45	13051	13051	MS2	0/0	0	0	LQe00829.raw
High	A	2	mLEDWISPDHFR	16860	Unambiguous	Aminopeptidase A OS=Ovophis okinavensis PE=2 SV=1 - [T2HQN1_OVOOK]|Aminopeptidase A OS=Gloydius brevicaudus PE=2 SV=1 - [A5HUI5_GLOBR]	5	2	T2HQN1	M1(Oxidation)	HCD	1	0	1	1	0	1.68e-05	365	382	2.44	0	29	50	1573000	2	781.36	1561.71	0	1.9	23	13414	13414	MS2	0/0	0	0	LQe00829.raw
High	A	2	MLEDWISPDHFR	16860	Unambiguous	Aminopeptidase A OS=Ovophis okinavensis PE=2 SV=1 - [T2HQN1_OVOOK]|Aminopeptidase A OS=Gloydius brevicaudus PE=2 SV=1 - [A5HUI5_GLOBR]	5	2	T2HQN1		HCD	1	0	1	1	0	6.77e-05	306	343	2.71	0	4	50	2331000	3	515.911	1545.72	0	2.25	23.94	14034	14034	MS2	0/0	0	0	LQe00829.raw
High	A	2	AVVAVSYIGQMVEDDK	15755	Unambiguous	Aminopeptidase A OS=Ovophis okinavensis PE=2 SV=1 - [T2HQN1_OVOOK]|Aminopeptidase A OS=Gloydius brevicaudus PE=2 SV=1 - [A5HUI5_GLOBR]	5	2	T2HQN1		HCD	1	0	1	1	0	0.000291	574	583	2.66	0	14	50	1344000	2	862.435	1723.86	0	3.55	25.68	15171	15171	MS2	0/0	0	0	LQe00829.raw
High	A	2	AGFIDDAFALAR	22484	Unambiguous	Aminopeptidase A OS=Ovophis okinavensis PE=2 SV=1 - [T2HQN1_OVOOK]|Aminopeptidase A OS=Gloydius brevicaudus PE=2 SV=1 - [A5HUI5_GLOBR]	7	2	T2HQN1		HCD	1	0	1	1	0	0.000429	332	336	2.64	0	17	20	15580000	2	633.828	1266.65	0	1.51	27.04	16069	16069	MS2	0/0	0	0	LQe00829.raw
High	A	2	IAIPDFGTGAmENWGLITYR	24606	Unambiguous	Aminopeptidase A OS=Ovophis okinavensis PE=2 SV=1 - [T2HQN1_OVOOK]|Aminopeptidase A OS=Gloydius brevicaudus PE=2 SV=1 - [A5HUI5_GLOBR]	5	2	T2HQN1	M11(Oxidation)	HCD	1	0	1	1	0	0.000292	688	657	2.53	0	19	50	1054000	2	1121.06	2241.12	0.01	7.15	28.56	17070	17070	MS2	0/0	0	0	LQe00829.raw
High	A	2	IAIPDFGTGAMENWGLITYR	24606	Unambiguous	Aminopeptidase A OS=Ovophis okinavensis PE=2 SV=1 - [T2HQN1_OVOOK]|Aminopeptidase A OS=Gloydius brevicaudus PE=2 SV=1 - [A5HUI5_GLOBR]	5	2	T2HQN1		HCD	1	0	1	1	0	9.07e-08	750	673	4.04	0	3	50	3442000	2	1113.06	2225.12	0.01	5.02	30.18	18133	18133	MS2	0/0	0	0	LQe00829.raw
High	A	2	TATLAQEK	5877	Unambiguous	Aminopeptidase A OS=Ovophis okinavensis PE=2 SV=1 - [T2HQN1_OVOOK]|Aminopeptidase A OS=Gloydius brevicaudus PE=2 SV=1 - [A5HUI5_GLOBR]	5	2	T2HQN1		HCD	1	0	1	1	0.001	0.00944	386	404	2.21	0	13	32	7084000	2	431.238	861.468	0	0.96	11.79	6609	6609	MS2	0/0	0	0	LQe00830.raw
High	A	2	YIAATDHEPTDAR	7569	Unambiguous	Aminopeptidase A OS=Ovophis okinavensis PE=2 SV=1 - [T2HQN1_OVOOK]|Aminopeptidase A OS=Gloydius brevicaudus PE=2 SV=1 - [A5HUI5_GLOBR]	6	2	T2HQN1		HCD	1	0	1	1	0	2.12e-07	325	319	2.84	0	0	50	2160000	2	730.344	1459.68	0	0.13	14.31	8037	8037	MS2	0/0	0	0	LQe00830.raw
High	A	2	VNYEPQVWR	13654	Unambiguous	Aminopeptidase A OS=Ovophis okinavensis PE=2 SV=1 - [T2HQN1_OVOOK]|Aminopeptidase A OS=Gloydius brevicaudus PE=2 SV=1 - [A5HUI5_GLOBR]	5	2	T2HQN1		HCD	1	0	1	1	0	5.01e-05	447	427	2.11	0	11	20	7896000	2	595.801	1190.6	0	0.16	20.33	11760	11760	MS2	0/0	0	0	LQe00830.raw
High	A	2	LLYGLASVK	15564	Unambiguous	Aminopeptidase A OS=Ovophis okinavensis PE=2 SV=1 - [T2HQN1_OVOOK]|Aminopeptidase A OS=Gloydius brevicaudus PE=2 SV=1 - [A5HUI5_GLOBR]	7	2	T2HQN1		HCD	1	0	1	1	0.001	0.0175	56	58	2.02	0	11	50	5922000	2	482.299	963.59	0	2.73	21.84	12746	12746	MS2	0/0	0	0	LQe00830.raw
High	A	2	YFGSLVKPIASELK	16384	Unambiguous	Aminopeptidase A OS=Ovophis okinavensis PE=2 SV=1 - [T2HQN1_OVOOK]|Aminopeptidase A OS=Gloydius brevicaudus PE=2 SV=1 - [A5HUI5_GLOBR]	7	2	T2HQN1		HCD	1	0	1	1	0	2.7e-06	143	150	2.69	0	32	24	12280000	2	776.443	1551.88	0	0.9	22.46	13157	13157	MS2	0/0	0	0	LQe00830.raw
High	A	2	mLEDWISPDHFR	17155	Unambiguous	Aminopeptidase A OS=Ovophis okinavensis PE=2 SV=1 - [T2HQN1_OVOOK]|Aminopeptidase A OS=Gloydius brevicaudus PE=2 SV=1 - [A5HUI5_GLOBR]	5	2	T2HQN1	M1(Oxidation)	HCD	1	0	1	1	0	1.99e-05	389	413	2.43	0	8	50	1467000	2	781.364	1561.72	0.01	6.82	23	13513	13513	MS2	0/0	0	0	LQe00830.raw
High	A	2	MLEDWISPDHFR	17155	Unambiguous	Aminopeptidase A OS=Ovophis okinavensis PE=2 SV=1 - [T2HQN1_OVOOK]|Aminopeptidase A OS=Gloydius brevicaudus PE=2 SV=1 - [A5HUI5_GLOBR]	5	2	T2HQN1		HCD	1	0	1	1	0	3.73e-06	299	336	2.86	0	3	48	7369000	2	773.363	1545.72	0	2.5	23.88	14093	14093	MS2	0/0	0	0	LQe00830.raw
High	A	2	AVVAVSYIGQMVEDDK	16066	Unambiguous	Aminopeptidase A OS=Ovophis okinavensis PE=2 SV=1 - [T2HQN1_OVOOK]|Aminopeptidase A OS=Gloydius brevicaudus PE=2 SV=1 - [A5HUI5_GLOBR]	5	2	T2HQN1		HCD	1	0	1	1	0	5.28e-05	586	593	2.69	0	29	50	1652000	2	862.434	1723.86	0	1.5	26.03	15504	15504	MS2	0/0	0	0	LQe00830.raw
High	A	2	AGFIDDAFALAR	22827	Unambiguous	Aminopeptidase A OS=Ovophis okinavensis PE=2 SV=1 - [T2HQN1_OVOOK]|Aminopeptidase A OS=Gloydius brevicaudus PE=2 SV=1 - [A5HUI5_GLOBR]	7	2	T2HQN1		HCD	1	0	1	1	0	3.62e-05	324	331	2.7	0	33	35	5055000	2	633.829	1266.65	0	1.7	26.98	16124	16124	MS2	0/0	0	0	LQe00830.raw
High	A	2	IAIPDFGTGAMENWGLITYR	27174	Unambiguous	Aminopeptidase A OS=Ovophis okinavensis PE=2 SV=1 - [T2HQN1_OVOOK]|Aminopeptidase A OS=Gloydius brevicaudus PE=2 SV=1 - [A5HUI5_GLOBR]	5	2	T2HQN1		HCD	1	0	1	1	0	8.45e-10	738	663	4.58	0	0	50	4051000	2	1113.06	2225.12	0	4.14	30.1	18175	18175	MS2	0/0	0	0	LQe00830.raw
High	A	2	WQMLDQILIDDLLPVLK	32010	Unambiguous	Aminopeptidase A OS=Ovophis okinavensis PE=2 SV=1 - [T2HQN1_OVOOK]|Aminopeptidase A OS=Gloydius brevicaudus PE=2 SV=1 - [A5HUI5_GLOBR]	4	2	T2HQN1		HCD	1	0	1	1	0	0.00054	214	205	2.13	0	18	50	1721000	2	1027.07	2053.14	0	0.65	34.66	21167	21167	MS2	0/0	0	0	LQe00830.raw
High	A	2	LTILHTNDVHAR	9378	Unambiguous	Ecto-5'-nucleotidase 1 OS=Micrurus fulvius PE=2 SV=1 - [U3FYP9_MICFL]	1	1	U3FYP9		HCD	1	0	1	1	0	0.000208	384	370	2.33	0	0	50	2501000	2	695.385	1389.76	0	1.7	16.1	9122	9122	MS2	0/0	0	0	LQe00829.raw
High	A	2	HGQGTGELLQVSGIK	11948	Unambiguous	Ecto-5'-nucleotidase 1 OS=Micrurus fulvius PE=2 SV=1 - [U3FYP9_MICFL]|Snake venom 5'-nucleotidase OS=Boiga irregularis PE=4 SV=1 - [A0A0B8RXZ9_BOIIR]	3	1	U3FYP9		HCD	1	0	1	1	0	1.17e-06	307	354	3.01	0	25	50	4119000	2	762.414	1523.82	0	2.31	18.94	10811	10811	MS2	0/0	0	0	LQe00829.raw
High	A	2	LTILHTNDVHAR	9493	Unambiguous	Ecto-5'-nucleotidase 1 OS=Micrurus fulvius PE=2 SV=1 - [U3FYP9_MICFL]	1	1	U3FYP9		HCD	1	0	1	1	0	3.07e-06	341	320	2.61	0	0	50	3338000	2	695.385	1389.76	0	2.49	16.15	9216	9216	MS2	0/0	0	0	LQe00830.raw
High	A	2	HGQGTGELLQVSGIK	12128	Unambiguous	Ecto-5'-nucleotidase 1 OS=Micrurus fulvius PE=2 SV=1 - [U3FYP9_MICFL]|Snake venom 5'-nucleotidase OS=Boiga irregularis PE=4 SV=1 - [A0A0B8RXZ9_BOIIR]	3	1	U3FYP9		HCD	1	0	1	1	0	0.000185	295	337	2.32	0	39	50	2569000	2	762.414	1523.82	0	1.34	18.88	10873	10873	MS2	0/0	0	0	LQe00830.raw
High	A	2	MWQNDLHPILIER	16996	Unambiguous	Glutaminyl cyclase OS=Protobothrops flavoviridis PE=2 SV=1 - [U3TAD9_PROFL]	15	1	U3TAD9		HCD	1	0	1	1	0	1.64e-05	561	577	2.26	0	0	50	2114000	2	832.935	1664.86	0	3.47	22.88	13435	13435	MS2	0/0	0	0	LQe00830.raw
High	A	2	TTPNASPVQITENGAENK	10773	Unambiguous	Dipeptidyl peptidase iv OS=Protobothrops flavoviridis PE=2 SV=1 - [U3TDD4_PROFL]	2	1	U3TDD4		HCD	1	0	1	1	0	0.000302	544	570	2.79	0	0	50	3039000	2	935.96	1870.91	0	-0.37	17.63	10031	10031	MS2	0/0	0	0	LQe00829.raw
High	A	2	TTPNASPVQITENGAENK	10858	Unambiguous	Dipeptidyl peptidase iv OS=Protobothrops flavoviridis PE=2 SV=1 - [U3TDD4_PROFL]	2	1	U3TDD4		HCD	1	0	1	1	0	3.35e-05	564	581	2.74	0	0	50	1995000	2	935.964	1870.92	0	3.68	17.55	10070	10070	MS2	0/0	0	0	LQe00830.raw
High	A	2	VmAIDALASSHPLSSPAEEVNTPAQISEVFDAISYSK	26546	Unambiguous	Aminopeptidase N (Fragment) OS=Ophiophagus hannah GN=ANPEP PE=4 SV=1 - [V8NGF6_OPHHA]	1	1	V8NGF6	M2(Oxidation)	HCD	1	0	1	1	0	0.00356	867	766	2.54	0	17	50	2294000	3	1297.65	3890.94	0.01	9.63	29.93	17972	17972	MS2	0/0	0	0	LQe00829.raw
High	A	2	QPTDLILIHSK	12795	Unambiguous	Aminopeptidase N (Fragment) OS=Ophiophagus hannah GN=ANPEP PE=4 SV=1 - [V8NGF6_OPHHA]|Aminopeptidase N (Fragment) OS=Gloydius brevicaudus PE=2 SV=1 - [B6EWW6_GLOBR]	4	2	V8NGF6		HCD	1	0	1	1	0	0.0112	97	103	2.05	0	6	15	23880000	2	632.868	1264.73	0	2.31	19.69	11293	11293	MS2	0/0	0	0	LQe00829.raw
High	A	2	LDQVALPDFNAGAMENWGLITYR	26749	Unambiguous	Aminopeptidase N (Fragment) OS=Ophiophagus hannah GN=ANPEP PE=4 SV=1 - [V8NGF6_OPHHA]|Aminopeptidase N (Fragment) OS=Gloydius brevicaudus PE=2 SV=1 - [B6EWW6_GLOBR]	4	2	V8NGF6		HCD	1	0	1	1	0	4.55e-08	836	874	3.28	0	0	50	2628000	2	1297.65	2594.29	0.01	6.17	30.08	18071	18071	MS2	0/0	0	0	LQe00829.raw
High	A	2	FVSPLTLVAEER	21829	Unambiguous	Ectonucleotide pyrophosphatase/phosphodiesterase family member 6 (Fragment) OS=Ophiophagus hannah GN=Enpp6 PE=4 SV=1 - [V8PBN7_OPHHA]	1	1	V8PBN7		HCD	1	0	1	1	0	2.51e-05	325	332	3.2	0	4	50	6907000	2	680.879	1360.75	0	2.12	26.67	15823	15823	MS2	0/0	0	0	LQe00829.raw
High	A	2	FVSPLTLVAEER	18931	Unambiguous	Ectonucleotide pyrophosphatase/phosphodiesterase family member 6 (Fragment) OS=Ophiophagus hannah GN=Enpp6 PE=4 SV=1 - [V8PBN7_OPHHA]	1	1	V8PBN7		HCD	1	0	1	1	0	9.13e-07	325	332	2.99	0	6	50	6131000	2	680.879	1360.75	0	2.12	26.63	15899	15899	MS2	0/0	0	0	LQe00830.raw
High	A	2	AQFETLqqLVQHYSER	9886	Unambiguous	Non-specific protein-tyrosine kinase (Fragment) OS=Ophiophagus hannah GN=FYN PE=4 SV=1 - [V8PFS0_OPHHA]	1	1	V8PFS0	Q7(Deamidated); Q8(Deamidated)	HCD	1	0	1	2	0.003	0.0263	711	738	2.26	0	24	34	5938000	3	660.324	1978.96	0	3.44	16.73	9460	9460	MS2	0/0	0	0	LQe00829.raw
